# Supplementary material for: Analysis of Migration and Adaptive Evolution in Tibetan Sheep Populations
Source: Animals (Basel). 2026 Jan 20;16(2):317. doi: 10.3390/ani16020317 (PMC12837694; doi:10.3390/ani16020317)
Supplement: Supplementary file 1 [file animals-16-00317-s001.zip]

Archive with 16 entries (16 files):
- Supplementary Figure S1. SMCpp of four groups of analysis..png
- Supplementary Table S1. Statistics of base information before and after filtering.xlsx
- Supplementary Table S10. GO enichment of Candidate genes for high altitude environment (HA vs MA).xlsx
- Supplementary Table S11. KEGG enichment of Candidate genes for high altitude environment (HA vs MA).xlsx
- Supplementary Table S12. GO enichment of Candidate genes for cold drought environment (CD vs WH).xlsx
- Supplementary Table S13. KEGG enichment of Candidate genes for cold drought environment (CD vs WH)..xlsx
- Supplementary Table S14. GO enichment of Candidate genes for super drought environment (DD vs SD).xlsx
- Supplementary Table S15. KEGG enichment of Candidate genes for super drought environment (DD vs SD).xlsx
- Supplementary Table S2. Reads filter information statistics.xlsx
- Supplementary Table S3. Total Mapped Rate.xlsx
- Supplementary Table S4. Information of the sheep populations in this study.xlsx
- Supplementary Table S5. Fst index between groups.xlsx
- Supplementary Table S6. Pi index in every population.xlsx
- Supplementary Table S7. Candidate loci and genes for high altitude environment (HA vs MA).xlsx
- Supplementary Table S8. Candidate loci and genes for cold drought environment (CD vs WH).xlsx
- Supplementary Table S9. Candidate loci and genes for super drought environment (DD vs SD).xlsx
