# Supplementary material for: Analysis of Migration and Adaptive Evolution in Tibetan Sheep Populations
Source: Animals (Basel). 2026 Jan 20;16(2):317. doi: 10.3390/ani16020317 (PMC12837694; doi:10.3390/ani16020317)
Supplement: Supplementary file 1 [file animals-16-00317-s001.zip › Supplementary Table S1. Statistics of base information before and after filtering.xlsx]

## Sheet: Sheet1
Supplementary Table S1. Statistics of base information before and after filtering.
Sample	Clean_Data(bp)	HQ_Clean_Data(bp)
TS1	19387642500	18457567705
TS2	18045834000	17105173990
TS3	15634858800	14847230947
TS4	21853633200	20846509156
TS5	20448214200	19197004184
TS6	16891483200	16060454277
TS7	17529421800	16617683062
TS8	14226661200	13478142625
TS9	16301382300	15420602186
TS10	16688270100	15880926954
TS11	16580199000	15868080443
TS12	18649116000	17836999324
TS13	17848824900	17116874453
TS14	17271820500	16716185785
TS15	17550391200	17014121264
TS16	18537014700	17792397024
TS17	18486589500	17746999930
TS18	18303075300	17781463867
TS19	19704764700	18952992598
TS20	17359253100	16741306000
GB1	14898860700	14223335396
GB2	16496399400	15769346163
GB3	17826058500	16938909883
GB4	17309888100	16428733770
GB5	14522690100	13753851162
GB6	15000281400	14082174108
GB7	14477170500	13612316380
GB8	14255362200	13423673558
GB9	17921682600	17243083096
GB10	15727923900	15114787190
GB11	16349013900	15754156687
GB12	17886976500	17160174636
GB13	17954413200	17371938499
GB14	16879855500	16173708108
GB15	17788481100	17097514228
GB16	15981900300	15310852462
GB17	15235725600	14726478682
GB18	16609687200	15912418306
GB19	14144708700	13318819480
GB20	15415971300	14648386749
AW1	14990591700	14223754603
AW2	17201632500	16084611711
AW3	17330907900	16395963919
AW4	17866775400	17089158175
AW5	18660361800	17736487840
AW6	15841788000	14993016197
AW7	17963997000	16958689580
AW8	18290646000	17305956267
AW9	16293149400	15040642040
AW10	18040265400	17065246215
AW11	15271019700	14467937005
AW12	17512211700	16818772215
AW13	20135763600	19021305539
AW14	20675373600	19729430117
AW15	16282276500	15438139444
AW16	16892774700	16003221216
AW17	14355175500	13597751545
AW18	18321176700	17340402937
AW19	18220838400	17423780805
AW20	14936427300	14172031601
HB1	17774586300	16890129233
HB2	17740814100	16641066363
HB3	17350149300	16525067228
HB4	17571477600	16928278799
HB5	14659665600	14034505918
HB6	14371810800	13724761848
HB7	18324720900	17529269311
HB8	18028503600	17284222961
HB9	15134554500	14435362627
HB10	14420702100	13772817631
HB11	14403598200	13750382226
HB12	15394514700	14564498670
HB13	14080803600	13328274938
HB14	17276443800	16402226189
HB15	17199346200	16341180099
HB16	17920893000	17134522035
HB17	16719503700	15996443568
HB18	17763055500	16922521107
HB19	17008539600	16318489087
HB20	14821426200	14116611992
* HQ: High Quality; Q20(%): Number of sequenced bases with quality value of Q20 or above and percentage of clean data; Q30(%): Number of sequenced bases with a quality value of Q30 or above and percentage of clean data; N(%): Number of N bases in single-ended reads and percentage of clean data; GC(%): Number of bases containing G and C before filtering and percentage of GC data.
