# Supplementary material for: Analysis of Migration and Adaptive Evolution in Tibetan Sheep Populations
Source: Animals (Basel). 2026 Jan 20;16(2):317. doi: 10.3390/ani16020317 (PMC12837694; doi:10.3390/ani16020317)
Supplement: Supplementary file 1 [file animals-16-00317-s001.zip › Supplementary Table S10. GO enichment of Candidate genes for high altitude environment (HA vs MA).xlsx]

## Sheet: Sheet1
Supplementary Table S10. GO enichment of Candidate genes for high altitude environment (HA vs MA).
id	Term	Category	ListHits	ListTotal	PopHits	PopTotal	p-value	geneID
GO:0005829	cytosol	cellular_component	141	490	4062	20287	1.72449e-06	SH3RF1;UCHL5;GSTA1;PHKA1;CDC16;KAT2B;PLEKHA1;HTRA1;SYNGAP1;RBMS3;TRIM38;PPP2R3B;UBQLN1;DNAJA3;CCDC91;GSK3B;ULK1;FNIP1;DNAJB13;DNAJC5;PDE2A;CDK13;PGM2L1;SPIN1;SETD4;ARAP1;DGKD;RINT1;TNFAIP3;NT5C;HIF1AN;NDC80;ST13;BRD7;SAG;RAB39A;CUL5;SCAPER;FLT3;PDX1;CEP162;GSK3A;NUP85;USP40;ACP1;USP8;TMCC1;FARSB;ZSWIM8;CTSH;SEC24C;SPHK1;UBE2O;BECN1;VPS25;PFDN4;RLIM;RIC8B;COG2;ATF5;FANCD2;ABCF1;NFAT5;METTL4;CHMP4B…
GO:0005524	ATP binding	molecular_function	62	490	1524	20287	3.64687e-05	ACSL6;SCYL1;KIFC1;DNAJA3;RAD50;GSK3B;ULK1;ABCG2;PRKDC;IDNK;CLPB;CDK13;KIF27;KIF3A;TTLL12;DGKD;SMCHD1;ATAD2;ADCY7;FLT3;GSK3A;DDX10;TYRO3;FARSB;HSPA9;SPHK1;UBE2O;CDK12;VRK3;IRAK2;DNAH10;DHX16;ABCF1;MAPK7;CAMK2D;PRKG2;ERBB2;ORC4;ACVR2A;TRPM6;GALK2;FLT1;PRKCI;MST1R;CAMKV;UBA7;PI4K2A;SGK1;SHPRH;PRKCQ;KIF6;ACTA1;ABCB10;ATP2A2;RAD51C;RAF1;DYRK3;MAPKAPK2;MYO15A;MYO5C;MCM2;TESK2
GO:0005737	cytoplasm	cellular_component	157	490	5004	20287	0.000115313	UCHL5;HDAC8;CDC16;CHAMP1;KLHL1;PLEKHA1;C2CD3;RBMS3;CA1;TRIM38;UBQLN1;DNAJA3;GSK3B;PUS1;ULK1;FNIP1;IL13;CLPB;PDE2A;ARPC1A;KIF27;SLF1;EFS;THTPA;SNTB1;BNC1;KIF3A;TTLL12;ARAP1;CLIC5;DGKD;TNFAIP3;ITPR1;MARVELD3;KCTD2;NT5C;HIF1AN;ST13;DNAJB7;BRD7;CCNI2;MAPKBP1;CYP2C18;TBPL1;PAFAH1B3;GSK3A;GABBR2;SCEL;ACP1;USP8;FARSB;HSPA9;CMTR1;WDR7;CD247;PRPSAP1;SPHK1;UBE2O;AOC2;RAMP2;PFDN4;RLIM;TPT1;RIC8B;EID1;COMMD4…
GO:2000352	negative regulation of endothelial cell apoptotic process	biological_process	5	490	24	20287	0.000234092	IL13;TNFAIP3;RAMP2;MAPK7;GATA2
GO:0018105	peptidyl-serine phosphorylation	biological_process	12	490	166	20287	0.000729865	GSK3B;ULK1;PRKDC;GSK3A;VRK3;MAPK7;CAMK2D;PRKCI;CAMKV;SGK1;PRKCQ;DYRK3
GO:0005654	nucleoplasm	cellular_component	95	490	2886	20287	0.000891921	CDC16;CHAMP1;KAT2B;PLEKHA1;MGA;TRIM38;PPP2R3B;UBQLN1;NMRAL1;RAD50;CCDC91;GSK3B;PUS1;WAC;NGDN;NR1I2;SLF1;SPIN1;BNC1;ARAP1;MRPL58;HIF1AN;NDC80;ATAD2;BRD7;SCAPER;MAPKBP1;CDX2;PDX1;RORB;CEP162;NUP85;CMTR1;UBE2O;CDK12;RLIM;GABPB1;NUP62;ATF5;VRK3;ZNF473;TOP1;POU2F2;RBM34;FANCD2;CCDC92;DHX16;ABCF1;NFAT5;NUFIP2;CLOCK;RNF112;PTPN12;GATA2;HOMEZ;SHB;MINDY2;SEC14L1;UTP18;RNF169;GLYR1;UBN1;UAP1;UBA7;FBXO32;FA…
GO:0030544	Hsp70 protein binding	molecular_function	6	490	50	20287	0.00124348	DNAJA3;ST13;DNAJB7;NUP62;DNAJB8;SPN
GO:0045742	positive regulation of epidermal growth factor receptor signaling pathway	biological_process	4	490	21	20287	0.00145141	DGKD;NUP62;AFAP1L2;BCAR3
GO:0034333	adherens junction assembly	biological_process	3	490	10	20287	0.00148073	RAMP2;VCL;ZNF703
GO:0046578	regulation of Ras protein signal transduction	biological_process	3	490	10	20287	0.00148073	NUP62;RASGRF1;SYDE1
GO:1990542	mitochondrial transmembrane transport	biological_process	3	490	10	20287	0.00148073	UCP2;SLC25A51;SLC25A53
GO:0046580	negative regulation of Ras protein signal transduction	biological_process	4	490	22	20287	0.00174041	RASA3;SYNGAP1;NUP62;MAPKAP1
GO:1902936	phosphatidylinositol bisphosphate binding	molecular_function	3	490	11	20287	0.00199965	KCNH1;TTPA;CLVS2
GO:0006468	protein phosphorylation	biological_process	22	490	468	20287	0.00242594	PPME1;SCYL1;GSK3B;ULK1;PRKDC;CDK13;GSK3A;CDK12;IRAK2;CAMK2D;PRKG2;ADAM10;ACVR2A;TRPM6;FLT1;SPN;ST3GAL1;PRKCQ;RAF1;DYRK3;MAPKAPK2;TESK2
GO:0001965	G-protein alpha-subunit binding	molecular_function	4	490	24	20287	0.0024336	OPRM1;RIC8B;CCDC88C;HTR2B
GO:0019838	growth factor binding	molecular_function	4	490	25	20287	0.0028425	HTRA1;FLT3;OSMR;FLT1
GO:0045197	establishment or maintenance of epithelial cell apical/basal polarity	biological_process	4	490	25	20287	0.0028425	CDX2;PRKCI;PARD3B;LLGL1
GO:0006473	protein acetylation	biological_process	3	490	13	20287	0.00334361	KAT2B;SPHK1;CLOCK
GO:0045779	negative regulation of bone resorption	biological_process	3	490	13	20287	0.00334361	TNFAIP3;BAD;GPR137
GO:0033674	positive regulation of kinase activity	biological_process	6	490	61	20287	0.00347849	RAD50;FLT3;TYRO3;ERBB2;FLT1;MST1R
GO:0018107	peptidyl-threonine phosphorylation	biological_process	6	490	63	20287	0.00408841	GSK3B;ULK1;PRKDC;GSK3A;CAMK2D;DYRK3
GO:0043621	protein self-association	molecular_function	6	490	63	20287	0.00408841	TNFAIP3;FLT3;RNF112;ZFYVE27;CCDC88C;SPTBN5
GO:0044342	type B pancreatic cell proliferation	biological_process	3	490	14	20287	0.0041798	PDX1;RASGRF1;RAF1
GO:0005977	glycogen metabolic process	biological_process	4	490	28	20287	0.00434581	PHKA1;GSK3B;GSK3A;PPP1R1A
GO:0071345	cellular response to cytokine stimulus	biological_process	4	490	28	20287	0.00434581	IL13;FLT3;NFAT5;PID1
GO:1902042	negative regulation of extrinsic apoptotic signaling pathway via death domain receptors	biological_process	4	490	28	20287	0.00434581	GSK3B;TNFAIP3;FAIM2;RAF1
GO:0000502	proteasome complex	cellular_component	4	490	29	20287	0.0049464	UCHL5;UBQLN1;PSMD10;UBR1
GO:0045648	positive regulation of erythrocyte differentiation	biological_process	4	490	29	20287	0.0049464	PRKDC;GATA2;ACVR2A;ABCB10
GO:0051085	chaperone cofactor-dependent protein refolding	biological_process	4	490	29	20287	0.0049464	DNAJB13;ST13;HSPA9;DNAJB5
GO:0048598	embryonic morphogenesis	biological_process	3	490	15	20287	0.00513192	FLT1;YBX1;HTR2B
GO:0031398	positive regulation of protein ubiquitination	biological_process	6	490	67	20287	0.00554052	UBQLN1;DNAJA3;GSK3A;SPHK1;PSMD10;FANCI
GO:0003917	DNA topoisomerase type I (single strand cut, ATP-independent) activity	molecular_function	2	490	5	20287	0.00554713	TOP1;TOP3A
GO:0019871	sodium channel inhibitor activity	molecular_function	2	490	5	20287	0.00554713	CAMK2D;NEDD4
GO:0031119	tRNA pseudouridine synthesis	biological_process	2	490	5	20287	0.00554713	PUS1;PUS7
GO:0035368	selenocysteine insertion sequence binding	molecular_function	2	490	5	20287	0.00554713	SECISBP2L;EEFSEC
GO:0046600	negative regulation of centriole replication	biological_process	2	490	5	20287	0.00554713	KAT2B;CDK5RAP2
GO:0047631	ADP-ribose diphosphatase activity	molecular_function	2	490	5	20287	0.00554713	NUDT9;NUDT14
GO:0048263	determination of dorsal identity	biological_process	2	490	5	20287	0.00554713	WNT8B;GREM1
GO:0050869	negative regulation of B cell activation	biological_process	2	490	5	20287	0.00554713	TNFAIP3;BANK1
GO:0140312	cargo adaptor activity	molecular_function	2	490	5	20287	0.00554713	AP1G2;AP1G1
GO:0034765	regulation of ion transmembrane transport	biological_process	8	490	112	20287	0.00582538	CLIC5;KCNH1;KCNK5;KCNK17;KCNK16;CACNA2D2;KCNH5;NEDD4
GO:0004672	protein kinase activity	molecular_function	11	490	187	20287	0.00590712	SCYL1;GSK3B;CDK12;IRAK2;CAMK2D;PRKG2;PRKCI;PRKCQ;RAF1;DYRK3;TESK2
GO:0022841	potassium ion leak channel activity	molecular_function	3	490	16	20287	0.00620412	KCNK5;KCNK17;KCNK16
GO:0030159	signaling receptor complex adaptor activity	molecular_function	4	490	31	20287	0.00630925	NUP62;SHB;NCK2;CARD10
GO:0030322	stabilization of membrane potential	biological_process	3	490	17	20287	0.00740006	KCNK5;KCNK17;KCNK16
GO:0004714	transmembrane receptor protein tyrosine kinase activity	molecular_function	5	490	51	20287	0.00759027	FLT3;TYRO3;ERBB2;FLT1;MST1R
GO:0006572	tyrosine catabolic process	biological_process	2	490	6	20287	0.00818804	TAT;IL4I1
GO:0008024	cyclin/CDK positive transcription elongation factor complex	cellular_component	2	490	6	20287	0.00818804	CDK13;CDK12
GO:0032675	regulation of interleukin-6 production	biological_process	2	490	6	20287	0.00818804	AFAP1L2;MAPKAPK2
GO:0036016	cellular response to interleukin-3	biological_process	2	490	6	20287	0.00818804	GSK3B;GSK3A
GO:1903829	positive regulation of protein localization	biological_process	2	490	6	20287	0.00818804	PRKG2;NEDD9
GO:0005516	calmodulin binding	molecular_function	11	490	197	20287	0.00860467	PHKA1;SNTB1;SPHK1;KCNH1;CAMK2D;CAMKV;CDK5RAP2;KCNH5;MYO15A;MYO5C;PDE1B
GO:0016407	acetyltransferase activity	molecular_function	3	490	18	20287	0.0087229	KAT2B;SPHK1;ESCO1
GO:0106310	protein serine kinase activity	molecular_function	17	490	373	20287	0.00963084	GSK3B;ULK1;PRKDC;CDK13;GSK3A;CDK12;MAPK7;CAMK2D;PRKG2;TRPM6;PRKCI;SGK1;PRKCQ;RAF1;DYRK3;MAPKAPK2;TESK2
GO:0044183	protein folding chaperone	molecular_function	4	490	35	20287	0.00973472	DNAJB7;HSPA9;DNAJB8;ZMYND10
GO:0007276	gamete generation	biological_process	3	490	19	20287	0.0101753	SPIN1;FANCD2;FANCL
GO:0008593	regulation of Notch signaling pathway	biological_process	3	490	19	20287	0.0101753	ADAM10;LLGL1;MFNG
GO:0071385	cellular response to glucocorticoid stimulus	biological_process	3	490	19	20287	0.0101753	FLT3;GSK3A;NR3C1
GO:0051092	positive regulation of NF-kappaB transcription factor activity	biological_process	8	490	124	20287	0.010524	TRIM38;SPHK1;IRAK2;CLOCK;TNFSF18;PRKCI;PRKCQ;GREM1
GO:0005635	nuclear envelope	cellular_component	10	490	176	20287	0.0106559	ITPR1;TYRO3;NUP62;NRM;ABCF1;CHMP4B;ROGDI;FANCL;NUP133;AGPAT5
GO:0043204	perikaryon	cellular_component	9	490	150	20287	0.010791	ASTN2;OPRM1;ITGA1;KCNH1;RNF112;TMEM266;ROGDI;PI4K2A;ITGA8
GO:0043235	receptor complex	cellular_component	10	490	177	20287	0.011059	IL5RA;FLT3;TYRO3;RAMP2;OSMR;ERBB2;ACVR2A;FLT1;MST1R;KCTD16
GO:0000255	allantoin metabolic process	biological_process	2	490	7	20287	0.0112809	NT5C;URAD
GO:0001514	selenocysteine incorporation	biological_process	2	490	7	20287	0.0112809	SECISBP2L;EEFSEC
GO:0002819	regulation of adaptive immune response	biological_process	2	490	7	20287	0.0112809	ADCY7;IL4I1
GO:0005021	vascular endothelial growth factor receptor activity	molecular_function	2	490	7	20287	0.0112809	FLT3;FLT1
GO:0018394	peptidyl-lysine acetylation	biological_process	2	490	7	20287	0.0112809	KAT2B;ESCO1
GO:0042117	monocyte activation	biological_process	2	490	7	20287	0.0112809	ADAM10;SPN
GO:0045719	negative regulation of glycogen biosynthetic process	biological_process	2	490	7	20287	0.0112809	GSK3B;GSK3A
GO:0060711	labyrinthine layer development	biological_process	2	490	7	20287	0.0112809	CDX2;SYDE1
GO:0000242	pericentriolar material	cellular_component	3	490	20	20287	0.0117596	CEP152;CDK5RAP2;DYRK3
GO:0015271	outward rectifier potassium channel activity	molecular_function	3	490	20	20287	0.0117596	KCNK5;KCNK17;KCNK16
GO:0016477	cell migration	biological_process	12	490	237	20287	0.0129329	EFS;TNFAIP3;GSK3A;TYRO3;CTNNA1;FLT1;MST1R;ADAMTS12;ITGB5;FMN2;NCK2;SYDE1
GO:0001772	immunological synapse	cellular_component	4	490	38	20287	0.0129696	IL4I1;PRKCQ;NEDD9;STOML2
GO:0044877	protein-containing complex binding	molecular_function	13	490	266	20287	0.0130324	DNAJA3;ULK1;SLF1;ITPR1;KCTD2;FLT3;PDX1;COG2;PSMG4;NCK2;KCNH5;SYDE1;NCOR2
GO:0006839	mitochondrial transport	biological_process	3	490	21	20287	0.0134777	SLC25A13;UCP2;ABCB10
GO:0010800	positive regulation of peptidyl-threonine phosphorylation	biological_process	3	490	21	20287	0.0134777	GSK3A;SPHK1;CHI3L1
GO:0019082	viral protein processing	biological_process	3	490	21	20287	0.0134777	GSK3B;GSK3A;ST3GAL1
GO:0051087	chaperone binding	molecular_function	6	490	81	20287	0.0136131	FNIP1;DNAJB13;DNAJB7;DNAJB8;SLC25A17;DNAJB5
GO:0045766	positive regulation of angiogenesis	biological_process	7	490	105	20287	0.0137532	CTSH;SPHK1;RAMP2;GATA2;FLT1;CHI3L1;GREM1
GO:0001561	fatty acid alpha-oxidation	biological_process	2	490	8	20287	0.0148024	SLC25A17;ILVBL
GO:0005664	nuclear origin of replication recognition complex	cellular_component	2	490	8	20287	0.0148024	ORC4;MCM2
GO:0006559	L-phenylalanine catabolic process	biological_process	2	490	8	20287	0.0148024	TAT;IL4I1
GO:0008271	secondary active sulfate transmembrane transporter activity	molecular_function	2	490	8	20287	0.0148024	UCP2;SLC26A11
GO:0008656	cysteine-type endopeptidase activator activity involved in apoptotic process	molecular_function	2	490	8	20287	0.0148024	CTSH;BCL2L13
GO:0016709	oxidoreductase activity, acting on paired donors, with incorporation or reduction of molecular oxygen, NAD(P)H as one donor, and incorporation of one atom of oxygen	molecular_function	2	490	8	20287	0.0148024	MICAL3;COQ6
GO:0043306	positive regulation of mast cell degranulation	biological_process	2	490	8	20287	0.0148024	IL13;GATA2
GO:0045324	late endosome to vacuole transport	biological_process	2	490	8	20287	0.0148024	BECN1;CHMP2B
GO:0046850	regulation of bone remodeling	biological_process	2	490	8	20287	0.0148024	BAD;GPR137
GO:0061733	peptide-lysine-N-acetyltransferase activity	molecular_function	2	490	8	20287	0.0148024	KAT2B;ESCO1
GO:0071285	cellular response to lithium ion	biological_process	2	490	8	20287	0.0148024	ADCY7;GSK3A
GO:1990481	mRNA pseudouridine synthesis	biological_process	2	490	8	20287	0.0148024	PUS1;PUS7
GO:2000178	negative regulation of neural precursor cell proliferation	biological_process	2	490	8	20287	0.0148024	SLC16A2;GATA2
GO:2000650	negative regulation of sodium ion transmembrane transporter activity	biological_process	2	490	8	20287	0.0148024	CAMK2D;NEDD4
GO:0005112	Notch binding	molecular_function	3	490	22	20287	0.0153309	HIF1AN;NCOR2;JAG2
GO:0034612	response to tumor necrosis factor	biological_process	3	490	22	20287	0.0153309	SPHK1;ADAM10;CHI3L1
GO:0070050	neuron cellular homeostasis	biological_process	3	490	22	20287	0.0153309	TYRO3;CHMP2B;ATP2A2
GO:0043410	positive regulation of MAPK cascade	biological_process	8	490	133	20287	0.0155611	FLT3;ITGA1;BANK1;ERBB2;FLT1;AVPI1;RAF1;BCAR3
GO:0051082	unfolded protein binding	molecular_function	7	490	108	20287	0.0158537	DNAJA3;DNAJB13;DNAJB7;HSPA9;PFDN4;DNAJB8;DNAJB5
GO:0006974	cellular response to DNA damage stimulus	biological_process	12	490	244	20287	0.0159344	RAD50;WAC;PRKDC;WDR48;SLF1;NFAT5;RNF169;UBA7;FANCL;SHPRH;FMN2;MAPKAPK2
GO:0005819	spindle	cellular_component	8	490	134	20287	0.0162125	CHAMP1;SPIN1;TTLL12;CEP162;NUP85;NR3C1;MICAL3;FMN2
GO:0007169	transmembrane receptor protein tyrosine kinase signaling pathway	biological_process	7	490	109	20287	0.0166017	EFS;SHC4;FLT3;TYRO3;ERBB2;FLT1;MST1R
GO:0097060	synaptic membrane	cellular_component	4	490	41	20287	0.0168186	PDE2A;ITPR1;ADAM10;SYDE1
GO:0006509	membrane protein ectodomain proteolysis	biological_process	3	490	23	20287	0.0173205	ADAM10;PRKCQ;LRIG2
GO:0008305	integrin complex	cellular_component	3	490	23	20287	0.0173205	ITGA1;ITGA8;ITGB5
GO:0042102	positive regulation of T cell proliferation	biological_process	4	490	42	20287	0.0182438	DNAJA3;SPN;CCDC88B;NCK2
GO:0000722	telomere maintenance via recombination	biological_process	2	490	9	20287	0.0187301	RAD50;RAD51C
GO:0000815	ESCRT III complex	cellular_component	2	490	9	20287	0.0187301	CHMP4B;CHMP2B
GO:0002031	G protein-coupled receptor internalization	biological_process	2	490	9	20287	0.0187301	SAG;HTR2B
GO:0006264	mitochondrial DNA replication	biological_process	2	490	9	20287	0.0187301	DNAJA3;POLG
GO:0006287	base-excision repair, gap-filling	biological_process	2	490	9	20287	0.0187301	POLG;NEIL1
GO:0008173	RNA methyltransferase activity	molecular_function	2	490	9	20287	0.0187301	METTL4;BCDIN3D
GO:0010243	response to organonitrogen compound	biological_process	2	490	9	20287	0.0187301	FLT3;NCOR2
GO:0015183	L-aspartate transmembrane transporter activity	molecular_function	2	490	9	20287	0.0187301	SLC25A13;UCP2
GO:0030695	GTPase regulator activity	molecular_function	2	490	9	20287	0.0187301	DNAJA3;SYDE1
GO:0031571	mitotic G1 DNA damage checkpoint signaling	biological_process	2	490	9	20287	0.0187301	WAC;PRKDC
GO:0050688	regulation of defense response to virus	biological_process	2	490	9	20287	0.0187301	CCDC92;SPN
GO:0070816	phosphorylation of RNA polymerase II C-terminal domain	biological_process	2	490	9	20287	0.0187301	CDK13;CDK12
GO:0072006	nephron development	biological_process	2	490	9	20287	0.0187301	NUP85;NUP133
GO:1901030	positive regulation of mitochondrial outer membrane permeabilization involved in apoptotic signaling pathway	biological_process	2	490	9	20287	0.0187301	GSK3B;GSK3A
GO:1902036	regulation of hematopoietic stem cell differentiation	biological_process	2	490	9	20287	0.0187301	PRKDC;PUS7
GO:1904781	positive regulation of protein localization to centrosome	biological_process	2	490	9	20287	0.0187301	GSK3B;NUP62
GO:0004622	lysophospholipase activity	molecular_function	3	490	24	20287	0.0194472	ABHD4;PLA2G4B;MGLL
GO:0016241	regulation of macroautophagy	biological_process	3	490	24	20287	0.0194472	UBQLN1;ULK1;NEDD4
GO:0017056	structural constituent of nuclear pore	molecular_function	3	490	24	20287	0.0194472	NUP85;NUP62;NUP133
GO:0007080	mitotic metaphase plate congression	biological_process	4	490	43	20287	0.0197417	KIFC1;NUP62;CHMP4B;CHMP2B
GO:0032588	trans-Golgi network membrane	cellular_component	5	490	65	20287	0.0203184	COG2;ST3GAL1;AP1G1;LLGL1;CLVS2
GO:0010508	positive regulation of autophagy	biological_process	5	490	66	20287	0.021562	TRIM38;GSK3B;ULK1;GSK3A;BECN1
GO:0035924	cellular response to vascular endothelial growth factor stimulus	biological_process	3	490	25	20287	0.0217115	SPHK1;RAMP2;FLT1
GO:0043325	phosphatidylinositol-3,4-bisphosphate binding	molecular_function	3	490	25	20287	0.0217115	PLEKHA1;MAPKAP1;TTPA
GO:0051959	dynein light intermediate chain binding	molecular_function	3	490	25	20287	0.0217115	DNAH10;CCDC88B;CCDC88C
GO:0070530	K63-linked polyubiquitin modification-dependent protein binding	molecular_function	3	490	25	20287	0.0217115	TNFAIP3;MINDY2;RNF169
GO:1904263	positive regulation of TORC1 signaling	biological_process	3	490	25	20287	0.0217115	WAC;BAD;GPR137
GO:0004197	cysteine-type endopeptidase activity	molecular_function	5	490	67	20287	0.0228541	USP40;USP8;CTSH;CASP14;USP38
GO:0007200	phospholipase C-activating G protein-coupled receptor signaling pathway	biological_process	4	490	45	20287	0.0229593	ITPR1;OPRM1;HTR2A;HTR2B
GO:0032040	small-subunit processome	cellular_component	4	490	45	20287	0.0229593	NGDN;PRKDC;UTP18;UTP14A
GO:0006896	Golgi to vacuole transport	biological_process	2	490	10	20287	0.0230424	AP1G2;AP1G1
GO:0008353	RNA polymerase II CTD heptapeptide repeat kinase activity	molecular_function	2	490	10	20287	0.0230424	CDK13;CDK12
GO:0010666	positive regulation of cardiac muscle cell apoptotic process	biological_process	2	490	10	20287	0.0230424	CAMK2D;ATP2A2
GO:0010803	regulation of tumor necrosis factor-mediated signaling pathway	biological_process	2	490	10	20287	0.0230424	TNFAIP3;SPHK1
GO:0021680	cerebellar Purkinje cell layer development	biological_process	2	490	10	20287	0.0230424	KLHL1;FAIM2
GO:0030121	AP-1 adaptor complex	cellular_component	2	490	10	20287	0.0230424	AP1G2;AP1G1
GO:0031080	nuclear pore outer ring	cellular_component	2	490	10	20287	0.0230424	NUP85;NUP133
GO:0034236	protein kinase A catalytic subunit binding	molecular_function	2	490	10	20287	0.0230424	GSK3B;GSK3A
GO:0046325	negative regulation of glucose import	biological_process	2	490	10	20287	0.0230424	GSK3A;PID1
GO:0046755	viral budding	biological_process	2	490	10	20287	0.0230424	CHMP4B;NEDD4
GO:0090160	Golgi to lysosome transport	biological_process	2	490	10	20287	0.0230424	CCDC91;AP1G1
GO:2000347	positive regulation of hepatocyte proliferation	biological_process	2	490	10	20287	0.0230424	TNFAIP3;ITPR1
GO:0030332	cyclin binding	molecular_function	3	490	26	20287	0.0241135	CDK13;NDC80;CDK12
GO:0051603	proteolysis involved in protein catabolic process	biological_process	3	490	26	20287	0.0241135	CTSH;ADAMTS12;RNF123
GO:0019722	calcium-mediated signaling	biological_process	5	490	68	20287	0.0241952	CCR4;SPHK1;MCTP1;PLA2G4B;HTR2B
GO:0090090	negative regulation of canonical Wnt signaling pathway	biological_process	7	490	118	20287	0.0244878	RBMS3;GSK3B;DKK2;GSK3A;SFRP5;GREM1;CCDC88C
GO:0004843	cysteine-type deubiquitinase activity	molecular_function	6	490	93	20287	0.0251877	UCHL5;TNFAIP3;USP40;USP8;MINDY2;USP38
GO:0034451	centriolar satellite	cellular_component	6	490	93	20287	0.0251877	C2CD3;CEP162;UBN1;ZMYND10;PRKCQ;FLII
GO:0005938	cell cortex	cellular_component	8	490	146	20287	0.0256302	CLIC5;ASTN2;RIC8B;NEDD9;PARD3B;MICAL3;FMN2;NEDD4
GO:0007623	circadian rhythm	biological_process	4	490	47	20287	0.0264779	GSK3B;ATF5;CLOCK;AANAT
GO:0006654	phosphatidic acid biosynthetic process	biological_process	3	490	27	20287	0.0266532	DGKD;ABHD4;AGPAT5
GO:0030032	lamellipodium assembly	biological_process	3	490	27	20287	0.0266532	NUP85;VCL;NCK2
GO:0032007	negative regulation of TOR signaling	biological_process	3	490	27	20287	0.0266532	FNIP1;GSK3A;UBR1
GO:0071108	protein K48-linked deubiquitination	biological_process	3	490	27	20287	0.0266532	TNFAIP3;USP8;MINDY2
GO:0033138	positive regulation of peptidyl-serine phosphorylation	biological_process	5	490	70	20287	0.0270269	FNIP1;GSK3A;MAPKAP1;RAF1;BCAR3
GO:0009416	response to light stimulus	biological_process	2	490	11	20287	0.0277186	SAG;MYO15A
GO:0030948	negative regulation of vascular endothelial growth factor receptor signaling pathway	biological_process	2	490	11	20287	0.0277186	EPN2;NEDD4
GO:0035259	nuclear glucocorticoid receptor binding	molecular_function	2	490	11	20287	0.0277186	FLT3;NCOR2
GO:0035773	insulin secretion involved in cellular response to glucose stimulus	biological_process	2	490	11	20287	0.0277186	RAF1;CCDC186
GO:0045124	regulation of bone resorption	biological_process	2	490	11	20287	0.0277186	BAD;GPR137
GO:0051213	dioxygenase activity	molecular_function	2	490	11	20287	0.0277186	RSBN1L;OGFOD3
GO:0051315	attachment of mitotic spindle microtubules to kinetochore	biological_process	2	490	11	20287	0.0277186	CHAMP1;NDC80
GO:0071162	CMG complex	cellular_component	2	490	11	20287	0.0277186	GINS1;MCM2
GO:1904930	amphisome membrane	cellular_component	2	490	11	20287	0.0277186	CHMP4B;CHMP2B
GO:2001214	positive regulation of vasculogenesis	biological_process	2	490	11	20287	0.0277186	HIF1AN;RAMP2
GO:0043066	negative regulation of apoptotic process	biological_process	16	490	390	20287	0.0283762	SH3RF1;DNAJA3;GSK3B;CTSH;SPHK1;UBE2O;NUP62;ATF5;PSMD10;ERBB2;TNFSF18;WDR73;GREM1;FMN2;DYRK3;HTR2B
GO:0051059	NF-kappaB binding	molecular_function	3	490	28	20287	0.02933	DNAJA3;GSK3B;HIF1AN
GO:0090102	cochlea development	biological_process	3	490	28	20287	0.02933	GATA2;ADAM10;MCM2
GO:1990782	protein tyrosine kinase binding	molecular_function	3	490	28	20287	0.02933	CD247;BANK1;NEDD9
GO:0017124	SH3 domain binding	molecular_function	7	490	123	20287	0.0298275	SYNGAP1;EFS;USP8;AFAP1L2;PTPN12;ADAM10;FMN1
GO:0004674	protein serine/threonine kinase activity	molecular_function	15	490	363	20287	0.0313378	GSK3B;ULK1;PRKDC;GSK3A;VRK3;IRAK2;MAPK7;CAMK2D;ACVR2A;TRPM6;SGK1;PRKCQ;DYRK3;MAPKAPK2;TESK2
GO:0034097	response to cytokine	biological_process	3	490	29	20287	0.0321435	PDX1;OSMR;MAPKAPK2
GO:0036297	interstrand cross-link repair	biological_process	3	490	29	20287	0.0321435	FANCD2;FANCL;FANCI
GO:0043162	ubiquitin-dependent protein catabolic process via the multivesicular body sorting pathway	biological_process	3	490	29	20287	0.0321435	CHMP4B;CHMP2B;NEDD4
GO:0046627	negative regulation of insulin receptor signaling pathway	biological_process	3	490	29	20287	0.0321435	GSK3A;PRKCQ;PID1
GO:0003777	microtubule motor activity	molecular_function	4	490	50	20287	0.0323299	KIFC1;KIF27;KIF3A;KIF6
GO:0070301	cellular response to hydrogen peroxide	biological_process	4	490	50	20287	0.0323299	PLEKHA1;TNFAIP3;SPHK1;MAPK7
GO:0016324	apical plasma membrane	cellular_component	15	490	365	20287	0.032656	SLC16A2;RAB17;CPO;ABCG2;CLIC5;OSMR;PRKG2;TRPM6;ZMYND10;PRKCI;RHCG;RAPGEF6;PARD3B;AKR1A1;AQP2
GO:0003688	DNA replication origin binding	molecular_function	2	490	12	20287	0.0327386	ORC4;MCM2
GO:0004726	non-membrane spanning protein tyrosine phosphatase activity	molecular_function	2	490	12	20287	0.0327386	ACP1;PTPN12
GO:0006465	signal peptide processing	biological_process	2	490	12	20287	0.0327386	IMMP1L;SEC11A
GO:0006520	amino acid metabolic process	biological_process	2	490	12	20287	0.0327386	SLC16A2;TAT
GO:0007158	neuron cell-cell adhesion	biological_process	2	490	12	20287	0.0327386	CNTN4;ASTN2
GO:0016331	morphogenesis of embryonic epithelium	biological_process	2	490	12	20287	0.0327386	PDX1;JAG2
GO:0034452	dynactin binding	molecular_function	2	490	12	20287	0.0327386	GSK3B;SPTBN5
GO:0043518	negative regulation of DNA damage response, signal transduction by p53 class mediator	biological_process	2	490	12	20287	0.0327386	PSMD10;DYRK3
GO:0048011	neurotrophin TRK receptor signaling pathway	biological_process	2	490	12	20287	0.0327386	ZFYVE27;RAF1
GO:1903671	negative regulation of sprouting angiogenesis	biological_process	2	490	12	20287	0.0327386	EPN2;FLT1
GO:1990391	DNA repair complex	cellular_component	2	490	12	20287	0.0327386	FANCD2;FANCI
GO:0005739	mitochondrion	cellular_component	38	490	1155	20287	0.0333224	GLRX2;SLC25A13;DNAJA3;GSK3B;PUS1;NUDT9;NGDN;CLPB;TAT;MCAT;MRPL58;XPNPEP3;BRINP3;GSK3A;HS1BP3;HSPA9;PFDN4;SLC25A51;IMMP1L;SLC25A53;NR3C1;IDH2;POLG;ABHD4;PI4K2A;HIBADH;DCTPP1;SGK1;ACAT2;PRDX5;BCL2L13;ABCB10;RAD51C;COQ6;CASP14;RAF1;MIEF2;AGPAT5
GO:0000776	kinetochore	cellular_component	8	490	154	20287	0.0337021	CHAMP1;KAT2B;NDC80;BRD7;NUP85;CHMP4B;CHMP2B;NUP133
GO:0043406	positive regulation of MAP kinase activity	biological_process	4	490	51	20287	0.0344354	FLT3;FLT1;MST1R;HTR2B
GO:0004842	ubiquitin-protein transferase activity	molecular_function	10	490	213	20287	0.0346871	TNFAIP3;CUL5;TRIM71;UBE2O;RLIM;G2E3;UBA7;FANCL;SHPRH;RNF123
GO:0051209	release of sequestered calcium ion into cytosol	biological_process	3	490	30	20287	0.0350928	ITPR1;HTR2A;HTR2B
GO:0035556	intracellular signal transduction	biological_process	14	490	338	20287	0.0360817	RASA3;GSK3B;EFS;DGKD;SHC4;ADCY7;SPHK1;IRAK2;PPP1R1B;MAPK7;ERBB2;PRKCQ;FMN2;PPP1R1A
GO:0032436	positive regulation of proteasomal ubiquitin-dependent protein catabolic process	biological_process	5	490	76	20287	0.0367516	SH3RF1;GSK3B;GSK3A;PSMD10;DDA1
GO:0030424	axon	cellular_component	14	490	339	20287	0.0368428	CNTN4;GSK3B;ULK1;NGDN;GSK3A;OPRM1;KCNH1;ADAM10;ROGDI;ZFYVE27;HTR2A;TANC2;GLDN;LLGL1
GO:0006914	autophagy	biological_process	7	490	129	20287	0.0372069	ULK1;RAB39A;BECN1;CHMP4B;TBC1D17;BAD;GPR137
GO:0006265	DNA topological change	biological_process	2	490	13	20287	0.0380832	TOP1;TOP3A
GO:0007212	dopamine receptor signaling pathway	biological_process	2	490	13	20287	0.0380832	GSK3B;GSK3A
GO:0009982	pseudouridine synthase activity	molecular_function	2	490	13	20287	0.0380832	PUS1;PUS7
GO:0032516	positive regulation of phosphoprotein phosphatase activity	biological_process	2	490	13	20287	0.0380832	ITGA1;VRK3
GO:0032886	regulation of microtubule-based process	biological_process	2	490	13	20287	0.0380832	GSK3B;ERBB2
GO:0033173	calcineurin-NFAT signaling cascade	biological_process	2	490	13	20287	0.0380832	NFAT5;MAPK7
GO:0042462	eye photoreceptor cell development	biological_process	2	490	13	20287	0.0380832	RORB;PRKCI
GO:0043069	negative regulation of programmed cell death	biological_process	2	490	13	20287	0.0380832	DNAJA3;NUP62
GO:0043116	negative regulation of vascular permeability	biological_process	2	490	13	20287	0.0380832	PDE2A;RAMP2
GO:0046761	viral budding from plasma membrane	biological_process	2	490	13	20287	0.0380832	CHMP4B;CHMP2B
GO:0051298	centrosome duplication	biological_process	2	490	13	20287	0.0380832	NDC80;CEP152
GO:0090110	COPII-coated vesicle cargo loading	biological_process	2	490	13	20287	0.0380832	SEC31B;SEC24C
GO:0007029	endoplasmic reticulum organization	biological_process	3	490	31	20287	0.0381767	SEC31B;TMCC1;RNF112
GO:0005925	focal adhesion	cellular_component	11	490	247	20287	0.0382829	EFS;SNTB1;ITGA1;VCL;PTPN12;RHOU;ITGA8;NEDD9;ITGB5;FLII;BCAR3
GO:0005794	Golgi apparatus	cellular_component	30	490	883	20287	0.0385298	SH3RF1;SCYL1;CCDC91;DNAJC5;PDE2A;CDK13;GORASP1;AP1G2;ARAP1;CLIC5;RAB39A;NDST2;VPS13A;BECN1;G2E3;ADAM10;SEC14L1;FAIM2;SLC26A11;NEDD9;CCDC88B;AP1G1;MAPKAP1;CDK5RAP2;COQ6;RAF1;BARX2;NEDD4;SPEF2;AQP2
GO:0035861	site of double-strand break	cellular_component	5	490	77	20287	0.0385557	RAD50;ARPC1A;SLF1;SMCHD1;RNF169
GO:0071300	cellular response to retinoic acid	biological_process	4	490	53	20287	0.0388802	WNT8B;GSK3B;BRINP3;RORB
GO:0007346	regulation of mitotic cell cycle	biological_process	4	490	54	20287	0.0412197	CDC16;TTLL12;BRD7;AFAP1L2
GO:0007389	pattern specification process	biological_process	3	490	32	20287	0.0413941	C2CD3;SYNGAP1;MFNG
GO:0031333	negative regulation of protein-containing complex assembly	biological_process	3	490	32	20287	0.0413941	GSK3B;ULK1;RAF1
GO:0016604	nuclear body	cellular_component	11	490	251	20287	0.0421702	CHAMP1;NUDT9;UBE2O;FANCD2;PPP1R10;NUFIP2;RNF112;UBN1;FANCL;NCOR2;TESK2
GO:0006954	inflammatory response	biological_process	14	490	346	20287	0.0424956	IL13;SETD4;CHST4;TNFAIP3;CCR4;SPHK1;ABCF1;AFAP1L2;TRIL;PLA2G4B;CHI3L1;PRKCQ;MAPKAPK2;MGLL
GO:0008286	insulin receptor signaling pathway	biological_process	4	490	55	20287	0.0436373	GSK3B;GSK3A;RAF1;BCAR3
GO:0001709	cell fate determination	biological_process	2	490	14	20287	0.0437337	GATA2;JAG2
GO:0005798	Golgi-associated vesicle	cellular_component	2	490	14	20287	0.0437337	AP1G2;ADAM10
GO:0006970	response to osmotic stress	biological_process	2	490	14	20287	0.0437337	MARVELD3;NFAT5
GO:0007064	mitotic sister chromatid cohesion	biological_process	2	490	14	20287	0.0437337	HDAC8;ESCO1
GO:0030553	cGMP binding	molecular_function	2	490	14	20287	0.0437337	PDE2A;PRKG2
GO:0032206	positive regulation of telomere maintenance	biological_process	2	490	14	20287	0.0437337	RAD50;PPP1R10
GO:0043951	negative regulation of cAMP-mediated signaling	biological_process	2	490	14	20287	0.0437337	PDE2A;OPRM1
GO:0008270	zinc ion binding	molecular_function	27	490	789	20287	0.0445219	CA1;TRIM38;CDIP1;MMP17;CPO;NR1I2;ZFHX2;TNFAIP3;HIF1AN;SCAPER;RORB;ENPP5;ZSWIM8;SEC24C;TRIM71;GATA2;DNAJC24;MBTD1;NR3C1;PHF14;UBR1;CA10;NEIL1;ESCO1;ZCRB1;MYT1;TOP3A
GO:0021915	neural tube development	biological_process	3	490	33	20287	0.0447435	C2CD3;TRIM71;NUP133
GO:0034394	protein localization to cell surface	biological_process	3	490	33	20287	0.0447435	ASTN2;VCL;LRIG2
GO:0003682	chromatin binding	molecular_function	17	490	449	20287	0.0463797	KAT2B;PUS1;WAC;ATAD2;HMGN1;EZH1;NUP62;ATF5;TOP1;NFAT5;GATA2;MBTD1;POLG;SKIL;NCOR2;BARX2;YBX1
GO:0014065	phosphatidylinositol 3-kinase signaling	biological_process	3	490	34	20287	0.0482232	PLEKHA1;TYRO3;HTR2B
GO:2000781	positive regulation of double-strand break repair	biological_process	3	490	34	20287	0.0482232	SLF1;BRD7;FMN2
GO:0007018	microtubule-based movement	biological_process	5	490	82	20287	0.0483781	KIFC1;KIF27;KIF3A;DNAH10;KIF6
GO:0004089	carbonate dehydratase activity	molecular_function	2	490	15	20287	0.0496725	CA1;CA10
GO:0005773	vacuole	cellular_component	2	490	15	20287	0.0496725	MST1R;GGH
GO:0008028	monocarboxylic acid transmembrane transporter activity	molecular_function	2	490	15	20287	0.0496725	SLC16A2;SLC16A5
GO:0008970	phospholipase A1 activity	molecular_function	2	490	15	20287	0.0496725	PLA2G4B;ABHD3
GO:0015718	monocarboxylic acid transport	biological_process	2	490	15	20287	0.0496725	SLC16A2;SLC16A5
GO:0019897	extrinsic component of plasma membrane	cellular_component	2	490	15	20287	0.0496725	DNAJA3;USP8
GO:0032469	endoplasmic reticulum calcium ion homeostasis	biological_process	2	490	15	20287	0.0496725	ITPR1;CAMK2D
GO:0032924	activin receptor signaling pathway	biological_process	2	490	15	20287	0.0496725	GDF7;ACVR2A
GO:0042059	negative regulation of epidermal growth factor receptor signaling pathway	biological_process	2	490	15	20287	0.0496725	ITGA1;NUP62
GO:0047372	acylglycerol lipase activity	molecular_function	2	490	15	20287	0.0496725	ABHD3;MGLL
GO:0048038	quinone binding	molecular_function	2	490	15	20287	0.0496725	CBR4;AOC2
GO:0060252	positive regulation of glial cell proliferation	biological_process	2	490	15	20287	0.0496725	FLT1;PRKCI
GO:2000310	regulation of NMDA receptor activity	biological_process	2	490	15	20287	0.0496725	OPRM1;RASGRF1
