# Supplementary material for: Analysis of Migration and Adaptive Evolution in Tibetan Sheep Populations
Source: Animals (Basel). 2026 Jan 20;16(2):317. doi: 10.3390/ani16020317 (PMC12837694; doi:10.3390/ani16020317)
Supplement: Supplementary file 1 [file animals-16-00317-s001.zip › Supplementary Table S11. KEGG enichment of Candidate genes for high altitude environment (HA vs MA).xlsx]

## Sheet: Sheet1
Supplementary Table S11. KEGG enichment of Candidate genes for high altitude environment (HA vs MA).
id	Term	Classification_level1	Classification_level2	ListHits	ListTotal	PopHits	PopTotal	p-value	geneID
oas04510	Focal adhesion	Cellular Processes	Cellular community - eukaryotes	14	229	208	9367	0.000572371	GSK3B;THBS2;SHC4;ITGA1;VCL;RASGRF1;ERBB2;FLT1;MYLPF;ITGA8;BAD;ITGB5;SPP1;RAF1
oas04012	ErbB signaling pathway	Environmental Information Processing	Signal transduction	8	229	85	9367	0.00107626	GSK3B;SHC4;CAMK2D;ERBB2;BAD;NRG4;NCK2;RAF1
oas03460	Fanconi anemia pathway	Genetic Information Processing	Replication and repair	6	229	53	9367	0.00175741	WDR48;FANCD2;FANCL;RAD51C;FANCI;TOP3A
oas04750	Inflammatory mediator regulation of TRP channels	Organismal Systems	Sensory system	8	229	109	9367	0.00515877	ITPR1;ADCY7;CYP2C18;CAMK2D;PLA2G4B;HTR2A;PRKCQ;HTR2B
oas04540	Gap junction	Cellular Processes	Cellular community - eukaryotes	7	229	90	9367	0.00637815	ITPR1;ADCY7;MAPK7;PRKG2;HTR2A;RAF1;HTR2B
oas05032	Morphine addiction	Human Diseases	Substance dependence	7	229	91	9367	0.00676989	PDE2A;ADCY7;GABBR2;OPRM1;GNAO1;ADORA1;PDE1B
oas04722	Neurotrophin signaling pathway	Organismal Systems	Nervous system	8	229	125	9367	0.0114753	GSK3B;SHC4;IRAK2;MAPK7;CAMK2D;BAD;RAF1;MAPKAPK2
oas00400	Phenylalanine, tyrosine and tryptophan biosynthesis	Metabolism	Amino acid metabolism	2	229	7	9367	0.0115239	TAT;IL4I1
oas05412	Arrhythmogenic right ventricular cardiomyopathy	Human Diseases	Cardiovascular disease	6	229	78	9367	0.0118847	ITGA1;CTNNA1;CACNA2D2;ITGA8;ATP2A2;ITGB5
oas00061	Fatty acid biosynthesis	Metabolism	Lipid metabolism	3	229	21	9367	0.0138555	CBR4;ACSL6;MCAT
oas00360	Phenylalanine metabolism	Metabolism	Amino acid metabolism	3	229	21	9367	0.0138555	TAT;AOC2;IL4I1
oas04370	VEGF signaling pathway	Environmental Information Processing	Signal transduction	5	229	59	9367	0.0143398	SPHK1;PLA2G4B;BAD;RAF1;MAPKAPK2
oas05213	Endometrial cancer	Human Diseases	Cancer: specific types	5	229	60	9367	0.015341	GSK3B;CTNNA1;ERBB2;BAD;RAF1
oas04728	Dopaminergic synapse	Organismal Systems	Nervous system	8	229	135	9367	0.0175916	PPP2R3B;GSK3B;ITPR1;GSK3A;GNAO1;PPP1R1B;CLOCK;CAMK2D
oas00350	Tyrosine metabolism	Metabolism	Amino acid metabolism	4	229	42	9367	0.0188367	TAT;AOC2;IL4I1;PNMT
oas04730	Long-term depression	Organismal Systems	Nervous system	5	229	64	9367	0.0198106	ITPR1;GNAO1;PRKG2;PLA2G4B;RAF1
oas04020	Calcium signaling pathway	Environmental Information Processing	Signal transduction	12	229	258	9367	0.0245144	PHKA1;ITPR1;ADCY7;SPHK1;CAMK2D;ERBB2;FLT1;MST1R;HTR2A;ATP2A2;PDE1B;HTR2B
oas04726	Serotonergic synapse	Organismal Systems	Nervous system	7	229	118	9367	0.0254776	ITPR1;CYP2C18;GNAO1;PLA2G4B;HTR2A;RAF1;HTR2B
oas04912	GnRH signaling pathway	Organismal Systems	Endocrine system	6	229	94	9367	0.0273879	ITPR1;ADCY7;MAPK7;CAMK2D;PLA2G4B;RAF1
oas00130	Ubiquinone and other terpenoid-quinone biosynthesis	Metabolism	Metabolism of cofactors and vitamins	2	229	11	9367	0.0283017	TAT;COQ6
oas00561	Glycerolipid metabolism	Metabolism	Lipid metabolism	5	229	72	9367	0.0311261	DGKD;AKR1B1;MGLL;AGPAT5;AKR1A1
oas01522	Endocrine resistance	Human Diseases	Drug resistance: antineoplastic	6	229	97	9367	0.0313199	SHC4;ADCY7;ERBB2;BAD;RAF1;JAG2
oas05414	Dilated cardiomyopathy	Human Diseases	Cardiovascular disease	6	229	97	9367	0.0313199	ADCY7;ITGA1;CACNA2D2;ITGA8;ATP2A2;ITGB5
oas04151	PI3K-Akt signaling pathway	Environmental Information Processing	Signal transduction	16	229	395	9367	0.0327393	PPP2R3B;GSK3B;THBS2;IL4;FLT3;ITGA1;OSMR;ERBB2;FLT1;SGK1;ITGA8;BAD;PHLPP2;ITGB5;SPP1;RAF1
oas04660	T cell receptor signaling pathway	Organismal Systems	Immune system	7	229	127	9367	0.036016	PPP2R3B;GSK3B;IL4;CD247;PRKCQ;NCK2;RAF1
oas04921	Oxytocin signaling pathway	Organismal Systems	Endocrine system	8	229	157	9367	0.0386804	ITPR1;ADCY7;GNAO1;MAPK7;CAMK2D;CACNA2D2;PLA2G4B;RAF1
oas04916	Melanogenesis	Organismal Systems	Endocrine system	6	229	104	9367	0.0418776	WNT8B;GSK3B;ADCY7;GNAO1;CAMK2D;RAF1
oas00533	Glycosaminoglycan biosynthesis - keratan sulfate	Metabolism	Glycan biosynthesis and metabolism	2	229	14	9367	0.0446369	CHST4;ST3GAL1
oas03450	Non-homologous end-joining	Genetic Information Processing	Replication and repair	2	229	14	9367	0.0446369	RAD50;PRKDC
oas04137	Mitophagy - animal	Cellular Processes	Transport and catabolism	5	229	81	9367	0.047915	ULK1;USP8;BECN1;TBC1D17;BCL2L13
