# Supplementary material for: Analysis of Migration and Adaptive Evolution in Tibetan Sheep Populations
Source: Animals (Basel). 2026 Jan 20;16(2):317. doi: 10.3390/ani16020317 (PMC12837694; doi:10.3390/ani16020317)
Supplement: Supplementary file 1 [file animals-16-00317-s001.zip › Supplementary Table S12. GO enichment of Candidate genes for cold drought environment (CD vs WH).xlsx]

## Sheet: Sheet1
Supplementary Table S12. GO enichment of Candidate genes for cold drought environment (CD vs WH).
id	Term	Category	ListHits	ListTotal	PopHits	PopTotal	p-value	geneID
GO:0051315	attachment of mitotic spindle microtubules to kinetochore	biological_process	4	499	11	20287	0.000104026	MIS12;NDC80;CENPC;CHAMP1
GO:0044877	protein-containing complex binding	molecular_function	18	499	266	20287	0.000112487	ATG101;RPAIN;DERL2;BAK1;CDK2;NCOR2;TSG101;ITPR1;RARB;NOD2;C8A;NOG;SLF1;SYDE1;PRKAA1;FLT3;PDX1;KAT5
GO:0060285	cilium-dependent cell motility	biological_process	4	499	12	20287	0.00015301	DNAH2;DNAH8;DNAH3;CCDC39
GO:1903896	positive regulation of IRE1-mediated unfolded protein response	biological_process	3	499	6	20287	0.000279924	BAK1;AGR2;PTPN1
GO:0010225	response to UV-C	biological_process	4	499	16	20287	0.000520234	BAK1;MAP3K4;BRCA2;DCUN1D3
GO:0005815	microtubule organizing center	cellular_component	11	499	140	20287	0.000699915	KIFC1;TSG101;CCT4;CLIC5;NSFL1C;NR3C1;SCYL1;RAD51;ERCC6L2;TTLL12;CCT8
GO:0008569	minus-end-directed microtubule motor activity	molecular_function	4	499	18	20287	0.000841198	DNAH2;KIFC3;DNAH8;DNAH3
GO:0010332	response to gamma radiation	biological_process	4	499	18	20287	0.000841198	BAK1;BRCA2;PRKAA1;DCUN1D3
GO:1902236	negative regulation of endoplasmic reticulum stress-induced intrinsic apoptotic signaling pathway	biological_process	4	499	18	20287	0.000841198	BCL2L1;PTPN1;PDX1;LRRK2
GO:0000132	establishment of mitotic spindle orientation	biological_process	5	499	32	20287	0.00102626	NDC80;NSFL1C;DYNLT1;CDK5RAP2;KAT5
GO:0005813	centrosome	cellular_component	24	499	486	20287	0.00103723	TP53;BCL2L1;CCNB1;CDK2;KAT2B;NDC80;PCNA;MFAP1;CYLD;C2CD3;E2F1;CENPJ;KATNB1;KIFC3;CDC16;SLF1;DHX9;VPS37A;PLEKHA7;BRCA2;BBS4;UBR4;HEPACAM2;CDK5RAP2
GO:0007030	Golgi organization	biological_process	9	499	104	20287	0.0010663	GORASP1;ATP8B4;UBXN2A;TMED4;PRKD1;KIFC3;NSFL1C;DYM;LRRK2
GO:0000722	telomere maintenance via recombination	biological_process	3	499	9	20287	0.00111248	RAD50;RAD51;BRCA2
GO:0005915	zonula adherens	cellular_component	3	499	9	20287	0.00111248	VCL;KIFC3;PLEKHA7
GO:0061037	negative regulation of cartilage development	biological_process	3	499	9	20287	0.00111248	RARB;NOG;RARA
GO:0070816	phosphorylation of RNA polymerase II C-terminal domain	biological_process	3	499	9	20287	0.00111248	GTF2H1;CDK13;GTF2H5
GO:0061025	membrane fusion	biological_process	4	499	20	20287	0.001281	RABEP1;UBXN2A;CHP1;NSFL1C
GO:0046930	pore complex	cellular_component	3	499	10	20287	0.00156032	BAK1;ADAM10;PLEKHA7
GO:0043130	ubiquitin binding	molecular_function	8	499	90	20287	0.00168268	TSG101;UBXN2A;GGA1;NSFL1C;UBAP1L;RNFT1;TOP2A;USP16
GO:0032760	positive regulation of tumor necrosis factor production	biological_process	7	499	73	20287	0.00209878	TNFRSF8;ZBTB20;SETD4;NOD2;DHX9;LY96;LRRK2
GO:0000813	ESCRT I complex	cellular_component	3	499	11	20287	0.00210643	TSG101;UBAP1L;VPS37A
GO:0005858	axonemal dynein complex	cellular_component	3	499	11	20287	0.00210643	DNAH2;DNAH8;DNAH3
GO:0017154	semaphorin receptor activity	molecular_function	3	499	11	20287	0.00210643	PLXNA1;NRP2;PLXNC1
GO:0019855	calcium channel inhibitor activity	molecular_function	3	499	11	20287	0.00210643	ITPR1;FKBP1B;FKBP1A
GO:0021756	striatum development	biological_process	3	499	11	20287	0.00210643	RARB;BBS4;LRRK2
GO:0035259	nuclear glucocorticoid receptor binding	molecular_function	3	499	11	20287	0.00210643	NR4A1;NCOR2;FLT3
GO:0007130	synaptonemal complex assembly	biological_process	4	499	23	20287	0.00220859	AGO4;TRIP13;EHMT2;SYDE1
GO:1990573	potassium ion import across plasma membrane	biological_process	5	499	39	20287	0.00254837	ATP12A;HCN4;KCNJ13;KCNJ10;KCNJ9
GO:0006520	amino acid metabolic process	biological_process	3	499	12	20287	0.00275757	SLC16A2;TAT;GGT5
GO:0090136	epithelial cell-cell adhesion	biological_process	3	499	12	20287	0.00275757	VCL;KIFC3;PLEKHA7
GO:0097060	synaptic membrane	cellular_component	5	499	41	20287	0.00318636	ITPR1;PDE2A;ADAM10;SYDE1;DGKI
GO:1901215	negative regulation of neuron death	biological_process	5	499	41	20287	0.00318636	ITPR1;TNFRSF1B;PPARGC1A;LRRK2;SLC23A2
GO:0016024	CDP-diacylglycerol biosynthetic process	biological_process	3	499	13	20287	0.00351983	CDS2;AGPAT5;GPAM
GO:0034501	protein localization to kinetochore	biological_process	3	499	13	20287	0.00351983	MIS12;CHAMP1;KNL1
GO:1901029	negative regulation of mitochondrial outer membrane permeabilization involved in apoptotic signaling pathway	biological_process	3	499	13	20287	0.00351983	BCL2L1;BAK1;ACAA2
GO:0006302	double-strand break repair	biological_process	6	499	61	20287	0.00380208	TRIP13;SMCHD1;RAD50;DDX1;BRCA2;KAT5
GO:0003682	chromatin binding	molecular_function	21	499	449	20287	0.00393893	SOX15;PSIP1;FANCM;GTF2H1;NCOR2;NONO;KAT2B;ATAD2B;L3MBTL3;PCNA;TOP1;DPPA4;DDX1;RAD51;TOP2A;PRKAA1;MPHOSPH8;MBD5;MITF;RARA;KAT5
GO:0006654	phosphatidic acid biosynthetic process	biological_process	4	499	27	20287	0.00405077	DGKA;AGPAT5;GPAM;DGKI
GO:0043087	regulation of GTPase activity	biological_process	7	499	82	20287	0.00405657	PLXNA1;SYNGAP1;EPHA5;CHN2;RASA3;PLXNC1;DGKI
GO:0005524	ATP binding	molecular_function	54	499	1524	20287	0.00432144	DNAH2;EPHA5;KIFC1;CAMK4;DHX33;CDK2;DGKA;FANCM;PIK3C2G;UBE2QL1;NT5C2;STK4;ATP12A;ATP8B4;ATAD2B;CLPB;DDX56;TRIP13;CCT4;RFK;ERBB3;MAP2K5;ABCB7;CDK13;SMCHD1;CDKL3;NOD2;PIP4K2A;RAD50;DDX1;PRKD1;KIFC3;MAP3K4;MAP3K2;DNAH8;SCYL1;CLK3;HSPA8;RPS6KB1;DHX9;RAD51;ERCC6L2;TOP2A;PRKAA1;DGKI;ACSBG1;TTLL1;TTLL12;JAK1;FLT3;KCNJ10;DNAH3;CCT8;LRRK2
GO:0046627	negative regulation of insulin receptor signaling pathway	biological_process	4	499	29	20287	0.00527418	PIP4K2A;KANK1;PTPN1;PRKAA1
GO:0000228	nuclear chromosome	cellular_component	3	499	15	20287	0.00539883	E2F1;RAD51;TOP2A
GO:0008028	monocarboxylic acid transmembrane transporter activity	molecular_function	3	499	15	20287	0.00539883	SLC16A2;SLC16A4;SLC16A12
GO:0015718	monocarboxylic acid transport	biological_process	3	499	15	20287	0.00539883	SLC16A2;SLC16A4;SLC16A12
GO:0010508	positive regulation of autophagy	biological_process	6	499	66	20287	0.00561531	ATG101;PRKD1;PRKAA1;TRIM38;KAT5;LRRK2
GO:0000152	nuclear ubiquitin ligase complex	cellular_component	2	499	5	20287	0.00574782	RAD51;BRCA2
GO:0005528	FK506 binding	molecular_function	2	499	5	20287	0.00574782	FKBP1B;FKBP1A
GO:0010484	histone H3 acetyltransferase activity	molecular_function	2	499	5	20287	0.00574782	KAT2B;BRCA2
GO:0046600	negative regulation of centriole replication	biological_process	2	499	5	20287	0.00574782	KAT2B;CDK5RAP2
GO:0055012	ventricular cardiac muscle cell differentiation	biological_process	2	499	5	20287	0.00574782	RARB;RARA
GO:0086015	SA node cell action potential	biological_process	2	499	5	20287	0.00574782	HCN4;ANK2
GO:0086046	membrane depolarization during SA node cell action potential	biological_process	2	499	5	20287	0.00574782	HCN4;ANK2
GO:0140684	histone H3K9me2/H3K9me3 demethylase activity	molecular_function	2	499	5	20287	0.00574782	KDM4B;KDM4A
GO:1901727	positive regulation of histone deacetylase activity	biological_process	2	499	5	20287	0.00574782	PRKD1;LRRK2
GO:1902425	positive regulation of attachment of mitotic spindle microtubules to kinetochore	biological_process	2	499	5	20287	0.00574782	KAT2B;KAT5
GO:1903441	protein localization to ciliary membrane	biological_process	2	499	5	20287	0.00574782	RABEP1;GGA1
GO:0005819	spindle	cellular_component	9	499	134	20287	0.00595273	MAP2K5;FMN2;CYLD;KATNB1;NR3C1;CHAMP1;DYNLT1;TTLL12;HEPACAM2
GO:0005829	cytosol	cellular_component	123	499	4062	20287	0.00612415	ZBTB4;FXR2;NR4A1;BCL2L1;KRT7;PLXNA1;SYNGAP1;STARD4;RAB39A;CUL5;BAK1;CDK2;DGKA;PYM1;PIK3C2G;SLC25A17;ST13;HPS5;SH3RF1;CABIN1;NT5C2;UCHL5;TSG101;KAT2B;MFN2;NEMF;AGO4;CHN2;PABPC1L;TOMM34;ATP12A;YWHAB;UBXN2A;GGA1;SH3BP1;STARD13;INPPL1;BBX;DDX56;TFG;ACP1;RFK;GSTA1;MAP2K5;KPNA2;ARHGAP20;TP53I3;CDK13;NDC80;FMN2;SETD4;NOD2;CYLD;PDE2A;ARAP1;NAA15;PHKA1;DPP8;PIP4K2A;DNAJB13;NBAS;DDX1;CENPC;UPB1;PRKD1;PARP4…
GO:0007162	negative regulation of cell adhesion	biological_process	4	499	31	20287	0.00672269	PLXNA1;ADAM10;PLXNC1;SIPA1
GO:0030674	protein-macromolecule adaptor activity	molecular_function	7	499	90	20287	0.0067476	CUL5;ST13;APH1B;RAD50;PPP2R3A;BBS4;ANK2
GO:0005096	GTPase activator activity	molecular_function	13	499	241	20287	0.00692801	SYNGAP1;RABEP1;CHN2;SH3BP1;STARD13;ARHGAP20;ARAP1;RASA3;TBC1D2B;SYDE1;TBC1D2;SIPA1;LRRK2
GO:0006974	cellular response to DNA damage stimulus	biological_process	13	499	244	20287	0.00765138	ZBTB4;TP53;CHCHD6;RNF169;WDR48;FMN2;WDR76;RAD50;PARP4;SLF1;RAD51;TOP2A;KAT5
GO:0006289	nucleotide-excision repair	biological_process	4	499	33	20287	0.00841247	TP53;GTF2H1;BRCA2;KAT5
GO:0019955	cytokine binding	molecular_function	4	499	33	20287	0.00841247	IL5RA;IL13RA2;NOG;IL27RA
GO:0034394	protein localization to cell surface	biological_process	4	499	33	20287	0.00841247	GGA1;VCL;PIGU;ANK2
GO:0006281	DNA repair	biological_process	13	499	247	20287	0.00843315	RPAIN;CDK2;RNF169;GTF2H1;NONO;UCHL5;WDR48;RAD50;PARP4;EPC2;SLF1;ERCC6L2;ENDOV
GO:0002068	glandular epithelial cell development	biological_process	2	499	6	20287	0.00848176	RARB;RARA
GO:0015884	folic acid transport	biological_process	2	499	6	20287	0.00848176	FOLR1;FOLR2
GO:0018812	3-hydroxyacyl-CoA dehydratase activity	molecular_function	2	499	6	20287	0.00848176	HACD3;HACD4
GO:0030497	fatty acid elongation	biological_process	2	499	6	20287	0.00848176	HACD3;HACD4
GO:0071321	cellular response to cGMP	biological_process	2	499	6	20287	0.00848176	PDE2A;HCN4
GO:1904158	axonemal central apparatus assembly	biological_process	2	499	6	20287	0.00848176	SPAG17;DNAJB13
GO:1905691	lipid droplet disassembly	biological_process	2	499	6	20287	0.00848176	PRKAA1;KAT5
GO:0004709	MAP kinase kinase kinase activity	molecular_function	3	499	18	20287	0.00916756	MAP3K4;MAP3K2;LRRK2
GO:0003730	mRNA 3'-UTR binding	molecular_function	7	499	96	20287	0.0095027	FXR2;PABPC1L;LARP4B;RBMS3;CPEB4;ZAR1L;HNRNPA2B1
GO:0016604	nuclear body	cellular_component	13	499	251	20287	0.00957176	ZBTB4;NUP98;IKZF4;NCOR2;KLHDC2;PCNA;ZBTB20;NAA15;CENPC;CHAMP1;NELFE;DHX9;KNL1
GO:0005654	nucleoplasm	cellular_component	90	499	2886	20287	0.00964369	ZBTB4;NR4A1;PLXNA1;WDR36;CAMK4;DHX33;NUP98;PCGF6;PSIP1;IKZF4;CDK2;PYM1;RNF169;FANCM;UBE2QL1;GTF2H1;NCOR2;CABIN1;NONO;KAT2B;ATAD2B;GGA1;BBX;BRD9;DNTTIP2;KPNA2;RBM15;L3MBTL3;VWA5A;CDKN2AIPNL;ZC3H10;NDC80;TOP1;ZBTB20;RARB;MFAP1;TCF12;ARAP1;DPPA4;PIP4K2A;RAD50;MINDY2;CENPC;E2F1;PARP4;CDC16;SDCBP2;SNX20;MAP3K2;CHAMP1;MGA;RLIM;KDM4B;CLK3;ARID3B;ZBTB12;EHMT2;SLF1;DHX9;CASP14;KNL1;VPS37A;PLEKHA7;TOP2A;BR…
GO:0009058	biosynthetic process	biological_process	3	499	19	20287	0.0106905	TAT;PRL;GCAT
GO:0008630	intrinsic apoptotic signaling pathway in response to DNA damage	biological_process	4	499	36	20287	0.0114316	BCL2L1;BAK1;TNFRSF1B;E2F1
GO:0005741	mitochondrial outer membrane	cellular_component	10	499	175	20287	0.0115516	BCL2L1;BAK1;MFN2;TOMM34;QTRT2;PDE2A;AGPAT5;RPS6KB1;GPAM;LRRK2
GO:0000255	allantoin metabolic process	biological_process	2	499	7	20287	0.0116821	NT5C2;URAD
GO:0005021	vascular endothelial growth factor receptor activity	molecular_function	2	499	7	20287	0.0116821	NRP2;FLT3
GO:0015278	calcium-release channel activity	molecular_function	2	499	7	20287	0.0116821	ITPR3;ITPR1
GO:0018394	peptidyl-lysine acetylation	biological_process	2	499	7	20287	0.0116821	KAT2B;KAT5
GO:0021828	gonadotrophin-releasing hormone neuronal migration to the hypothalamus	biological_process	2	499	7	20287	0.0116821	PLXNA1;NRP2
GO:0042382	paraspeckles	cellular_component	2	499	7	20287	0.0116821	NONO;PSPC1
GO:0060711	labyrinthine layer development	biological_process	2	499	7	20287	0.0116821	SYDE1;CDX2
GO:0070922	RISC complex assembly	biological_process	2	499	7	20287	0.0116821	AGO4;DHX9
GO:0090266	regulation of mitotic cell cycle spindle assembly checkpoint	biological_process	2	499	7	20287	0.0116821	CDK5RAP2;ANAPC15
GO:0098907	regulation of SA node cell action potential	biological_process	2	499	7	20287	0.0116821	HCN4;ANK2
GO:0035861	site of double-strand break	cellular_component	6	499	77	20287	0.0117059	RNF169;ARPC1A;SMCHD1;RAD50;SLF1;RAD51
GO:0006897	endocytosis	biological_process	9	499	150	20287	0.0120428	BCL2L1;RABEP1;RAB17;INPPL1;REPS1;TBC1D2B;ANK2;RHOU;LRRK2
GO:0006957	complement activation, alternative pathway	biological_process	3	499	20	20287	0.0123511	C8A;CFB;C7
GO:0031641	regulation of myelination	biological_process	3	499	20	20287	0.0123511	TNFRSF1B;RARB;RARA
GO:0045505	dynein intermediate chain binding	molecular_function	4	499	37	20287	0.0125738	DNAH2;DNAH8;DYNLT1;DNAH3
GO:0005694	chromosome	cellular_component	11	499	205	20287	0.0128912	ZBTB4;NONO;TRIP13;DNTTIP2;TOP1;HDAC8;NSFL1C;NELFE;RAD51;HP1BP3;MBD5
GO:0051301	cell division	biological_process	17	499	379	20287	0.0131473	CCNB1;KIFC1;MIS12;CDK2;TSG101;NDC80;CENPC;CENPJ;KATNB1;CDC16;PARD6B;DYNLT1;KNL1;OIP5;HEPACAM2;ANAPC15;USP16
GO:0005737	cytoplasm	cellular_component	145	499	5004	20287	0.0131862	SAT2;FXR2;SOX15;TP53;BCL2L1;CCNB1;CAMK4;STARD4;DHX33;INA;CDK2;PYM1;XRRA1;NEU3;DNAJC21;PIK3C2G;ST13;DNAJB7;LDHA;HPS5;UCHL5;TSG101;TNFRSF8;BCAS1;ITPR1;AGO4;STK4;YWHAB;FTH1;FKBP1B;LGALS1;MARVELD3;CLPB;TGM6;TGM3;TFG;NKD2;ACP1;RFK;KPNA2;CLIC5;ARPC1A;QTRT2;CDKL3;HEPACAM;ZC3H10;FMN2;GADD45G;ZBTB20;RARB;TCF12;NOD2;PAWR;PDE2A;ARAP1;NAA15;HDAC8;VCL;IMPACT;CHP1;C2CD3;DDX1;ADAM10;E2F1;PARP4;CENPJ;DRC7;KATNB1…
GO:0060173	limb development	biological_process	4	499	38	20287	0.0137864	KAT2B;NOG;SMOC1;RARA
GO:0031100	animal organ regeneration	biological_process	3	499	21	20287	0.0141509	BAK1;FLT3;PDX1
GO:0060548	negative regulation of cell death	biological_process	5	499	59	20287	0.014866	TNFRSF1B;IMPACT;PRKD1;AGR2;KDM4A
GO:1990841	promoter-specific chromatin binding	molecular_function	5	499	59	20287	0.014866	TP53;NUP98;EHMT2;DHX9;PDX1
GO:0000307	cyclin-dependent protein kinase holoenzyme complex	cellular_component	4	499	39	20287	0.0150708	CCNB1;CDK2;CDK13;PCNA
GO:0005634	nucleus	cellular_component	154	499	5372	20287	0.0150741	ZBTB4;FXR2;SOX15;TP53;NR4A1;ZBTB9;CCNB1;KIFC1;CAMK4;RPAIN;DHX33;CUL5;MIS12;NUP98;PCGF6;PSIP1;IKZF4;CDK2;RNF169;XRRA1;FKBP3;DNAJB7;UBE2QL1;NCOR2;CABIN1;NONO;UCHL5;PAX7;KAT2B;KLHDC2;NEMF;WDR48;AGO4;PABPC1L;TOMM34;STK4;ATAD2B;UBXN2A;ZNF23;SH3BP1;PHOX2A;BBX;OGDH;TRIP13;BRD9;TNFRSF1B;MAP2K5;KPNA2;ETV3L;RBM15;CDK13;ARPC1A;L3MBTL3;NDC80;FMN2;DTWD1;TOP1;GADD45G;ZBTB20;RARB;SETD4;ELL3;MFAP1;WDR76;TCF12;PA…
GO:0000439	transcription factor TFIIH core complex	cellular_component	2	499	8	20287	0.0153243	GTF2H1;GTF2H5
GO:0001561	fatty acid alpha-oxidation	biological_process	2	499	8	20287	0.0153243	SLC25A17;ILVBL
GO:0003810	protein-glutamine gamma-glutamyltransferase activity	molecular_function	2	499	8	20287	0.0153243	TGM6;TGM3
GO:0005520	insulin-like growth factor binding	molecular_function	2	499	8	20287	0.0153243	IGF2R;IGFBPL1
GO:0005579	membrane attack complex	cellular_component	2	499	8	20287	0.0153243	C8A;C7
GO:0010501	RNA secondary structure unwinding	biological_process	2	499	8	20287	0.0153243	AGO4;DHX9
GO:0030976	thiamine pyrophosphate binding	molecular_function	2	499	8	20287	0.0153243	OGDH;ILVBL
GO:0046931	pore complex assembly	biological_process	2	499	8	20287	0.0153243	ADAM10;PLEKHA7
GO:0060397	growth hormone receptor signaling pathway via JAK-STAT	biological_process	2	499	8	20287	0.0153243	PTPN1;JAK1
GO:0060575	intestinal epithelial cell differentiation	biological_process	2	499	8	20287	0.0153243	CBFA2T2;CDX2
GO:0061733	peptide-lysine-N-acetyltransferase activity	molecular_function	2	499	8	20287	0.0153243	KAT2B;KAT5
GO:0097487	multivesicular body, internal vesicle	cellular_component	2	499	8	20287	0.0153243	PMEL;LRRK2
GO:0007018	microtubule-based movement	biological_process	6	499	82	20287	0.015618	DNAH2;KIFC1;KIFC3;DNAH8;DYNLT1;DNAH3
GO:0030286	dynein complex	cellular_component	3	499	22	20287	0.0160915	DNAH2;DNAH8;DNAH3
GO:0046580	negative regulation of Ras protein signal transduction	biological_process	3	499	22	20287	0.0160915	SYNGAP1;MFN2;RASA3
GO:0071333	cellular response to glucose stimulus	biological_process	4	499	40	20287	0.0164281	ZBTB20;UCP2;PRKAA1;KAT5
GO:0007098	centrosome cycle	biological_process	4	499	41	20287	0.0178597	PARD6B;BBS4;HEPACAM2;CDK5RAP2
GO:0043154	negative regulation of cysteine-type endopeptidase activity involved in apoptotic process	biological_process	4	499	41	20287	0.0178597	NR4A1;SH3RF1;MAP2K5;FNIP1
GO:0071260	cellular response to mechanical stimulus	biological_process	4	499	41	20287	0.0178597	BAK1;TNFRSF8;PDE2A;MAP3K2
GO:0016887	ATP hydrolysis activity	molecular_function	17	499	393	20287	0.0181118	KIFC1;DHX33;FANCM;ATP12A;ATP8B4;ATAD2B;CLPB;DDX56;TRIP13;CCT4;ABCB7;SMCHD1;RAD50;DDX1;HSPA8;DHX9;CCT8
GO:0016324	apical plasma membrane	cellular_component	16	499	365	20287	0.019208	SLC16A2;RAB17;ATP12A;FOLR1;CLIC5;SLC22A1;PARD6B;EZR;SLC44A4;MREG;PRKAA1;OTOA;ANK2;CRB1;SCNN1G;SLC23A2
GO:0000395	mRNA 5'-splice site recognition	biological_process	2	499	9	20287	0.0193849	PSIP1;PRPF39
GO:0001783	B cell apoptotic process	biological_process	2	499	9	20287	0.0193849	BAK1;FNIP1
GO:0002162	dystroglycan binding	molecular_function	2	499	9	20287	0.0193849	VCL;AGR2
GO:0003417	growth plate cartilage development	biological_process	2	499	9	20287	0.0193849	RARB;RARA
GO:0010243	response to organonitrogen compound	biological_process	2	499	9	20287	0.0193849	NCOR2;FLT3
GO:0015183	L-aspartate transmembrane transporter activity	molecular_function	2	499	9	20287	0.0193849	UCP2;SLC25A13
GO:0016081	synaptic vesicle docking	biological_process	2	499	9	20287	0.0193849	SNPH;SYDE1
GO:0031953	negative regulation of protein autophosphorylation	biological_process	2	499	9	20287	0.0193849	IMPACT;CHP1
GO:0045670	regulation of osteoclast differentiation	biological_process	2	499	9	20287	0.0193849	CAMK4;MITF
GO:0051646	mitochondrion localization	biological_process	2	499	9	20287	0.0193849	MFN2;LRRK2
GO:0060042	retina morphogenesis in camera-type eye	biological_process	2	499	9	20287	0.0193849	MAN2A1;CRB1
GO:0070578	RISC-loading complex	cellular_component	2	499	9	20287	0.0193849	AGO4;DHX9
GO:0097136	Bcl-2 family protein complex	cellular_component	2	499	9	20287	0.0193849	BCL2L1;BAK1
GO:0042803	protein homodimerization activity	molecular_function	24	499	620	20287	0.0198699	ZBTB4;FXR2;BCL2L1;RABEP1;BAK1;MAN2A1;TSG101;ABCB7;TP53I3;QTRT2;SMCHD1;PDE2A;EXD1;PIP4K2A;UCP2;ADAM10;UPB1;FKBP1A;SDCBP2;NOG;TOP2A;SOX6;TRIM38;LRRK2
GO:0002027	regulation of heart rate	biological_process	3	499	24	20287	0.0203989	FKBP1B;HCN4;ANK2
GO:0005242	inward rectifier potassium channel activity	molecular_function	3	499	24	20287	0.0203989	KCNJ13;KCNJ10;KCNJ9
GO:0006956	complement activation	biological_process	3	499	24	20287	0.0203989	C8A;CFB;C7
GO:0008266	poly(U) RNA binding	molecular_function	3	499	24	20287	0.0203989	PABPC1L;IFIT5;RBMS3
GO:0034620	cellular response to unfolded protein	biological_process	3	499	24	20287	0.0203989	BAK1;HSPA8;PTPN1
GO:0001673	male germ cell nucleus	cellular_component	4	499	43	20287	0.0209495	CDK2;PCNA;RAD51;TOP2A
GO:0030424	axon	cellular_component	15	499	339	20287	0.0212755	FXR2;GLDN;EPHA5;CNTN4;KCNH1;OPRM1;NGF;ADAM10;NOG;HCN4;NRP2;PTPRS;PRKAA1;MAPT;LRRK2
GO:0005801	cis-Golgi network	cellular_component	4	499	44	20287	0.0226096	MAN2A1;GORASP1;UBXN2A;SCYL1
GO:0045197	establishment or maintenance of epithelial cell apical/basal polarity	biological_process	3	499	25	20287	0.0227667	PARD6B;CDX2;CRB1
GO:0051959	dynein light intermediate chain binding	molecular_function	3	499	25	20287	0.0227667	DNAH2;DNAH8;DNAH3
GO:0042752	regulation of circadian rhythm	biological_process	5	499	66	20287	0.0231083	NONO;TOP2A;PRKAA1;PPARGC1A;PSPC1
GO:0000339	RNA cap binding	molecular_function	2	499	10	20287	0.023841	IFIT5;EIF4G3
GO:0002116	semaphorin receptor complex	cellular_component	2	499	10	20287	0.023841	PLXNA1;PLXNC1
GO:0005675	transcription factor TFIIH holo complex	cellular_component	2	499	10	20287	0.023841	GTF2H1;GTF2H5
GO:0006790	sulfur compound metabolic process	biological_process	2	499	10	20287	0.023841	SUOX;CHST4
GO:0006978	DNA damage response, signal transduction by p53 class mediator resulting in transcription of p21 class mediator	biological_process	2	499	10	20287	0.023841	BRCA2;KAT5
GO:0009048	dosage compensation by inactivation of X chromosome	biological_process	2	499	10	20287	0.023841	RBM15;SMCHD1
GO:0031904	endosome lumen	cellular_component	2	499	10	20287	0.023841	NGF;PTPN1
GO:0043138	3'-5' DNA helicase activity	molecular_function	2	499	10	20287	0.023841	FANCM;DHX9
GO:0044806	G-quadruplex DNA unwinding	biological_process	2	499	10	20287	0.023841	DHX9;HNRNPA2B1
GO:0045821	positive regulation of glycolytic process	biological_process	2	499	10	20287	0.023841	ZBTB20;PRKAA1
GO:0046834	lipid phosphorylation	biological_process	2	499	10	20287	0.023841	DGKA;DGKI
GO:0048712	negative regulation of astrocyte differentiation	biological_process	2	499	10	20287	0.023841	NOG;KDM4A
GO:0051770	positive regulation of nitric-oxide synthase biosynthetic process	biological_process	2	499	10	20287	0.023841	NOD2;LRRK2
GO:0071361	cellular response to ethanol	biological_process	2	499	10	20287	0.023841	PRKAA1;SLC23A2
GO:0097224	sperm connecting piece	cellular_component	2	499	10	20287	0.023841	DNAJB13;FSIP2
GO:0048863	stem cell differentiation	biological_process	4	499	45	20287	0.0243477	ELL3;NOG;CDX2;PDX1
GO:1990904	ribonucleoprotein complex	cellular_component	11	499	226	20287	0.024627	NUP98;PABPC1L;EFL1;PARP4;RPS3A;RBMS3;HSPA8;DHX9;TOP2A;HNRNPA2B1;LRRK2
GO:0007288	sperm axoneme assembly	biological_process	3	499	26	20287	0.0252774	DRC7;FSIP2;TTLL1
GO:0008143	poly(A) binding	molecular_function	3	499	26	20287	0.0252774	PABPC1L;DDX1;RBMS3
GO:0030332	cyclin binding	molecular_function	3	499	26	20287	0.0252774	CDK2;CDK13;NDC80
GO:0070059	intrinsic apoptotic signaling pathway in response to endoplasmic reticulum stress	biological_process	3	499	26	20287	0.0252774	BAK1;ITPR1;PDX1
GO:0005874	microtubule	cellular_component	13	499	286	20287	0.0253673	DNAH2;KIFC1;STIM1;SPAG17;CENPJ;KATNB1;KIFC3;DNAH8;DYNLT1;TTLL1;MAPT;CDK5RAP2;DNAH3
GO:0003727	single-stranded RNA binding	molecular_function	4	499	46	20287	0.0261643	AGO4;IFIT5;DHX9;ENDOV
GO:0090090	negative regulation of canonical Wnt signaling pathway	biological_process	7	499	118	20287	0.0266907	NKD2;DKK2;CYLD;NOG;PPP2R3A;RBMS3;NKD1
GO:0005802	trans-Golgi network	cellular_component	9	499	173	20287	0.0276438	CHST4;ATP8B4;GGA1;PCSK5;TMEM230;ARAP1;PRKD1;IGF2R;LRRK2
GO:0001650	fibrillar center	cellular_component	7	499	119	20287	0.0277827	CAMK4;RPAIN;NONO;RREB1;FHIT;PSPC1;KDM4A
GO:0045893	positive regulation of DNA-templated transcription	biological_process	21	499	542	20287	0.0278817	CAMK4;CDK2;GTF2H1;KAT2B;TCF12;ARAP1;NAA15;E2F1;MGA;EPC2;ZXDC;BRCA2;TASP1;KANSL1;CDK5RAP2;PPARGC1A;MITF;RARA;SFR1;KAT5;USP16
GO:0000793	condensed chromosome	cellular_component	3	499	27	20287	0.0279307	CDK2;CHAMP1;TOP2A
GO:0004693	cyclin-dependent protein serine/threonine kinase activity	molecular_function	3	499	27	20287	0.0279307	CDK2;CDK13;CDKL3
GO:0035335	peptidyl-tyrosine dephosphorylation	biological_process	3	499	27	20287	0.0279307	PTPN1;PTPRS;PTPRF
GO:0046907	intracellular transport	biological_process	3	499	27	20287	0.0279307	HPS5;FMN2;SDCBP2
GO:0001217	DNA-binding transcription repressor activity	molecular_function	2	499	11	20287	0.0286709	SOX6;RARA
GO:0004143	diacylglycerol kinase activity	molecular_function	2	499	11	20287	0.0286709	DGKA;DGKI
GO:0010485	histone H4 acetyltransferase activity	molecular_function	2	499	11	20287	0.0286709	BRCA2;KAT5
GO:0035640	exploration behavior	biological_process	2	499	11	20287	0.0286709	NOG;LRRK2
GO:0039706	co-receptor binding	molecular_function	2	499	11	20287	0.0286709	DKK2;LRRK2
GO:0042405	nuclear inclusion body	cellular_component	2	499	11	20287	0.0286709	NUP98;SLF1
GO:0043068	positive regulation of programmed cell death	biological_process	2	499	11	20287	0.0286709	RARB;LRRK2
GO:0046902	regulation of mitochondrial membrane permeability	biological_process	2	499	11	20287	0.0286709	BCL2L1;BAK1
GO:0051864	histone H3K36 demethylase activity	molecular_function	2	499	11	20287	0.0286709	KDM4B;KDM4A
GO:0016485	protein processing	biological_process	5	499	70	20287	0.0289253	PCSK5;APH1B;C2CD3;ADAM10;TLL1
GO:0016323	basolateral plasma membrane	cellular_component	11	499	233	20287	0.0298773	RAB17;ATP12A;FOLR1;NKD2;NOD2;SLC22A1;SLC16A12;EZR;ANK2;KCNJ10;SLC23A2
GO:0004879	nuclear receptor activity	molecular_function	4	499	48	20287	0.0300358	NR4A1;RARB;NR3C1;RARA
GO:0004896	cytokine receptor activity	molecular_function	4	499	48	20287	0.0300358	IL5RA;IL13RA2;IL27RA;FLT3
GO:0050729	positive regulation of inflammatory response	biological_process	5	499	71	20287	0.0305112	SETD4;PDE2A;SUCNR1;LGALS2;TNFSF18
GO:0005251	delayed rectifier potassium channel activity	molecular_function	3	499	28	20287	0.0307262	KCNS1;KCNH1;KCNG3
GO:0006506	GPI anchor biosynthetic process	biological_process	3	499	28	20287	0.0307262	PGAP2;PIGU;PIGM
GO:0007616	long-term memory	biological_process	3	499	28	20287	0.0307262	CAMK4;PTCHD1;EHMT2
GO:0072593	reactive oxygen species metabolic process	biological_process	3	499	28	20287	0.0307262	RFK;UCP2;LRRK2
GO:0042802	identical protein binding	molecular_function	41	499	1237	20287	0.0322564	SAT2;FXR2;ATG101;NR4A1;BCL2L1;SLC16A2;ZBTB9;BAK1;NT5C2;NONO;ITPR1;YWHAB;NOL12;TFG;L3MBTL3;NDC80;PCNA;TIGIT;RAD50;CENPC;PRKD1;CENPJ;KIFC3;SDCBP2;IFIT3;AGR2;LNX1;CLK3;HCN4;NRP2;RAD51;BRCA2;TASP1;OIP5;TNFSF18;UAP1;HNRNPA2B1;FHIT;SLC25A13;LRRK2;FRS3
GO:0032508	DNA duplex unwinding	biological_process	3	499	29	20287	0.033663	RAD50;DDX1;DHX9
GO:0034097	response to cytokine	biological_process	3	499	29	20287	0.033663	BCL2L1;RARA;PDX1
GO:0043162	ubiquitin-dependent protein catabolic process via the multivesicular body sorting pathway	biological_process	3	499	29	20287	0.033663	TSG101;UBAP1L;VPS37A
GO:0043552	positive regulation of phosphatidylinositol 3-kinase activity	biological_process	3	499	29	20287	0.033663	NOD2;PRKD1;FLT3
GO:0051085	chaperone cofactor-dependent protein refolding	biological_process	3	499	29	20287	0.033663	ST13;DNAJB13;HSPA8
GO:0051092	positive regulation of NF-kappaB transcription factor activity	biological_process	7	499	124	20287	0.0336977	DHX33;NOD2;PRKD1;DHX9;TNFSF18;RTKN2;TRIM38
GO:0000800	lateral element	cellular_component	2	499	12	20287	0.0338536	RAD51;BRCA2
GO:0000900	mRNA regulatory element binding translation repressor activity	molecular_function	2	499	12	20287	0.0338536	CPEB4;RARA
GO:0004726	non-membrane spanning protein tyrosine phosphatase activity	molecular_function	2	499	12	20287	0.0338536	ACP1;PTPN1
GO:0005542	folic acid binding	molecular_function	2	499	12	20287	0.0338536	FOLR1;FOLR2
GO:0006465	signal peptide processing	biological_process	2	499	12	20287	0.0338536	PCSK5;IMMP1L
GO:0030851	granulocyte differentiation	biological_process	2	499	12	20287	0.0338536	CLPB;L3MBTL3
GO:0031672	A band	cellular_component	2	499	12	20287	0.0338536	KAT2B;ANK2
GO:0032695	negative regulation of interleukin-12 production	biological_process	2	499	12	20287	0.0338536	TIGIT;NOD2
GO:0035036	sperm-egg recognition	biological_process	2	499	12	20287	0.0338536	FOLR1;FOLR2
GO:0042129	regulation of T cell proliferation	biological_process	2	499	12	20287	0.0338536	TNFRSF1B;TNFSF18
GO:0043328	protein transport to vacuole involved in ubiquitin-dependent protein catabolic process via the multivesicular body sorting pathway	biological_process	2	499	12	20287	0.0338536	TSG101;VPS37A
GO:0046339	diacylglycerol metabolic process	biological_process	2	499	12	20287	0.0338536	DGKA;DGKI
GO:0048566	embryonic digestive tract development	biological_process	2	499	12	20287	0.0338536	PCSK5;RARB
GO:0070679	inositol 1,4,5 trisphosphate binding	molecular_function	2	499	12	20287	0.0338536	ITPR3;ITPR1
GO:1902287	semaphorin-plexin signaling pathway involved in axon guidance	biological_process	2	499	12	20287	0.0338536	PLXNA1;PLXNC1
GO:0005730	nucleolus	cellular_component	29	499	823	20287	0.0340004	TP53;WDR36;DHX33;PYM1;DNAJC21;TSG101;ITPR1;NOL12;DDX56;DNTTIP2;L3MBTL3;CDKN2AIPNL;FMN2;TOP1;PDCD11;DDX1;AGPAT5;SDCBP2;RPS3A;LARP4B;HSPA8;DHX9;TOP2A;MPHOSPH8;RARA;GTF2H5;MAPKBP1;ENDOV;KAT5
GO:0003700	DNA-binding transcription factor activity	molecular_function	16	499	392	20287	0.0340492	SOX15;IKZF4;PAX7;PHOX2A;RARB;TCF12;ARAP1;E2F1;NR3C1;SOX6;ZNF581;ZNF524;RREB1;RARA;CDX2;PDX1
GO:0003777	microtubule motor activity	molecular_function	4	499	50	20287	0.0342279	DNAH2;KIFC1;DNAH8;DNAH3
GO:0000122	negative regulation of transcription by RNA polymerase II	biological_process	28	499	793	20287	0.0359848	ZBTB4;SOX15;PCGF6;CDK2;NCOR2;TSG101;MAP2K5;RBM15;PCNA;RARB;PAWR;PDE2A;IMPACT;CBFA2T2;E2F1;ZNF596;NOG;RLIM;EHMT2;FNIP1;RREB1;MITF;DMRT1;HNRNPA2B1;RARA;CDX2;PDX1;KAT5
GO:0043406	positive regulation of MAP kinase activity	biological_process	4	499	51	20287	0.036445	MAP2K5;NOD2;FLT3;LRRK2
GO:0051209	release of sequestered calcium ion into cytosol	biological_process	3	499	30	20287	0.03674	ITPR1;FKBP1B;FKBP1A
GO:0000776	kinetochore	cellular_component	8	499	154	20287	0.0369027	NUP98;KAT2B;NDC80;CENPC;CHAMP1;KNL1;KANSL1;KAT5
GO:0003724	RNA helicase activity	molecular_function	5	499	75	20287	0.0373949	DHX33;FANCM;DDX56;DDX1;DHX9
GO:0006310	DNA recombination	biological_process	5	499	75	20287	0.0373949	RPAIN;NONO;UCHL5;RAD50;POLM
GO:0045666	positive regulation of neuron differentiation	biological_process	5	499	75	20287	0.0373949	TCF12;BRINP3;IMPACT;RARA;KDM4A
GO:0048511	rhythmic process	biological_process	5	499	75	20287	0.0373949	KAT2B;DHX9;TOP2A;PRKAA1;PSPC1
GO:0006265	DNA topological change	biological_process	2	499	13	20287	0.0393688	TOP1;TOP2A
GO:0006473	protein acetylation	biological_process	2	499	13	20287	0.0393688	KAT2B;KAT5
GO:0010369	chromocenter	cellular_component	2	499	13	20287	0.0393688	OIP5;MBD5
GO:0032454	histone H3K9 demethylase activity	molecular_function	2	499	13	20287	0.0393688	KDM4B;KDM4A
GO:0032717	negative regulation of interleukin-8 production	biological_process	2	499	13	20287	0.0393688	MAP2K5;MAPKBP1
GO:0035845	photoreceptor cell outer segment organization	biological_process	2	499	13	20287	0.0393688	BBS4;CRB1
GO:0043047	single-stranded telomeric DNA binding	molecular_function	2	499	13	20287	0.0393688	RAD50;HNRNPA2B1
GO:0044030	regulation of DNA methylation	biological_process	2	499	13	20287	0.0393688	EHMT2;MPHOSPH8
GO:0051298	centrosome duplication	biological_process	2	499	13	20287	0.0393688	NDC80;BRCA2
GO:0051382	kinetochore assembly	biological_process	2	499	13	20287	0.0393688	MIS12;CENPC
GO:0060315	negative regulation of ryanodine-sensitive calcium-release channel activity	biological_process	2	499	13	20287	0.0393688	FKBP1B;FKBP1A
GO:0070402	NADPH binding	molecular_function	2	499	13	20287	0.0393688	TP53I3;CBR4
GO:0097178	ruffle assembly	biological_process	2	499	13	20287	0.0393688	SH3BP1;INPPL1
GO:1900095	regulation of dosage compensation by inactivation of X chromosome	biological_process	2	499	13	20287	0.0393688	RLIM;KANSL1
GO:1902275	regulation of chromatin organization	biological_process	2	499	13	20287	0.0393688	METTL4;KAT5
GO:0001657	ureteric bud development	biological_process	3	499	31	20287	0.0399562	RARB;NOG;RARA
GO:0010811	positive regulation of cell-substrate adhesion	biological_process	3	499	31	20287	0.0399562	EDIL3;AGR2;SMOC1
GO:0043967	histone H4 acetylation	biological_process	3	499	31	20287	0.0399562	EPC2;BRCA2;KAT5
GO:0008022	protein C-terminus binding	molecular_function	8	499	157	20287	0.0406121	ITPR1;PCNA;SDCBP2;RAD51;TOP2A;BRCA2;PRKAA1;SIPA1
GO:0035556	intracellular signal transduction	biological_process	14	499	338	20287	0.040982	CAMK4;DGKA;FMN2;NOD2;PRKD1;RASA3;SDCBP2;MAP3K4;MAP3K2;PRKAA1;DGKI;JAK1;SIPA1;LRRK2
GO:0010977	negative regulation of neuron projection development	biological_process	4	499	53	20287	0.041122	CBFA2T2;KANK1;PTPRS;LRRK2
GO:0030334	regulation of cell migration	biological_process	6	499	103	20287	0.0417588	PLXNA1;FRMD5;VCL;ADGRG3;PARD6B;PLXNC1
GO:0032991	protein-containing complex	cellular_component	19	499	502	20287	0.0429147	RABEP1;IKZF4;KAT2B;ITPR1;GGA1;QTRT2;NOD2;VCL;E2F1;NOG;PTPN1;BRCA2;MREG;DGKI;MITF;RARA;CRB1;SIPA1;KAT5
GO:0007389	pattern specification process	biological_process	3	499	32	20287	0.0433099	SYNGAP1;C2CD3;NOG
GO:0032733	positive regulation of interleukin-10 production	biological_process	3	499	32	20287	0.0433099	TIGIT;NOD2;IL13
GO:0051881	regulation of mitochondrial membrane potential	biological_process	3	499	32	20287	0.0433099	BCL2L1;BAK1;UCP2
GO:0071466	cellular response to xenobiotic stimulus	biological_process	4	499	54	20287	0.0435821	PCNA;E2F1;EHMT2;PRKAA1
GO:1905515	non-motile cilium assembly	biological_process	4	499	54	20287	0.0435821	C2CD3;CENPJ;BBS4;KCNJ10
GO:0043065	positive regulation of apoptotic process	biological_process	11	499	248	20287	0.0437334	TP53;NR4A1;BAK1;TNFRSF8;ITPR1;RARB;PAWR;E2F1;LGALS2;TOP2A;DCUN1D3
GO:0005783	endoplasmic reticulum	cellular_component	32	499	948	20287	0.0442865	TP53;BCL2L1;STARD4;DERL2;STIM1;BAK1;ITPR1;UBXN2A;TMED4;CDS2;FMN2;PDE2A;BRINP3;HACD3;CHP1;ZDHHC21;NBAS;P4HA3;HACD4;RPS3A;AGR2;ORMDL2;RNFT1;CPEB4;TRIM59;PTPN1;ACSBG1;METTL9;PDZD2;FLT3;KCNG3;LRRK2
GO:0051056	regulation of small GTPase mediated signal transduction	biological_process	5	499	79	20287	0.0451582	CHN2;SH3BP1;STARD13;ARHGAP20;SIPA1
GO:0001216	DNA-binding transcription activator activity	molecular_function	2	499	14	20287	0.0451971	E2F1;ZNF341
GO:0005798	Golgi-associated vesicle	cellular_component	2	499	14	20287	0.0451971	ADAM10;LRRK2
GO:0007548	sex differentiation	biological_process	2	499	14	20287	0.0451971	SRD5A1;DMRT1
GO:0010881	regulation of cardiac muscle contraction by regulation of the release of sequestered calcium ion	biological_process	2	499	14	20287	0.0451971	FKBP1B;ANK2
GO:0021675	nerve development	biological_process	2	499	14	20287	0.0451971	NGF;NRP2
GO:0035035	histone acetyltransferase binding	molecular_function	2	499	14	20287	0.0451971	PCNA;KANSL1
GO:0042761	very long-chain fatty acid biosynthetic process	biological_process	2	499	14	20287	0.0451971	HACD3;HACD4
GO:0043034	costamere	cellular_component	2	499	14	20287	0.0451971	VCL;ANK2
GO:0043951	negative regulation of cAMP-mediated signaling	biological_process	2	499	14	20287	0.0451971	OPRM1;PDE2A
GO:0046965	nuclear retinoid X receptor binding	molecular_function	2	499	14	20287	0.0451971	NCOR2;RARB
GO:0060314	regulation of ryanodine-sensitive calcium-release channel activity	biological_process	2	499	14	20287	0.0451971	FKBP1B;FKBP1A
GO:0071468	cellular response to acidic pH	biological_process	2	499	14	20287	0.0451971	IMPACT;CHP1
GO:0090305	nucleic acid phosphodiester bond hydrolysis	biological_process	2	499	14	20287	0.0451971	RAD50;DXO
GO:1902902	negative regulation of autophagosome assembly	biological_process	2	499	14	20287	0.0451971	EHMT2;LRRK2
GO:0070062	extracellular exosome	cellular_component	28	499	813	20287	0.0467015	PLXNA1;CAMK4;PMEL;ST13;MAN2A1;SUSD2;TSG101;RAB17;TNFRSF8;BCAS1;PABPC1L;YWHAB;ACP1;CPVL;EDIL3;C8A;SUCNR1;UPB1;PARP4;FKBP1A;SDCBP2;PARD6B;PLEKHA7;PTPRS;BLVRA;HNRNPA2B1;IGSF8;LRRK2
GO:0009755	hormone-mediated signaling pathway	biological_process	3	499	33	20287	0.0467997	GTF2H1;RARB;RARA
GO:0021915	neural tube development	biological_process	3	499	33	20287	0.0467997	C2CD3;NOG;KAT5
GO:0044325	transmembrane transporter binding	molecular_function	6	499	106	20287	0.0469183	BAK1;ITPR1;FKBP1B;FKBP1A;ANK2;LRRK2
GO:0006006	glucose metabolic process	biological_process	4	499	56	20287	0.0487451	INPPL1;PRKAA1;PDX1;PGM2L1
GO:0015631	tubulin binding	molecular_function	4	499	56	20287	0.0487451	CENPJ;TTLL1;TTLL12;LRRK2
GO:0042149	cellular response to glucose starvation	biological_process	4	499	56	20287	0.0487451	IMPACT;CPEB4;PRKAA1;KAT5
GO:0043123	positive regulation of I-kappaB kinase/NF-kappaB signaling	biological_process	8	499	163	20287	0.0487561	TMED4;TFG;NOD2;DDX1;PRKD1;FKBP1A;IFIT5;TRIM38
GO:0051087	chaperone binding	molecular_function	5	499	81	20287	0.0493741	BAK1;SLC25A17;DNAJB7;DNAJB13;FNIP1
