# Supplementary material for: Analysis of Migration and Adaptive Evolution in Tibetan Sheep Populations
Source: Animals (Basel). 2026 Jan 20;16(2):317. doi: 10.3390/ani16020317 (PMC12837694; doi:10.3390/ani16020317)
Supplement: Supplementary file 1 [file animals-16-00317-s001.zip › Supplementary Table S13. KEGG enichment of Candidate genes for cold drought environment (CD vs WH)..xlsx]

## Sheet: Sheet1
Supplementary Table S13. KEGG enichment of Candidate genes for cold drought environment (CD vs WH).
id	Term	Classification_level1	Classification_level2	ListHits	ListTotal	PopHits	PopTotal	p-value	geneID
oas05212	Pancreatic cancer	Human Diseases	Cancer: specific types	9	232	79	9367	0.000136812	TP53;BCL2L1;BAK1;GADD45G;E2F1;RPS6KB1;RAD51;BRCA2;JAK1
oas04110	Cell cycle	Cellular Processes	Cell growth and death	13	232	175	9367	0.000398432	TP53;CCNB1;CDK2;YWHAB;TRIP13;NDC80;PCNA;GADD45G;HDAC8;E2F1;CDC16;KNL1;ANAPC15
oas04070	Phosphatidylinositol signaling system	Environmental Information Processing	Signal transduction	9	232	99	9367	0.000750028	ITPR3;DGKA;PIK3C2G;ITPR1;INPPL1;CDS2;PIP4K2A;MTMR7;DGKI
oas05223	Non-small cell lung cancer	Human Diseases	Cancer: specific types	7	232	73	9367	0.00212209	TP53;BAK1;STK4;GADD45G;RARB;E2F1;FHIT
oas05222	Small cell lung cancer	Human Diseases	Cancer: specific types	8	232	112	9367	0.00654933	TP53;BCL2L1;BAK1;CDK2;GADD45G;RARB;E2F1;FHIT
oas04211	Longevity regulating pathway	Organismal Systems	Aging	7	232	90	9367	0.00683544	TP53;ATG101;CAMK4;RPS6KB1;EHMT2;PRKAA1;PPARGC1A
oas04925	Aldosterone synthesis and secretion	Organismal Systems	Endocrine system	7	232	101	9367	0.0125367	NR4A1;CAMK4;ITPR3;ITPR1;PDE2A;PRKD1;AGTR1
oas00061	Fatty acid biosynthesis	Metabolism	Lipid metabolism	3	232	21	9367	0.0143477	CBR4;ACSBG1;MCAT
oas00740	Riboflavin metabolism	Metabolism	Metabolism of cofactors and vitamins	2	232	8	9367	0.015499	ACP1;RFK
oas04114	Oocyte meiosis	Cellular Processes	Cell growth and death	8	232	136	9367	0.0196374	CCNB1;ITPR3;CDK2;ITPR1;YWHAB;CDC16;CPEB4;ANAPC15
oas05216	Thyroid cancer	Human Diseases	Cancer: specific types	4	232	42	9367	0.0196602	TP53;BAK1;TFG;GADD45G
oas04115	p53 signaling pathway	Cellular Processes	Cell growth and death	6	232	97	9367	0.0330762	TP53;BCL2L1;CCNB1;CDK2;TP53I3;GADD45G
oas03250	Viral life cycle - HIV-1	Genetic Information Processing	Information processing in viruses	5	232	73	9367	0.0343833	PSIP1;TSG101;KAT2B;ELL3;NELFE
oas05218	Melanoma	Human Diseases	Cancer: specific types	5	232	73	9367	0.0343833	TP53;BAK1;GADD45G;E2F1;MITF
oas05231	Choline metabolism in cancer	Human Diseases	Cancer: overview	6	232	100	9367	0.0375719	DGKA;SLC22A1;RPS6KB1;SLC44A4;DGKI;PLA2G4B
oas00564	Glycerophospholipid metabolism	Metabolism	Lipid metabolism	6	232	101	9367	0.039153	DGKA;CDS2;AGPAT5;GPAM;DGKI;PLA2G4B
oas00062	Fatty acid elongation	Metabolism	Lipid metabolism	3	232	31	9367	0.0405039	ACAA2;HACD3;HACD4
oas03460	Fanconi anemia pathway	Genetic Information Processing	Replication and repair	4	232	53	9367	0.0417472	FANCM;WDR48;RAD51;BRCA2
oas05226	Gastric cancer	Human Diseases	Cancer: specific types	8	232	158	9367	0.0425676	TP53;BAK1;CDK2;GADD45G;RARB;E2F1;RPS6KB1;CDX2
oas04010	MAPK signaling pathway	Environmental Information Processing	Signal transduction	13	232	309	9367	0.0435377	TP53;NR4A1;STK4;ERBB3;MAP2K5;GADD45G;NGF;MAP3K4;MAP3K2;HSPA8;MAPT;FLT3;PLA2G4B
oas05214	Glioma	Human Diseases	Cancer: specific types	5	232	78	9367	0.0438257	TP53;CAMK4;BAK1;GADD45G;E2F1
oas03450	Non-homologous end-joining	Genetic Information Processing	Replication and repair	2	232	14	9367	0.0457002	RAD50;POLM
oas04210	Apoptosis	Cellular Processes	Cell growth and death	8	232	161	9367	0.046673	TP53;BCL2L1;BAK1;ITPR3;ITPR1;GADD45G;NGF;PARP4
oas04621	NOD-like receptor signaling pathway	Organismal Systems	Immune system	9	232	192	9367	0.0491929	BCL2L1;DHX33;ITPR3;MFN2;ITPR1;NOD2;CXCL1;CARD6;JAK1
oas04064	NF-kappa B signaling pathway	Environmental Information Processing	Signal transduction	6	232	107	9367	0.0495254	BCL2L1;GADD45G;CYLD;PLAU;CXCL1;LY96
