# Supplementary material for: Analysis of Migration and Adaptive Evolution in Tibetan Sheep Populations
Source: Animals (Basel). 2026 Jan 20;16(2):317. doi: 10.3390/ani16020317 (PMC12837694; doi:10.3390/ani16020317)
Supplement: Supplementary file 1 [file animals-16-00317-s001.zip › Supplementary Table S14. GO enichment of Candidate genes for super drought environment (DD vs SD).xlsx]

## Sheet: Sheet1
Supplementary Table S14. GO enichment of Candidate genes for super drought environment (DD vs SD).
id	Term	Category	ListHits	ListTotal	PopHits	PopTotal	p-value	geneID
GO:0071526	semaphorin-plexin signaling pathway	biological_process	7	427	35	20287	7.03906e-06	SEMA6C;PLXNB2;SEMA5A;ARHGDIA;SEMA4B;SEMA3D;MET
GO:0005813	centrosome	cellular_component	26	427	486	20287	1.47315e-05	CEP76;CEP192;SCLT1;TTC28;CCNB1;KAT2B;HMMR;CEP135;TUBGCP6;CEP63;DDX3X;UVRAG;KIZ;NPM1;KIFAP3;SMAD7;CDK1;HEPACAM2;ZNF322;RPGRIP1L;B9D2;NME7;BCL2L1;DCTN1;NEK2;LRRC45
GO:0005829	cytosol	cellular_component	119	427	4062	20287	5.1504e-05	UHRF1BP1L;PSMG2;PTPN2;CEP76;SPIRE1;CEP192;ARHGAP26;CIITA;CLEC16A;FAM114A1;MAP1LC3A;SCLT1;ITCH;SELENBP1;PSMA4;CAMK2D;BNIPL;KAT2B;PDLIM3;RRM1;ANKRD37;HMMR;CEP135;EXOC1;SYT7;EXOSC10;MOV10L1;TUBGCP6;RBMS1;NISCH;BECN1;VPS25;RPL21;PPM1A;DENND4C;CSNK2A1;DENND6B;PPP6R2;DDX3X;BAIAP2L2;MSH6;MAP2K5;CHMP4B;MOV10;EXOSC3;NKX3-1;SPATS2;PIK3C2G;NPM1;SMC1A;HOXC11;KIFAP3;FABP5;ARHGDIA;CDK5;STXBP5;NMI;GSK3A;RAF1;PA…
GO:0043125	ErbB-3 class receptor binding	molecular_function	3	427	5	20287	8.97262e-05	CDK5;NRG1;NRG2
GO:1902747	negative regulation of lens fiber cell differentiation	biological_process	3	427	6	20287	0.000176645	SPRY2;SPRED2;SPRED1
GO:2001028	positive regulation of endothelial cell chemotaxis	biological_process	3	427	6	20287	0.000176645	SEMA5A;SMOC2;MET
GO:0010971	positive regulation of G2/M transition of mitotic cell cycle	biological_process	5	427	26	20287	0.000184244	CAMK2D;RRM1;CDC7;CDK1;RAD51C
GO:0045499	chemorepellent activity	molecular_function	5	427	27	20287	0.000222237	SEMA6C;SEMA5A;NRG1;SEMA4B;SEMA3D
GO:0032402	melanosome transport	biological_process	4	427	16	20287	0.000288116	RAB17;MLPH;BLOC1S5;DCTN1
GO:0071051	polyadenylation-dependent snoRNA 3'-end processing	biological_process	3	427	7	20287	0.000304297	EXOSC10;EXOSC3;EXOSC5
GO:0018107	peptidyl-threonine phosphorylation	biological_process	7	427	63	20287	0.000349088	CAMK2D;CSNK2A1;CDK5;GSK3A;PRPF4B;CDK1;PRKDC
GO:0005524	ATP binding	molecular_function	52	427	1524	20287	0.000384097	SCYL2;CIITA;KIT;CAMK2D;RRM1;CCT6A;AFG3L2;MOV10L1;CSNK2A1;DDX3X;CAMK2B;MSH6;VWA8;SCYL3;MAP2K5;MOV10;PIK3C2G;NPM1;SMC1A;ABCA3;MYH1;ABCB8;CDK5;GSK3A;PRPF4B;FASTK;RAF1;PKN3;MAP3K2;NVL;CDC7;CDK1;TEK;LATS2;EPHA6;JAK1;PMS1;PRKDC;RAD51C;NSF;TTLL4;MYH2;NME7;KIF5B;ADCY2;IQCA1;MET;RFC2;NEK2;ACSBG1;DNAJA4;AXL
GO:0010628	positive regulation of gene expression	biological_process	18	427	348	20287	0.00045175	NTSR1;CDH3;ANGPT1;DDX3X;WNT11;NKX3-1;GCGR;SLC24A3;GSK3A;NRG1;ZNF804A;MITF;TRIM24;RAMP2;HOXD3;TGFB1;OSR2;DNAJA4
GO:0007507	heart development	biological_process	11	427	163	20287	0.000692301	KAT2B;PDLIM3;MAP2K5;NKX3-1;PDGFB;PBRM1;NRG1;TEK;HDAC9;RAMP2;CACNA1C
GO:0045732	positive regulation of protein catabolic process	biological_process	7	427	71	20287	0.000726683	ITCH;CSNK2A1;FBXO11;ASB5;GSK3A;NSF;ATG7
GO:0018105	peptidyl-serine phosphorylation	biological_process	11	427	166	20287	0.000805218	CAMK2D;CSNK2A1;CAMK2B;PDGFB;GSK3A;PRPF4B;PKN3;CDC7;CDK1;LATS2;PRKDC
GO:0031594	neuromuscular junction	cellular_component	7	427	74	20287	0.000931787	CAMK2D;FCHSD2;UNC13C;UTRN;CDK5;NRG1;SYNC
GO:0032801	receptor catabolic process	biological_process	3	427	10	20287	0.000995245	UVRAG;CDK5;TGFB1
GO:0048511	rhythmic process	biological_process	7	427	75	20287	0.00100944	KAT2B;CSNK2A1;PSPC1;CDK5;CDK1;PRKDC;ATG7
GO:0030215	semaphorin receptor binding	molecular_function	4	427	22	20287	0.00104787	SEMA6C;SEMA5A;SEMA4B;SEMA3D
GO:0016363	nuclear matrix	cellular_component	9	427	121	20287	0.00105569	PSPC1;SCAF8;NPM1;SMC1A;PBRM1;SMARCC1;ARID2;ATXN7;NCOR2
GO:0000176	nuclear exosome (RNase complex)	cellular_component	3	427	11	20287	0.00134716	EXOSC10;EXOSC3;EXOSC5
GO:0006995	cellular response to nitrogen starvation	biological_process	3	427	11	20287	0.00134716	MAP1LC3A;BECN1;ATG7
GO:0016586	RSC-type complex	cellular_component	3	427	11	20287	0.00134716	PBRM1;SMARCC1;ARID2
GO:0003682	chromatin binding	molecular_function	20	427	449	20287	0.00143238	KAT2B;SETDB1;MSH6;ANKRD17;NPM1;SMC1A;HOXC13;NFIA;PBRM1;CDK1;RERE;SMARCC1;MITF;HMGN3;TRIM24;EZH1;TICRR;TCF4;DNAJC2;NCOR2
GO:2000352	negative regulation of endothelial cell apoptotic process	biological_process	4	427	24	20287	0.00147244	ANGPT1;SEMA5A;TEK;RAMP2
GO:0000776	kinetochore	cellular_component	10	427	154	20287	0.00160061	KAT2B;CHMP4B;SMC1A;PBRM1;SMARCC1;DCTN1;ARID2;NEK2;NUP107;CENPX
GO:0001755	neural crest cell migration	biological_process	5	427	41	20287	0.00162047	SEMA6C;SEMA5A;SOX10;SEMA4B;SEMA3D
GO:0047485	protein N-terminus binding	molecular_function	7	427	82	20287	0.00170564	NTSR1;VPS25;CSNK2A1;NPM1;SMARCC1;NCOA3;NCOR2
GO:0007399	nervous system development	biological_process	15	427	298	20287	0.00172124	ARHGAP26;CHRNA3;SEMA5A;CAMK2B;GFRA1;GSK3A;NRG1;SMARCC1;HDAC9;PLAA;BRINP3;TCF4;PCDHB7;NRG2;AXL
GO:0050965	detection of temperature stimulus involved in sensory perception of pain	biological_process	3	427	12	20287	0.00176829	NTSR1;ASIC3;SCN9A
GO:0001673	male germ cell nucleus	cellular_component	5	427	43	20287	0.00201122	TCFL5;ANKRD37;ANKRD17;SMARCC1;TRIM24
GO:0000177	cytoplasmic exosome (RNase complex)	cellular_component	3	427	13	20287	0.00226308	EXOSC10;EXOSC3;EXOSC5
GO:0010667	negative regulation of cardiac muscle cell apoptotic process	biological_process	3	427	13	20287	0.00226308	NPM1;KIFAP3;NRG1
GO:0010801	negative regulation of peptidyl-threonine phosphorylation	biological_process	3	427	13	20287	0.00226308	SMAD7;SPRED2;SPRED1
GO:1900264	positive regulation of DNA-directed DNA polymerase activity	biological_process	3	427	13	20287	0.00226308	CHTF8;NPM1;RFC2
GO:2000573	positive regulation of DNA biosynthetic process	biological_process	3	427	13	20287	0.00226308	CAMK2D;PDGFB;SMOC2
GO:0006468	protein phosphorylation	biological_process	20	427	468	20287	0.00232284	SCYL2;PEAK1;CAMK2D;CSNK2A1;WNT11;UVRAG;SCYL3;CDK5;PDGFB;GSK3A;FASTK;RAF1;PKN3;MAP3K2;CDK1;LATS2;TRIM24;JAK1;PRKDC;NEK2
GO:0106310	protein serine kinase activity	molecular_function	17	427	373	20287	0.00251052	CIITA;CAMK2D;CSNK2A1;CAMK2B;MAP2K5;CDK5;GSK3A;PRPF4B;FASTK;RAF1;PKN3;MAP3K2;CDC7;CDK1;LATS2;PRKDC;NEK2
GO:0048843	negative regulation of axon extension involved in axon guidance	biological_process	4	427	28	20287	0.00265524	SEMA6C;SEMA5A;SEMA4B;SEMA3D
GO:0060349	bone morphogenesis	biological_process	4	427	28	20287	0.00265524	CHSY1;ATG9B;MMP13;OSR2
GO:1902042	negative regulation of extrinsic apoptotic signaling pathway via death domain receptors	biological_process	4	427	28	20287	0.00265524	DDX3X;NOS3;RAF1;BCL2L1
GO:0001216	DNA-binding transcription activator activity	molecular_function	3	427	14	20287	0.00283559	SOX10;E2F4;ZNF341
GO:0048489	synaptic vesicle transport	biological_process	3	427	14	20287	0.00283559	CDK5;KIF5B;TMEM230
GO:0005654	nucleoplasm	cellular_component	81	427	2886	20287	0.00374907	PTPN2;SPIRE1;CIITA;ELL2;FAM114A1;ITCH;PSMB4;PSMA4;RFX5;KAT2B;CCDC110;ANKRD37;SETDB1;EXOSC10;NISCH;DDX3X;BAIAP2L2;FBXO11;MSH6;CREBZF;ANKRD17;SCAF8;EXOSC3;NKX3-1;CPSF7;NPM1;UTRN;SMC1A;HOXC10;HOXC11;MAFF;CDK5;NFIA;PBRM1;SMAD7;XPO4;MAP3K2;NVL;CDC7;PPP1CB;E2F4;CDK1;NRG1;TRMT10B;HEPACAM2;ISG20;ZNF322;SMARCC1;MITF;HMGN3;EPHA6;TRIM24;RPGRIP1L;TICRR;RAD51C;NUB1;IPO8;HOXD3;KLF12;EXOSC5;DNTT;HOXC4;TEAD4;NCO…
GO:0007162	negative regulation of cell adhesion	biological_process	4	427	31	20287	0.00388305	DACT2;PLXNB2;ANGPT1;SEMA5A
GO:0000178	exosome (RNase complex)	cellular_component	3	427	16	20287	0.00422836	EXOSC10;EXOSC3;EXOSC5
GO:0005892	acetylcholine-gated channel complex	cellular_component	3	427	16	20287	0.00422836	CHRNA3;CHRNA7;STXBP5
GO:0017075	syntaxin-1 binding	molecular_function	3	427	16	20287	0.00422836	UNC13C;STXBP5;NSF
GO:0050918	positive chemotaxis	biological_process	3	427	16	20287	0.00422836	ANGPT1;SEMA5A;MET
GO:0005954	calcium- and calmodulin-dependent protein kinase complex	cellular_component	2	427	5	20287	0.00423769	CAMK2D;CAMK2B
GO:0035173	histone kinase activity	molecular_function	2	427	5	20287	0.00423769	CDK5;CDK1
GO:0048014	Tie signaling pathway	biological_process	2	427	5	20287	0.00423769	ANGPT1;TEK
GO:0048842	positive regulation of axon extension involved in axon guidance	biological_process	2	427	5	20287	0.00423769	SEMA5A;MEGF8
GO:0071035	nuclear polyadenylation-dependent rRNA catabolic process	biological_process	2	427	5	20287	0.00423769	EXOSC10;EXOSC3
GO:0071038	nuclear polyadenylation-dependent tRNA catabolic process	biological_process	2	427	5	20287	0.00423769	EXOSC10;EXOSC3
GO:0072383	plus-end-directed vesicle transport along microtubule	biological_process	2	427	5	20287	0.00423769	KIFAP3;KIF5B
GO:0097125	cyclin B1-CDK1 complex	cellular_component	2	427	5	20287	0.00423769	CCNB1;CDK1
GO:0101019	nucleolar exosome (RNase complex)	cellular_component	2	427	5	20287	0.00423769	EXOSC10;EXOSC5
GO:1901388	regulation of transforming growth factor beta activation	biological_process	2	427	5	20287	0.00423769	ITGB6;LTBP1
GO:0004714	transmembrane receptor protein tyrosine kinase activity	molecular_function	5	427	51	20287	0.00427972	KIT;TEK;EPHA6;MET;AXL
GO:0016236	macroautophagy	biological_process	5	427	51	20287	0.00427972	MAP1LC3A;BECN1;PLAA;ATG7;VTI1A
GO:0005776	autophagosome	cellular_component	6	427	73	20287	0.00435766	MAP1LC3A;BECN1;ATG9B;TBC1D17;VTI1A;TMEM230
GO:0010719	negative regulation of epithelial to mesenchymal transition	biological_process	4	427	32	20287	0.00436514	SPRY2;SMAD7;SPRED2;SPRED1
GO:0000791	euchromatin	cellular_component	5	427	53	20287	0.00505271	EXOSC10;EXOSC3;TRIM24;EXOSC5;WDR61
GO:0140664	ATP-dependent DNA damage sensor activity	molecular_function	3	427	17	20287	0.00505503	MSH6;PMS1;RAD51C
GO:0032436	positive regulation of proteasomal ubiquitin-dependent protein catabolic process	biological_process	6	427	76	20287	0.00531041	GSK3A;SMAD7;ZER1;RNF217;NUB1;DDA1
GO:1900087	positive regulation of G1/S transition of mitotic cell cycle	biological_process	4	427	34	20287	0.00544695	RRM1;DDX3X;ANKRD17;PLRG1
GO:2000781	positive regulation of double-strand break repair	biological_process	4	427	34	20287	0.00544695	SPIRE1;PBRM1;SMARCC1;ARID2
GO:0019433	triglyceride catabolic process	biological_process	3	427	18	20287	0.00597234	PLB1;LIPE;LPL
GO:0022848	acetylcholine-gated cation-selective channel activity	molecular_function	3	427	18	20287	0.00597234	CHRNA3;CHRNB4;CHRNA7
GO:0000963	mitochondrial RNA processing	biological_process	2	427	6	20287	0.00626821	TBRG4;FASTK
GO:0005849	mRNA cleavage factor complex	cellular_component	2	427	6	20287	0.00626821	SCAF8;CPSF7
GO:0008510	sodium:bicarbonate symporter activity	molecular_function	2	427	6	20287	0.00626821	SLC4A10;SLC4A4
GO:0021860	pyramidal neuron development	biological_process	2	427	6	20287	0.00626821	SCYL2;SLC4A10
GO:0035032	phosphatidylinositol 3-kinase complex, class III	cellular_component	2	427	6	20287	0.00626821	BECN1;UVRAG
GO:0035519	protein K29-linked ubiquitination	biological_process	2	427	6	20287	0.00626821	ITCH;RNF186
GO:0038138	ERBB4-ERBB4 signaling pathway	biological_process	2	427	6	20287	0.00626821	NRG1;NRG2
GO:0050882	voluntary musculoskeletal movement	biological_process	2	427	6	20287	0.00626821	VTI1A;ITPR1
GO:0060979	vasculogenesis involved in coronary vascular morphogenesis	biological_process	2	427	6	20287	0.00626821	PBRM1;SPRED1
GO:0071723	lipopeptide binding	molecular_function	2	427	6	20287	0.00626821	TLR1;TLR6
GO:0019903	protein phosphatase binding	molecular_function	6	427	79	20287	0.00640739	PPP6R2;KIFAP3;JAK1;MET;NEK2;ITPR1
GO:0051897	positive regulation of protein kinase B signaling	biological_process	6	427	79	20287	0.00640739	ANGPT1;SEMA5A;NRG1;TEK;TGFB1;AXL
GO:0004672	protein kinase activity	molecular_function	10	427	187	20287	0.00641437	SCYL2;PEAK1;CAMK2D;MAP2K5;RAF1;PKN3;MAP3K2;CDC7;TRIM24;NEK2
GO:0017015	regulation of transforming growth factor beta receptor signaling pathway	biological_process	3	427	19	20287	0.00698271	SMAD7;LATS2;TGFB1
GO:0043198	dendritic shaft	cellular_component	4	427	38	20287	0.00811774	NTSR1;ZNF804A;NSF;CACNA1C
GO:0004427	inorganic diphosphate phosphatase activity	molecular_function	2	427	7	20287	0.00865377	PRUNE1;PPA2
GO:0030291	protein serine/threonine kinase inhibitor activity	molecular_function	2	427	7	20287	0.00865377	SPRED2;SPRED1
GO:0031390	Ctf18 RFC-like complex	cellular_component	2	427	7	20287	0.00865377	CHTF8;RFC2
GO:0034475	U4 snRNA 3'-end processing	biological_process	2	427	7	20287	0.00865377	EXOSC3;EXOSC5
GO:0042721	TIM22 mitochondrial import inner membrane insertion complex	cellular_component	2	427	7	20287	0.00865377	TRMT10B;TIMM22
GO:0044528	regulation of mitochondrial mRNA stability	biological_process	2	427	7	20287	0.00865377	TBRG4;FASTK
GO:0044805	late nucleophagy	biological_process	2	427	7	20287	0.00865377	ATG9B;ATG7
GO:0045236	CXCR chemokine receptor binding	molecular_function	2	427	7	20287	0.00865377	ITCH;CXCL12
GO:0046620	regulation of organ growth	biological_process	2	427	7	20287	0.00865377	LATS2;CACNA1C
GO:1903135	cupric ion binding	molecular_function	2	427	7	20287	0.00865377	MUC5B;SUMF1
GO:2000669	negative regulation of dendritic cell apoptotic process	biological_process	2	427	7	20287	0.00865377	BCL2L1;AXL
GO:0007099	centriole replication	biological_process	3	427	21	20287	0.00929111	CEP192;CEP135;CEP63
GO:0031397	negative regulation of protein ubiquitination	biological_process	4	427	40	20287	0.00972607	SPRY2;CDK5;SMAD7;NXN
GO:0004674	protein serine/threonine kinase activity	molecular_function	15	427	363	20287	0.0104215	CIITA;CAMK2D;CSNK2A1;MAP2K5;CDK5;GSK3A;PRPF4B;FASTK;PKN3;MAP3K2;CDC7;CDK1;LATS2;PRKDC;NEK2
GO:0002092	positive regulation of receptor internalization	biological_process	3	427	22	20287	0.0105927	SCYL2;ANGPT1;PICK1
GO:0004806	triglyceride lipase activity	molecular_function	3	427	22	20287	0.0105927	PLB1;LIPE;LPL
GO:0070316	regulation of G0 to G1 transition	biological_process	3	427	22	20287	0.0105927	PBRM1;SMARCC1;ARID2
GO:0048704	embryonic skeletal system morphogenesis	biological_process	4	427	41	20287	0.0106024	MEGF8;HOXD3;HOXC4;OSR2
GO:0000467	exonucleolytic trimming to generate mature 3'-end of 5.8S rRNA from tricistronic rRNA transcript (SSU-rRNA, 5.8S rRNA, LSU-rRNA)	biological_process	2	427	8	20287	0.0113786	EXOSC10;EXOSC3
GO:0003254	regulation of membrane depolarization	biological_process	2	427	8	20287	0.0113786	CAMK2D;NTSR1
GO:0010936	negative regulation of macrophage cytokine production	biological_process	2	427	8	20287	0.0113786	TGFB1;AXL
GO:0045762	positive regulation of adenylate cyclase activity	biological_process	2	427	8	20287	0.0113786	STIM1;CACNA1C
GO:0071028	nuclear mRNA surveillance	biological_process	2	427	8	20287	0.0113786	EXOSC10;EXOSC5
GO:0071499	cellular response to laminar fluid shear stress	biological_process	2	427	8	20287	0.0113786	MAP2K5;NOS3
GO:1905146	lysosomal protein catabolic process	biological_process	2	427	8	20287	0.0113786	GRN;VPS13A
GO:0043491	protein kinase B signaling	biological_process	4	427	42	20287	0.0115281	NKX3-1;NRG1;TGFB1;AXL
GO:0043025	neuronal cell body	cellular_component	14	427	334	20287	0.0116606	CAMK2D;RAB17;SKOR1;SLC4A10;GFRA1;CDK5;GSK3A;PALLD;ZNF804A;BRINP3;DCTN1;VTI1A;CACNA1C;ITPR1
GO:0006816	calcium ion transport	biological_process	5	427	65	20287	0.0118587	CAMK2D;CHRNA7;RAMP2;CACNA1C;ITPR1
GO:0006401	RNA catabolic process	biological_process	3	427	23	20287	0.0119944	EXOSC10;ISG20;EXOSC5
GO:0043186	P granule	cellular_component	3	427	23	20287	0.0119944	MOV10L1;DDX3X;MOV10
GO:0005794	Golgi apparatus	cellular_component	29	427	883	20287	0.0123461	SCYL2;CLEC16A;TLR1;TLR6;FAM114A1;NTSR1;CDH1;CCDC110;BECN1;DENND4C;ACER2;MSH6;SCYL3;GFRA1;GRN;KIFAP3;VPS13A;NOS3;RAF1;PKN3;ENTPD4;HEPACAM2;AP1AR;NSF;OSBPL9;ZDHHC6;VTI1A;B4GALT4;PLAGL1
GO:0042752	regulation of circadian rhythm	biological_process	5	427	66	20287	0.0126153	PSPC1;PPP1CB;CDK1;PRKDC;ATG7
GO:0000149	SNARE binding	molecular_function	5	427	67	20287	0.0134038	SYT1;SYT7;UVRAG;NSF;VTI1A
GO:0031398	positive regulation of protein ubiquitination	biological_process	5	427	67	20287	0.0134038	ANGPT1;NPM1;HUWE1;GSK3A;SMAD7
GO:2001240	negative regulation of extrinsic apoptotic signaling pathway in absence of ligand	biological_process	3	427	24	20287	0.0134976	MAP2K5;NRG1;BCL2L1
GO:0005770	late endosome	cellular_component	7	427	121	20287	0.0141683	MICALL1;UVRAG;GRN;ABCA3;RASGEF1B;AP1AR;TMEM230
GO:0015464	acetylcholine receptor activity	molecular_function	2	427	9	20287	0.0144274	CHRNA3;CHRNA7
GO:0030983	mismatched DNA binding	molecular_function	2	427	9	20287	0.0144274	MSH6;PMS1
GO:0034427	nuclear-transcribed mRNA catabolic process, exonucleolytic, 3'-5'	biological_process	2	427	9	20287	0.0144274	EXOSC3;EXOSC5
GO:0034713	type I transforming growth factor beta receptor binding	molecular_function	2	427	9	20287	0.0144274	SMAD7;TGFB1
GO:0045348	positive regulation of MHC class II biosynthetic process	biological_process	2	427	9	20287	0.0144274	CIITA;RFX5
GO:0048791	calcium ion-regulated exocytosis of neurotransmitter	biological_process	2	427	9	20287	0.0144274	SYT1;SYT7
GO:0061029	eyelid development in camera-type eye	biological_process	2	427	9	20287	0.0144274	INHBA;OSR2
GO:0090263	positive regulation of canonical Wnt signaling pathway	biological_process	6	427	95	20287	0.0151705	PPM1A;CDH3;DDX3X;SEMA5A;SULF2;KANK1
GO:0001656	metanephros development	biological_process	3	427	26	20287	0.0168116	NKX3-1;HOXC11;OSR2
GO:0009954	proximal/distal pattern formation	biological_process	3	427	26	20287	0.0168116	CHSY1;HOXC10;HOXC11
GO:0017156	calcium-ion regulated exocytosis	biological_process	3	427	26	20287	0.0168116	SYT1;SYT7;CACNA1C
GO:1901223	negative regulation of NIK/NF-kappaB signaling	biological_process	3	427	26	20287	0.0168116	PPM1A;DDX3X;NMI
GO:0000421	autophagosome membrane	cellular_component	4	427	47	20287	0.0169296	MAP1LC3A;UVRAG;CHMP4B;ENTPD4
GO:0010976	positive regulation of neuron projection development	biological_process	6	427	98	20287	0.0174444	PLXNB2;CAMK2B;GRN;NRG1;ZNF804A;ITPR1
GO:0006369	termination of RNA polymerase II transcription	biological_process	2	427	10	20287	0.0177855	SSU72;SCAF8
GO:0017111	ribonucleoside triphosphate phosphatase activity	molecular_function	2	427	10	20287	0.0177855	DDX3X;ENTPD4
GO:0034333	adherens junction assembly	biological_process	2	427	10	20287	0.0177855	SMAD7;RAMP2
GO:0036092	phosphatidylinositol-3-phosphate biosynthetic process	biological_process	2	427	10	20287	0.0177855	UVRAG;PIK3C2G
GO:0043248	proteasome assembly	biological_process	2	427	10	20287	0.0177855	PSMG2;PSMG3
GO:0043517	positive regulation of DNA damage response, signal transduction by p53 class mediator	biological_process	2	427	10	20287	0.0177855	SPRED2;SPRED1
GO:0048680	positive regulation of axon regeneration	biological_process	2	427	10	20287	0.0177855	GRN;NRG1
GO:0090129	positive regulation of synapse maturation	biological_process	2	427	10	20287	0.0177855	CAMK2B;CDC20
GO:0090280	positive regulation of calcium ion import	biological_process	2	427	10	20287	0.0177855	STC1;PDGFB
GO:2001022	positive regulation of response to DNA damage stimulus	biological_process	2	427	10	20287	0.0177855	NKX3-1;ENDOG
GO:0030512	negative regulation of transforming growth factor beta receptor signaling pathway	biological_process	5	427	72	20287	0.0178454	SPRY2;SMAD7;SPRED2;CAV1;SPRED1
GO:0015031	protein transport	biological_process	15	427	388	20287	0.0180666	SPIRE1;SELENBP1;EXOC1;FCHSD2;DENND4C;ARRDC3;STXBP5;CNIH4;TBC1D17;RAMP2;AP1AR;ATG7;NECAP1;MTX2;LRP1B
GO:0006887	exocytosis	biological_process	6	427	99	20287	0.0182516	EXOC1;SYTL2;GCGR;STXBP5;NSF;CACNA1C
GO:0000407	phagophore assembly site	cellular_component	3	427	27	20287	0.0186238	BECN1;ATG9B;ATG7
GO:0016514	SWI/SNF complex	cellular_component	3	427	27	20287	0.0186238	PBRM1;SMARCC1;ARID2
GO:0043536	positive regulation of blood vessel endothelial cell migration	biological_process	3	427	27	20287	0.0186238	ANGPT1;PDGFB;TGFB1
GO:0071108	protein K48-linked deubiquitination	biological_process	3	427	27	20287	0.0186238	MINDY1;OTUD3;USP25
GO:2000819	regulation of nucleotide-excision repair	biological_process	3	427	27	20287	0.0186238	PBRM1;SMARCC1;ARID2
GO:0072686	mitotic spindle	cellular_component	7	427	128	20287	0.0187514	TTC28;KAT2B;TUBB6;CDC7;CDK1;HEPACAM2;DCTN1
GO:0006914	autophagy	biological_process	7	427	129	20287	0.0194818	CLEC16A;BECN1;UVRAG;CHMP4B;TBC1D17;ATG7;VTI1A
GO:0030036	actin cytoskeleton organization	biological_process	8	427	159	20287	0.019557	SPIRE1;ARHGAP26;PDLIM3;NISCH;CAPZA1;UTRN;PALLD;KANK1
GO:0016887	ATP hydrolysis activity	molecular_function	15	427	393	20287	0.0200108	CCT6A;AFG3L2;MOV10L1;DDX3X;VWA8;MOV10;SMC1A;ABCA3;ABCB8;NVL;PMS1;NSF;KIF5B;IQCA1;RFC2
GO:0032991	protein-containing complex	cellular_component	18	427	502	20287	0.0203972	CEP76;ITCH;CAMK2D;KAT2B;VPS72;LTBP1;NPM1;UTRN;NCLN;PSMG3;SMAD7;SLC41A1;MITF;FRMPD1;NCOA3;CACNA1C;NEK2;ITPR1
GO:0051973	positive regulation of telomerase activity	biological_process	3	427	28	20287	0.0205401	NVL;NEK2;NAF1
GO:0019992	diacylglycerol binding	molecular_function	2	427	11	20287	0.0214384	UNC13C;RASGRP3
GO:0035988	chondrocyte proliferation	biological_process	2	427	11	20287	0.0214384	STC1;GRN
GO:0043928	exonucleolytic catabolism of deadenylated mRNA	biological_process	2	427	11	20287	0.0214384	EXOSC3;EXOSC5
GO:0045039	protein insertion into mitochondrial inner membrane	biological_process	2	427	11	20287	0.0214384	TRMT10B;TIMM22
GO:0060389	pathway-restricted SMAD protein phosphorylation	biological_process	2	427	11	20287	0.0214384	SMAD7;TGFB1
GO:0072359	circulatory system development	biological_process	2	427	11	20287	0.0214384	UBIAD1;NXN
GO:0045893	positive regulation of DNA-templated transcription	biological_process	19	427	542	20287	0.0215535	CIITA;KAT2B;NFIC;INHBA;SOX10;WNT11;NKX3-1;NPM1;HOXC13;PDGFB;PBRM1;SMARCC1;MITF;TRIM24;TCF4;TGFB1;DNAJC2;ATXN7;OSR2
GO:0005634	nucleus	cellular_component	132	427	5372	20287	0.0217438	ACTR6;PSMG2;PTPN2;ITCH;CCNB1;SELENBP1;PSMB4;TCFL5;OGFR;PSMA4;UBIAD1;CAMK2D;PPP4R2;PRUNE1;BNIPL;GABPB2;SCNM1;RFX5;ANXA9;KAT2B;UFSP2;ANKRD37;VPS72;SETDB1;EXOSC10;STC1;CELF5;RBMS1;BECN1;VPS25;PPM1A;NFIC;RPS6;CSNK2A1;SKOR1;PPP6R2;DDX3X;POLR2F;SOX10;MEGF8;PSPC1;ANKRD54;FBXO11;MSH6;CCDC89;CREBZF;MAP2K5;ANKRD17;CHMP4B;SCAF8;MOV10;GLIS3;NKX3-1;GPATCH8;CPSF7;NPM1;HUWE1;SMC1A;HOXC10;HOXC11;HOXC12;HOXC13;SP…
GO:0043015	gamma-tubulin binding	molecular_function	3	427	29	20287	0.0225605	TUBGCP6;DDX3X;B9D2
GO:0043552	positive regulation of phosphatidylinositol 3-kinase activity	biological_process	3	427	29	20287	0.0225605	PDGFB;TEK;TGFB1
GO:0045582	positive regulation of T cell differentiation	biological_process	3	427	29	20287	0.0225605	PBRM1;SMARCC1;ARID2
GO:0045595	regulation of cell differentiation	biological_process	3	427	29	20287	0.0225605	TCFL5;NRG1;CEBPD
GO:0045648	positive regulation of erythrocyte differentiation	biological_process	3	427	29	20287	0.0225605	INHBA;ANKRD54;PRKDC
GO:0046627	negative regulation of insulin receptor signaling pathway	biological_process	3	427	29	20287	0.0225605	PTPN2;GSK3A;KANK1
GO:0045766	positive regulation of angiogenesis	biological_process	6	427	105	20287	0.0236358	CHRNA7;SEMA5A;GRN;TEK;RAMP2;SMOC2
GO:0005516	calmodulin binding	molecular_function	9	427	197	20287	0.0240389	SYT1;CAMK2D;SYT7;CAMK2B;UNC13C;MYH1;NOS3;MYH2;CACNA1C
GO:0005178	integrin binding	molecular_function	7	427	135	20287	0.0242855	PTPN2;NISCH;GFRA1;ITGA2B;UTRN;NRG1;CXCL12
GO:0000175	3'-5'-exoribonuclease activity	molecular_function	3	427	30	20287	0.0246852	EXOSC10;ISG20;EXOSC5
GO:0001541	ovarian follicle development	biological_process	3	427	30	20287	0.0246852	KIT;INHBA;BCL2L1
GO:0035115	embryonic forelimb morphogenesis	biological_process	3	427	30	20287	0.0246852	RPGRIP1L;OSR2;CACNA1C
GO:0070382	exocytic vesicle	cellular_component	3	427	30	20287	0.0246852	SYT1;SYT7;SYTL2
GO:0010457	centriole-centriole cohesion	biological_process	2	427	12	20287	0.0253725	CEP135;DCTN1
GO:0031045	dense core granule	cellular_component	2	427	12	20287	0.0253725	SYT1;SYT7
GO:0034511	U3 snoRNA binding	molecular_function	2	427	12	20287	0.0253725	ISG20;PRKDC
GO:0035253	ciliary rootlet	cellular_component	2	427	12	20287	0.0253725	RPGRIP1L;KIF5B
GO:0045830	positive regulation of isotype switching	biological_process	2	427	12	20287	0.0253725	EXOSC3;HMCES
GO:0046599	regulation of centriole replication	biological_process	2	427	12	20287	0.0253725	CEP76;NPM1
GO:1900025	negative regulation of substrate adhesion-dependent cell spreading	biological_process	2	427	12	20287	0.0253725	AP1AR;KANK1
GO:0016323	basolateral plasma membrane	cellular_component	10	427	233	20287	0.0262731	RAB17;SLC16A8;KCNJ4;SLC4A10;PDGFB;SLC4A2;SLC41A1;SLC4A4;TEK;RHCG
GO:0019901	protein kinase binding	molecular_function	15	427	407	20287	0.0263015	PTPN2;CEP192;KAT2B;NISCH;RNF138;KIZ;NPM1;UTRN;MAP3K2;PPP1CB;NSF;BCL2L1;DCTN1;SPRED2;SPRED1
GO:0001228	DNA-binding transcription activator activity, RNA polymerase II-specific	molecular_function	15	427	408	20287	0.0268014	RFX5;GLIS3;HOXC10;HOXC11;HOXC13;MAFF;NFIA;E2F4;MITF;TCF4;HOXD3;HOXC4;TEAD4;OSR2;PLAGL1
GO:0002040	sprouting angiogenesis	biological_process	3	427	31	20287	0.026914	ANGPT1;TEK;RAMP2
GO:0030071	regulation of mitotic metaphase/anaphase transition	biological_process	3	427	31	20287	0.026914	PBRM1;SMARCC1;ARID2
GO:0007169	transmembrane receptor protein tyrosine kinase signaling pathway	biological_process	6	427	109	20287	0.0277624	GFRA1;NRG1;TEK;EPHA6;MET;AXL
GO:0009952	anterior/posterior pattern specification	biological_process	5	427	81	20287	0.0280872	HOXC10;HOXC11;HOXC13;HOXD3;HOXC4
GO:0008286	insulin receptor signaling pathway	biological_process	4	427	55	20287	0.0284253	PTPN2;GSK3A;RAF1;SMARCC1
GO:0016477	cell migration	biological_process	10	427	237	20287	0.0290695	PEAK1;SCYL3;GFRA1;PIK3C2G;CDK5;GSK3A;PALLD;TGFB1;SHROOM2;AXL
GO:0042254	ribosome biogenesis	biological_process	3	427	32	20287	0.0292466	GNL3L;NVL;NAF1
GO:0001886	endothelial cell morphogenesis	biological_process	2	427	13	20287	0.0295742	STC1;MET
GO:0006796	phosphate-containing compound metabolic process	biological_process	2	427	13	20287	0.0295742	TGFB1;PPA2
GO:0016209	antioxidant activity	molecular_function	2	427	13	20287	0.0295742	UBIAD1;SELENOS
GO:0043116	negative regulation of vascular permeability	biological_process	2	427	13	20287	0.0295742	ANGPT1;RAMP2
GO:0050921	positive regulation of chemotaxis	biological_process	2	427	13	20287	0.0295742	PDGFB;TGFB1
GO:0006396	RNA processing	biological_process	4	427	56	20287	0.0301203	EXOSC10;RBMS1;EXOSC5;HNRNPUL1
GO:0000785	chromatin	cellular_component	23	427	717	20287	0.0305722	TCFL5;RFX5;MSH6;CREBZF;ANKRD17;NKX3-1;HOXC10;HOXC11;HOXC13;NFIA;PBRM1;SMAD7;E2F4;SMARCC1;MITF;HMGN3;TCF4;KLF12;TEAD4;NCOA3;ARID2;NCOR2;CENPX
GO:0051301	cell division	biological_process	14	427	379	20287	0.0306292	TTC28;CCNB1;CEP63;BECN1;SMC1A;CDK5;CDC20;CDC7;PPP1CB;CDK1;LATS2;HEPACAM2;NEK2;CENPX
GO:0140297	DNA-binding transcription factor binding	molecular_function	7	427	142	20287	0.0308498	CIITA;KAT2B;NKX3-1;NPM1;HOXC13;NFIA;HDAC9
GO:0005509	calcium ion binding	molecular_function	22	427	680	20287	0.0312968	FSTL5;SYT1;ANXA9;CDH1;STIM1;SYT7;EFEMP1;STAB1;CDH3;MEGF8;UNC13C;RASGRP3;LTBP1;EFHD1;MMP13;SMOC2;CALR;SULF2;PCDHB5;PCDHB7;LRP1B;ITPR1
GO:0009755	hormone-mediated signaling pathway	biological_process	3	427	33	20287	0.0316827	RXFP1;GCGR;LATS2
GO:0034394	protein localization to cell surface	biological_process	3	427	33	20287	0.0316827	PIGU;ANGPT1;WNT11
GO:0045931	positive regulation of mitotic cell cycle	biological_process	3	427	33	20287	0.0316827	NKX3-1;SMOC2;SHB
GO:0050919	negative chemotaxis	biological_process	3	427	33	20287	0.0316827	SEMA6C;SEMA4B;SEMA3D
GO:0051225	spindle assembly	biological_process	3	427	33	20287	0.0316827	TUBGCP6;CEP63;NEK2
GO:0050680	negative regulation of epithelial cell proliferation	biological_process	4	427	57	20287	0.0318738	NKX3-1;NPM1;TRIM24;TGFB1
GO:0006260	DNA replication	biological_process	5	427	84	20287	0.0321834	CHTF8;RBMS1;NFIC;NFIA;TICRR
GO:0007189	adenylate cyclase-activating G protein-coupled receptor signaling pathway	biological_process	6	427	114	20287	0.033555	RXFP1;RAMP3;GCGR;RAMP2;S1PR4;ADCY2
GO:0008013	beta-catenin binding	molecular_function	5	427	85	20287	0.0336273	DACT2;SMAD7;TCF4;SHROOM2;KANK1
GO:0008584	male gonad development	biological_process	5	427	85	20287	0.0336273	COL9A3;INHBA;GFRA1;NKX3-1;BCL2L1
GO:0019898	extrinsic component of membrane	cellular_component	4	427	58	20287	0.0336861	MICALL1;GFRA1;PIK3C2G;VPS13A
GO:0019905	syntaxin binding	molecular_function	4	427	58	20287	0.0336861	PTPN2;SYT1;SYT7;STXBP5
GO:0034446	substrate adhesion-dependent cell spreading	biological_process	4	427	58	20287	0.0336861	PEAK1;TEK;AP1AR;AXL
GO:0070373	negative regulation of ERK1 and ERK2 cascade	biological_process	4	427	58	20287	0.0336861	PTPN2;SPRY2;SPRED2;SPRED1
GO:0007051	spindle organization	biological_process	2	427	14	20287	0.0340306	UVRAG;KIZ
GO:0010881	regulation of cardiac muscle contraction by regulation of the release of sequestered calcium ion	biological_process	2	427	14	20287	0.0340306	CAMK2D;CACNA1C
GO:0015280	ligand-gated sodium channel activity	molecular_function	2	427	14	20287	0.0340306	ASIC3;SHROOM2
GO:0030296	protein tyrosine kinase activator activity	molecular_function	2	427	14	20287	0.0340306	NRG1;NRG2
GO:0032870	cellular response to hormone stimulus	biological_process	2	427	14	20287	0.0340306	RAMP2;NCOA3
GO:0034142	toll-like receptor 4 signaling pathway	biological_process	2	427	14	20287	0.0340306	TMEM126A;NMI
GO:0045722	positive regulation of gluconeogenesis	biological_process	2	427	14	20287	0.0340306	PTPN2;KAT2B
GO:0045956	positive regulation of calcium ion-dependent exocytosis	biological_process	2	427	14	20287	0.0340306	SYT7;CDK5
GO:0050801	ion homeostasis	biological_process	2	427	14	20287	0.0340306	SLC4A10;SLC4A4
GO:0050905	neuromuscular process	biological_process	2	427	14	20287	0.0340306	HOXC10;DCTN1
GO:0051963	regulation of synapse assembly	biological_process	2	427	14	20287	0.0340306	RAB17;NRG2
GO:0048709	oligodendrocyte differentiation	biological_process	3	427	34	20287	0.0342217	SOX10;CDK5;NRG1
GO:0008083	growth factor activity	molecular_function	7	427	146	20287	0.0350899	EFEMP1;INHBA;PDGFB;NRG1;TGFB1;CXCL12;NRG2
GO:0006898	receptor-mediated endocytosis	biological_process	4	427	59	20287	0.0355572	HMMR;STAB1;MICALL1;LRP1B
GO:0030659	cytoplasmic vesicle membrane	cellular_component	6	427	116	20287	0.0360752	SPIRE1;DENND4C;BAIAP2L2;KCNJ4;ABCA3;ITPR1
GO:0007528	neuromuscular junction development	biological_process	3	427	35	20287	0.0368628	AFG3L2;UNC13C;DCTN1
GO:0032212	positive regulation of telomere maintenance via telomerase	biological_process	3	427	35	20287	0.0368628	CCT6A;NEK2;NAF1
GO:0030496	midbody	cellular_component	8	427	180	20287	0.037122	TTC28;ANKRD54;UVRAG;CHMP4B;RASGEF1B;CDK1;HEPACAM2;NEK2
GO:0000045	autophagosome assembly	biological_process	4	427	60	20287	0.0374873	MAP1LC3A;BECN1;ATG9B;ATG7
GO:0001786	phosphatidylserine binding	molecular_function	4	427	60	20287	0.0374873	SYT1;ANXA9;SYT7;AXL
GO:0007062	sister chromatid cohesion	biological_process	2	427	15	20287	0.0387292	SMC1A;RAD51C
GO:0015701	bicarbonate transport	biological_process	2	427	15	20287	0.0387292	SLC4A10;SLC4A4
GO:0030904	retromer complex	cellular_component	2	427	15	20287	0.0387292	DENND4C;DCTN1
GO:0032469	endoplasmic reticulum calcium ion homeostasis	biological_process	2	427	15	20287	0.0387292	CAMK2D;ITPR1
GO:0034361	very-low-density lipoprotein particle	cellular_component	2	427	15	20287	0.0387292	SELENOS;LPL
GO:0035641	locomotory exploration behavior	biological_process	2	427	15	20287	0.0387292	SLC4A10;GRN
GO:0002244	hematopoietic progenitor cell differentiation	biological_process	4	427	61	20287	0.0394765	DACT2;INHBA;TGFB1;TMEM91
GO:0008277	regulation of G protein-coupled receptor signaling pathway	biological_process	3	427	36	20287	0.0396054	RAMP3;RAMP2;FRMPD1
GO:0008630	intrinsic apoptotic signaling pathway in response to DNA damage	biological_process	3	427	36	20287	0.0396054	MSH6;PRKDC;BCL2L1
GO:0030016	myofibril	cellular_component	3	427	36	20287	0.0396054	TMOD4;MYH1;MYH2
GO:0030177	positive regulation of Wnt signaling pathway	biological_process	3	427	36	20287	0.0396054	CSNK2A1;SULF2;KANK1
GO:0098686	hippocampal mossy fiber to CA3 synapse	cellular_component	3	427	36	20287	0.0396054	SYT7;STXBP5;VTI1A
GO:0005874	microtubule	cellular_component	11	427	286	20287	0.0405257	MAP1LC3A;SPRY2;STIM1;CCT6A;TUBB6;TUBGCP6;GSK3A;TTLL4;SHROOM2;KIF5B;NEK2
GO:0006874	cellular calcium ion homeostasis	biological_process	5	427	90	20287	0.0414456	STIM1;STC1;CHRNA7;SLC24A3;CACNA1C
GO:0060326	cell chemotaxis	biological_process	4	427	62	20287	0.0415249	KIT;SEMA5A;PDGFB;CXCL12
GO:0033017	sarcoplasmic reticulum membrane	cellular_component	3	427	37	20287	0.0424485	CAMK2D;STIM1;CAMK2B
GO:0043010	camera-type eye development	biological_process	3	427	37	20287	0.0424485	MITF;SHROOM2;CACNA1C
GO:0030336	negative regulation of cell migration	biological_process	6	427	121	20287	0.042897	NISCH;WNT11;SMAD7;MITF;ARID2;KANK1
GO:0000083	regulation of transcription involved in G1/S transition of mitotic cell cycle	biological_process	2	427	16	20287	0.0436579	CDK5;E2F4
GO:0005041	low-density lipoprotein particle receptor activity	molecular_function	2	427	16	20287	0.0436579	STAB1;LRP1B
GO:0005539	glycosaminoglycan binding	molecular_function	2	427	16	20287	0.0436579	SMOC2;SULF2
GO:0030214	hyaluronan catabolic process	biological_process	2	427	16	20287	0.0436579	HMMR;TGFB1
GO:0030318	melanocyte differentiation	biological_process	2	427	16	20287	0.0436579	KIT;MITF
GO:0045190	isotype switching	biological_process	2	427	16	20287	0.0436579	MSH6;EXOSC3
GO:0048513	animal organ development	biological_process	2	427	16	20287	0.0436579	NRG1;NRG2
GO:0051247	positive regulation of protein metabolic process	biological_process	2	427	16	20287	0.0436579	MAP2K5;TGFB1
GO:0090051	negative regulation of cell migration involved in sprouting angiogenesis	biological_process	2	427	16	20287	0.0436579	MAP2K5;SPRED1
GO:0005856	cytoskeleton	cellular_component	15	427	436	20287	0.0438433	ACTR6;SPIRE1;ARHGAP26;CCDC110;TMOD4;PICK1;UTRN;NOS3;PALLD;JAK1;KANK4;FRMPD1;SHROOM2;IQCA1;KANK1
GO:0090575	RNA polymerase II transcription regulator complex	cellular_component	5	427	92	20287	0.0448554	RFX5;CREBZF;MAFF;E2F4;CEBPD
GO:0000422	autophagy of mitochondrion	biological_process	3	427	38	20287	0.0453911	MAP1LC3A;ATG9B;ATG7
GO:0097352	autophagosome maturation	biological_process	3	427	38	20287	0.0453911	MAP1LC3A;UVRAG;CHMP4B
GO:0002039	p53 binding	molecular_function	4	427	64	20287	0.0457989	NPM1;CDK5;TRIM24;MDM2
GO:0005901	caveola	cellular_component	4	427	64	20287	0.0457989	NOS3;LIPE;CAV1;SPRED1
GO:0031012	extracellular matrix	cellular_component	9	427	222	20287	0.0459979	COL9A3;NYX;ADAMTS17;WNT11;LTBP1;ADAMTSL3;MMP13;SMOC2;MUC5B
GO:0055037	recycling endosome	cellular_component	6	427	124	20287	0.0473534	RAB17;FCHSD2;NISCH;DENND6B;TBC1D17;TMEM230
GO:0030307	positive regulation of cell growth	biological_process	4	427	65	20287	0.0480245	CSNK2A1;DDX3X;MAP2K5;NRG1
GO:0005768	endosome	cellular_component	10	427	259	20287	0.0482823	CDH1;RAB17;ARRDC3;UVRAG;CHMP4B;GCGR;JAK1;AP1AR;VTI1A;CAV1
GO:0030276	clathrin binding	molecular_function	3	427	39	20287	0.0484322	SCLT1;SYT1;SYT7
GO:0045663	positive regulation of myoblast differentiation	biological_process	3	427	39	20287	0.0484322	PBRM1;SMARCC1;ARID2
GO:0000460	maturation of 5.8S rRNA	biological_process	2	427	17	20287	0.048805	EXOSC10;PRKDC
GO:0003382	epithelial cell morphogenesis	biological_process	2	427	17	20287	0.048805	DACT2;PALLD
GO:0007492	endoderm development	biological_process	2	427	17	20287	0.048805	ANKRD17;HOXC11
GO:0008340	determination of adult lifespan	biological_process	2	427	17	20287	0.048805	MSH6;HDAC9
GO:0030517	negative regulation of axon extension	biological_process	2	427	17	20287	0.048805	SEMA6C;CDK5
GO:0035770	ribonucleoprotein granule	cellular_component	2	427	17	20287	0.048805	TBRG4;FASTK
GO:0043395	heparan sulfate proteoglycan binding	molecular_function	2	427	17	20287	0.048805	SEMA5A;LPL
GO:0071985	multivesicular body sorting pathway	biological_process	2	427	17	20287	0.048805	UVRAG;CHMP4B
