# Supplementary material for: Analysis of Migration and Adaptive Evolution in Tibetan Sheep Populations
Source: Animals (Basel). 2026 Jan 20;16(2):317. doi: 10.3390/ani16020317 (PMC12837694; doi:10.3390/ani16020317)
Supplement: Supplementary file 1 [file animals-16-00317-s001.zip › Supplementary Table S15. KEGG enichment of Candidate genes for super drought environment (DD vs SD).xlsx]

## Sheet: Sheet1
Supplementary Table S15. KEGG enichment of Candidate genes for super drought environment (DD vs SD).
id	Term	Classification_level1	Classification_level2	ListHits	ListTotal	PopHits	PopTotal	p-value	geneID
oas01521	EGFR tyrosine kinase inhibitor resistance	Human Diseases	Drug resistance: antineoplastic	9	206	89	9367	0.00014022	RPS6;PDGFB;RAF1;NRG1;JAK1;BCL2L1;MET;NRG2;AXL
oas04725	Cholinergic synapse	Organismal Systems	Nervous system	10	206	111	9367	0.000158748	CHRNA3;CHRNB4;CAMK2D;CHRNA7;CAMK2B;KCNJ4;ADCY2;CACNA1C;ITPR1;CHRM5
oas04360	Axon guidance	Organismal Systems	Development and regeneration	12	206	185	9367	0.000773792	CAMK2D;SEMA6C;PLXNB2;SEMA5A;CAMK2B;CDK5;RAF1;EPHA6;SEMA4B;SEMA3D;CXCL12;MET
oas04540	Gap junction	Cellular Processes	Cellular community - eukaryotes	8	206	90	9367	0.000789984	TUBB6;MAP2K5;PDGFB;RAF1;MAP3K2;CDK1;ADCY2;ITPR1
oas04137	Mitophagy - animal	Cellular Processes	Transport and catabolism	7	206	81	9367	0.00197266	MAP1LC3A;BECN1;CSNK2A1;ATG9B;TBC1D17;MITF;BCL2L1
oas04916	Melanogenesis	Organismal Systems	Endocrine system	8	206	104	9367	0.00202121	KIT;CAMK2D;CAMK2B;WNT11;RAF1;MITF;TYR;ADCY2
oas04921	Oxytocin signaling pathway	Organismal Systems	Endocrine system	10	206	157	9367	0.00240682	CAMK2D;CAMK2B;KCNJ4;MAP2K5;NOS3;RAF1;PPP1CB;ADCY2;CACNA1C;ITPR1
oas04114	Oocyte meiosis	Cellular Processes	Cell growth and death	9	206	136	9367	0.00304338	CCNB1;CAMK2D;CAMK2B;SMC1A;CDC20;PPP1CB;CDK1;ADCY2;ITPR1
oas04720	Long-term potentiation	Organismal Systems	Nervous system	6	206	70	9367	0.00428235	CAMK2D;CAMK2B;RAF1;PPP1CB;CACNA1C;ITPR1
oas04020	Calcium signaling pathway	Environmental Information Processing	Signal transduction	13	206	258	9367	0.00453987	CAMK2D;NTSR1;STIM1;GNAL;CHRNA7;CAMK2B;NOS3;PDGFB;ADCY2;MET;CACNA1C;ITPR1;CHRM5
oas04912	GnRH signaling pathway	Organismal Systems	Endocrine system	7	206	94	9367	0.00457202	CAMK2D;CAMK2B;RAF1;MAP3K2;ADCY2;CACNA1C;ITPR1
oas04371	Apelin signaling pathway	Environmental Information Processing	Signal transduction	9	206	145	9367	0.00465531	MAP1LC3A;CDH1;BECN1;RPS6;NOS3;RAF1;LIPE;ADCY2;ITPR1
oas04110	Cell cycle	Cellular Processes	Cell growth and death	10	206	175	9367	0.00522967	CCNB1;SMC1A;CDC20;CDC7;E2F4;CDK1;TICRR;PRKDC;TGFB1;MDM2
oas05218	Melanoma	Human Diseases	Cancer: specific types	6	206	73	9367	0.00526662	CDH1;PDGFB;RAF1;MITF;MET;MDM2
oas05205	Proteoglycans in cancer	Human Diseases	Cancer: overview	11	206	216	9367	0.00812804	CAMK2D;RPS6;CAMK2B;WNT11;RAF1;PPP1CB;TGFB1;MET;CAV1;MDM2;ITPR1
oas04728	Dopaminergic synapse	Organismal Systems	Nervous system	8	206	135	9367	0.00977504	CAMK2D;GNAL;CAMK2B;GSK3A;PPP1CB;KIF5B;CACNA1C;ITPR1
oas05022	Pathways of neurodegeneration - multiple diseases	Human Diseases	Neurodegenerative disease	20	206	544	9367	0.0164272	MAP1LC3A;PSMB4;PSMA4;CAMK2D;TUBB6;CHRNA7;BECN1;CSNK2A1;CAMK2B;WNT11;HSD17B10;CDK5;RAF1;KIF5B;BCL2L1;DCTN1;PSMD6;CACNA1C;ITPR1;CHRM5
oas04066	HIF-1 signaling pathway	Environmental Information Processing	Signal transduction	7	206	122	9367	0.0179409	CAMK2D;RPS6;ANGPT1;CAMK2B;NOS3;TEK;ENO1
oas00920	Sulfur metabolism	Metabolism	Energy metabolism	2	206	10	9367	0.0192829	SELENBP1;BPNT1
oas04140	Autophagy - animal	Cellular Processes	Transport and catabolism	8	206	155	9367	0.0209917	MAP1LC3A;BECN1;UVRAG;ATG9B;RAF1;ATG7;BCL2L1;ITPR1
oas04015	Rap1 signaling pathway	Environmental Information Processing	Signal transduction	10	206	217	9367	0.0215	KIT;CDH1;ANGPT1;RASGRP3;ITGA2B;PDGFB;RAF1;TEK;ADCY2;MET
oas04925	Aldosterone synthesis and secretion	Organismal Systems	Endocrine system	6	206	101	9367	0.0237275	CAMK2D;CAMK2B;LIPE;ADCY2;CACNA1C;ITPR1
oas04151	PI3K-Akt signaling pathway	Environmental Information Processing	Signal transduction	15	206	395	9367	0.0276705	KIT;COL9A3;RPS6;ITGB6;ANGPT1;ITGA2B;NOS3;PDGFB;RAF1;PKN3;TEK;JAK1;BCL2L1;MET;MDM2
oas05200	Pathways in cancer	Human Diseases	Cancer: overview	20	206	575	9367	0.0278619	KIT;CAMK2D;CDH1;CAMK2B;WNT11;RASGRP3;MSH6;NKX3-1;ITGA2B;PDGFB;RAF1;MITF;JAK1;TGFB1;BCL2L1;ADCY2;CXCL12;MET;NCOA3;MDM2
oas05214	Glioma	Human Diseases	Cancer: specific types	5	206	78	9367	0.0283624	CAMK2D;CAMK2B;PDGFB;RAF1;MDM2
oas04971	Gastric acid secretion	Organismal Systems	Digestive system	5	206	79	9367	0.0297573	CAMK2D;CAMK2B;SLC4A2;ADCY2;ITPR1
oas04750	Inflammatory mediator regulation of TRP channels	Organismal Systems	Sensory system	6	206	109	9367	0.0328843	CAMK2D;CAMK2B;ASIC3;PPP1CB;ADCY2;ITPR1
oas04218	Cellular senescence	Cellular Processes	Cell growth and death	8	206	171	9367	0.0349612	CCNB1;RAF1;PPP1CB;E2F4;CDK1;TGFB1;MDM2;ITPR1
oas00240	Pyrimidine metabolism	Metabolism	Nucleotide metabolism	4	206	57	9367	0.0362923	RRM1;HDDC2;ENTPD4;NME7
oas03450	Non-homologous end-joining	Genetic Information Processing	Replication and repair	2	206	14	9367	0.0368148	PRKDC;DNTT
oas04270	Vascular smooth muscle contraction	Organismal Systems	Circulatory system	7	206	142	9367	0.0370683	RAMP3;RAF1;PPP1CB;RAMP2;ADCY2;CACNA1C;ITPR1
oas04136	Autophagy - other	Cellular Processes	Transport and catabolism	3	206	34	9367	0.0380559	BECN1;ATG9B;ATG7
oas05010	Alzheimer disease	Human Diseases	Neurodegenerative disease	16	206	449	9367	0.0387289	PSMB4;PSMA4;TUBB6;CHRNA7;BECN1;CSNK2A1;WNT11;HSD17B10;CDK5;RAF1;KIF5B;PSMD6;CACNA1C;LPL;ITPR1;CHRM5
oas03018	RNA degradation	Genetic Information Processing	Folding, sorting and degradation	5	206	85	9367	0.0390312	EXOSC10;EXOSC3;EXOSC5;ENO1;WDR61
oas04012	ErbB signaling pathway	Environmental Information Processing	Signal transduction	5	206	85	9367	0.0390312	CAMK2D;CAMK2B;RAF1;NRG1;NRG2
oas04010	MAPK signaling pathway	Environmental Information Processing	Signal transduction	12	206	309	9367	0.0400544	KIT;PPM1A;ANGPT1;RASGRP3;MAP2K5;PDGFB;RAF1;MAP3K2;TEK;TGFB1;MET;CACNA1C
oas05152	Tuberculosis	Human Diseases	Infectious disease: bacterial	9	206	213	9367	0.0454868	CIITA;TLR1;TLR6;CAMK2D;RFX5;CAMK2B;RAF1;JAK1;TGFB1
oas05225	Hepatocellular carcinoma	Human Diseases	Cancer: specific types	8	206	183	9367	0.0488617	WNT11;RAF1;PBRM1;SMARCC1;TGFB1;BCL2L1;MET;ARID2
