# Supplementary material for: Analysis of Migration and Adaptive Evolution in Tibetan Sheep Populations
Source: Animals (Basel). 2026 Jan 20;16(2):317. doi: 10.3390/ani16020317 (PMC12837694; doi:10.3390/ani16020317)
Supplement: Supplementary file 1 [file animals-16-00317-s001.zip › Supplementary Table S2. Reads filter information statistics.xlsx]

## Sheet: Sheet1
Supplementary Table S2. Reads filter information statistics.
Sample	Clean_Reads	HQ_Clean_Reads
TS1	129250950	127848550
TS2	120305560	119332550
TS3	104232392	103266592
TS4	145690888	144539130
TS5	136321428	135322610
TS6	112609888	111457248
TS7	116862812	116159096
TS8	94844408	94166264
TS9	108675882	108009756
TS10	111255134	110599578
TS11	110534660	109752142
TS12	124327440	123412232
TS13	118992166	117944336
TS14	115145470	114080214
TS15	117002608	116064006
TS16	123580098	122694606
TS17	123243930	122386326
TS18	122020502	121085568
TS19	131365098	130117986
TS20	115728354	114816108
GB1	99325738	98650826
GB2	109975996	109345896
GB3	118840390	118194020
GB4	115399254	114488128
GB5	96817934	96084000
GB6	100001876	99146678
GB7	96514470	95780522
GB8	95035748	94365930
GB9	119477884	118496540
GB10	104852826	104170630
GB11	108993426	108156232
GB12	119246510	118240912
GB13	119696088	118765430
GB14	112532370	111619220
GB15	118589874	117600902
GB16	106546002	105759068
GB17	101571504	100858784
GB18	110731248	109830144
GB19	94298058	93637264
GB20	102773142	101718150
AW1	99937278	99146488
AW2	114677550	113545274
AW3	115539386	114433824
AW4	119111836	118252448
AW5	124402412	123668986
AW6	105611920	104929486
AW7	119759980	119019026
AW8	121937640	120930038
AW9	108620996	107765652
AW10	120268436	119247932
AW11	101806798	101147252
AW12	116748078	116066888
AW13	134238424	133466292
AW14	137835824	136732826
AW15	108548510	107910776
AW16	112618498	111848628
AW17	95701170	95019728
AW18	122141178	121086890
AW19	121472256	120318130
AW20	99576182	98764542
HB1	118497242	117784720
HB2	118272094	117497100
HB3	115667662	114416856
HB4	117143184	116212868
HB5	97731104	96790794
HB6	95812072	95001632
HB7	122164806	120876260
HB8	120190024	119364998
HB9	100897030	100132806
HB10	96138014	95402586
HB11	96023988	95391218
HB12	102630098	101589260
HB13	93872024	93104848
HB14	115176292	114203820
HB15	114662308	113729814
HB16	119472620	118488108
HB17	111463358	110546870
HB18	118420370	117694618
HB19	113390264	112608472
HB20	98809508	97964408
* HQ: High Quality; adapter(%): Number of reads in Clean_reads that contain adapters; low_quality(%): Number of reads in Clean_reads that contain low quality bases to a certain degree; polyA(%): Number of reads in Clean_reads that contain polyA to a certain degree; N(%): Number of reads in Clean_reads that contain N to a certain extent.
