# Supplementary material for: Analysis of Migration and Adaptive Evolution in Tibetan Sheep Populations
Source: Animals (Basel). 2026 Jan 20;16(2):317. doi: 10.3390/ani16020317 (PMC12837694; doi:10.3390/ani16020317)
Supplement: Supplementary file 1 [file animals-16-00317-s001.zip › Supplementary Table S3. Total Mapped Rate.xlsx]

## Sheet: sheet1
Supplementary Table S3. Total Mapped Rate.
Sample ID	Total Mapped	Rate
TS1	127044887	0.9937
TS2	118868779	0.9961
TS3	102650217	0.994
TS4	143923296	0.9957
TS5	134685798	0.9953
TS6	107702621	0.9663
TS7	115134225	0.9912
TS8	93622439	0.9942
TS9	107155443	0.9921
TS10	109333548	0.9886
TS11	109265810	0.9956
TS12	122786204	0.9949
TS13	116963579	0.9917
TS14	112825718	0.989
TS15	114216723	0.9841
TS16	121077963	0.9868
TS17	121453084	0.9924
TS18	120251975	0.9931
TS19	128364901	0.9865
TS20	113389495	0.9876
GB1	97994251	0.9933
GB2	108643118	0.9936
GB3	117530213	0.9944
GB4	113781523	0.9938
GB5	95744486	0.9965
GB6	98771541	0.9962
GB7	95378593	0.9958
GB8	93815100	0.9942
GB9	115471566	0.9745
GB10	103559878	0.9941
GB11	107455508	0.9935
GB12	117816271	0.9964
GB13	118270722	0.9958
GB14	111186548	0.9961
GB15	116967821	0.9946
GB16	105166356	0.9944
GB17	100192120	0.9934
GB18	109154131	0.9938
GB19	93237276	0.9957
GB20	101066935	0.9936
AW1	98697508	0.9955
AW2	112739975	0.9929
AW3	113555742	0.9923
AW4	117560405	0.9941
AW5	123103230	0.9954
AW6	103910371	0.9903
AW7	117455886	0.9869
AW8	120476920	0.9963
AW9	107035794	0.9932
AW10	118586079	0.9944
AW11	100545970	0.9941
AW12	115337391	0.9937
AW13	132680899	0.9941
AW14	135806910	0.9932
AW15	107294139	0.9943
AW16	110546862	0.9884
AW17	93247423	0.9813
AW18	120655379	0.9964
AW19	119681788	0.9947
AW20	98312518	0.9954
HB1	117001921	0.9934
HB2	116821038	0.9942
HB3	113748592	0.9942
HB4	115663013	0.9953
HB5	96366618	0.9956
HB6	94516695	0.9949
HB7	120043913	0.9931
HB8	118943310	0.9965
HB9	99687712	0.9956
HB10	95005726	0.9958
HB11	94971611	0.9956
HB12	101116831	0.9953
HB13	92768015	0.9964
HB14	113730536	0.9959
HB15	113053571	0.9941
HB16	117594188	0.9925
HB17	109848934	0.9937
HB18	116941791	0.9936
HB19	111990085	0.9945
HB20	97435022	0.9946
