# Supplementary material for: Analysis of Migration and Adaptive Evolution in Tibetan Sheep Populations
Source: Animals (Basel). 2026 Jan 20;16(2):317. doi: 10.3390/ani16020317 (PMC12837694; doi:10.3390/ani16020317)
Supplement: Supplementary file 1 [file animals-16-00317-s001.zip › Supplementary Table S4. Information of the sheep populations in this study.xlsx]

## Sheet: Sheet1
Supplementary Table S4. Information of the sheep populations in this study.
Sample	Abbr.	Photo	Location	Altitude	Climate
Tao sheep	TS		Zhuoni County	2900 Meter	Temperate steppe, subhumid
AWang sheep	AW		Gongjue Country	4600 Meter	Temperate steppe, subhumid
GangBa sheep	GB		Gangba Country	4400 Meter	Subfrigid desert, semiarid
HuoBa sheep	HB		Zhongba Country	4600 Meter	Subfrigid desert, arid
