# Supplementary material for: Analysis of Migration and Adaptive Evolution in Tibetan Sheep Populations
Source: Animals (Basel). 2026 Jan 20;16(2):317. doi: 10.3390/ani16020317 (PMC12837694; doi:10.3390/ani16020317)
Supplement: Supplementary file 1 [file animals-16-00317-s001.zip › Supplementary Table S5. Fst index between groups.xlsx]

## Sheet: Sheet1
Supplementary Table S5.Fst index between groups.
Groups	AW	GB	HB	TS
AW	0	0.0570117	0.0485148	0.0608264
GB	0.0570117	0	0.0333069	0.0528478
HB	0.0485148	0.0333069	0	0.0451384
TS	0.0608264	0.0528478	0.0451384	0
