# Supplementary material for: Analysis of Migration and Adaptive Evolution in Tibetan Sheep Populations
Source: Animals (Basel). 2026 Jan 20;16(2):317. doi: 10.3390/ani16020317 (PMC12837694; doi:10.3390/ani16020317)
Supplement: Supplementary file 1 [file animals-16-00317-s001.zip › Supplementary Table S6. Pi index in every population.xlsx]

## Sheet: Sheet1
Supplementary Table S6. Pi index in every population.
Groups	Pi
AW	0.000280686
GB	0.000288156
HB	0.000290366
TS	0.000287477
