# Supplementary material for: Analysis of Migration and Adaptive Evolution in Tibetan Sheep Populations
Source: Animals (Basel). 2026 Jan 20;16(2):317. doi: 10.3390/ani16020317 (PMC12837694; doi:10.3390/ani16020317)
Supplement: Supplementary file 1 [file animals-16-00317-s001.zip › Supplementary Table S7. Candidate loci and genes for high altitude environment (HA vs MA).xlsx]

## Sheet: Sheet1
Supplementary Table S7. Candidate loci and genes for high altitude environment (HA vs MA).
Chr	Start	End	Mid	Fst	Pi_Ratio	Tajima.D_HA	Genes	symbol
Chr18	37540001	37640000	37590000	0.120963	7.85295	-2.51783	gene-Oar014889;gene-Oar014890;gene-Oar014891	COMMD4;Trcg1;-
Chr18	37530001	37630000	37580000	0.113449	6.011	-2.40279	gene-Oar014889;gene-Oar014890;gene-Oar014891	COMMD4;Trcg1;-
Chr18	37550001	37650000	37600000	0.125259	6.75809	-2.37508	gene-Oar014889;gene-Oar014890;gene-Oar014891	COMMD4;Trcg1;-
Chr18	37520001	37620000	37570000	0.108734	4.7479	-2.26855	gene-Oar014889;gene-Oar014890;gene-Oar014891	COMMD4;Trcg1;-
Chr18	37560001	37660000	37610000	0.132488	5.66594	-2.11208	gene-Oar014890;gene-Oar014891	Trcg1;-
Chr18	37510001	37610000	37560000	0.102257	3.76573	-2.10209	gene-Oar014889;gene-Oar014890;gene-Oar014891	COMMD4;Trcg1;-
Chr18	37500001	37600000	37550000	0.0991305	3.31619	-1.99256	gene-Oar014887;gene-Oar014888;gene-Oar014889;gene-Oar014890;gene-Oar014891	MAN2C1;NEIL1;COMMD4;Trcg1;-
Chr18	37570001	37670000	37620000	0.129605	5.06942	-1.94695	gene-Oar014891	-
Chr18	37490001	37590000	37540000	0.0910408	2.69487	-1.81472	gene-Oar014887;gene-Oar014888;gene-Oar014889;gene-Oar014890;gene-Oar014891	MAN2C1;NEIL1;COMMD4;Trcg1;-
Chr17	54250001	54350000	54300000	0.119948	2.87741	-1.70836	gene-Oar014276;gene-Oar014277	CCDC92;DNAH10
Chr17	54260001	54360000	54310000	0.117563	2.99838	-1.70559	gene-Oar014276;gene-Oar014277	CCDC92;DNAH10
Chr17	54240001	54340000	54290000	0.118586	2.30528	-1.60008	gene-Oar014276;gene-Oar014277	CCDC92;DNAH10
Chr17	54270001	54370000	54320000	0.112858	2.63977	-1.57645	gene-Oar014276;gene-Oar014277	CCDC92;DNAH10
Chr1	125550001	125650000	125600000	0.139803	3.507	-1.56116	--	--
Chr1	125540001	125640000	125590000	0.135941	3.43846	-1.52332	--	--
Chr1	125530001	125630000	125580000	0.1363	3.44389	-1.52154	--	--
Chr18	27730001	27830000	27780000	0.123224	3.44272	-1.50528	gene-Oar014798;gene-Oar014799	BNC1;BNC1
Chr1	125520001	125620000	125570000	0.133395	3.31236	-1.44058	--	--
Chr1	212070001	212170000	212120000	0.253303	4.00183	-1.43743	--	--
Chr1	212060001	212160000	212110000	0.244589	3.58381	-1.43706	--	--
Chr18	37580001	37680000	37630000	0.120816	3.4791	-1.42776	gene-Oar014891	-
Chr18	27720001	27820000	27770000	0.131713	3.40672	-1.42663	gene-Oar014798;gene-Oar014799	BNC1;BNC1
Chr1	212120001	212220000	212170000	0.25622	5.05234	-1.38222	--	--
Chr18	27710001	27810000	27760000	0.1324	3.23833	-1.37395	gene-Oar014798;gene-Oar014799	BNC1;BNC1
Chr1	212110001	212210000	212160000	0.258423	4.89589	-1.3371	--	--
Chr12	40880001	40980000	40930000	0.107407	2.05066	-1.32392	gene-Oar013272;gene-Oar013273	TNFSF18;UAP1
Chr1	212080001	212180000	212130000	0.240037	3.47383	-1.28522	--	--
Chr1	212100001	212200000	212150000	0.266559	4.4626	-1.2545	--	--
Chr1	125490001	125590000	125540000	0.0931648	2.58436	-1.25093	--	--
Chr1	212130001	212230000	212180000	0.236176	4.40143	-1.23936	--	--
Chr1	125500001	125600000	125550000	0.0999961	2.6411	-1.22569	--	--
Chr1	125510001	125610000	125560000	0.120633	2.84511	-1.21442	--	--
Chr1	212090001	212190000	212140000	0.24642	3.41966	-1.16853	--	--
Chr19	5320001	5420000	5370000	0.0905999	1.89657	-1.14878	gene-Oar016288	-
Chr18	27700001	27800000	27750000	0.146878	2.92809	-1.14425	gene-Oar014798;gene-Oar014799	BNC1;BNC1
Chr18	27690001	27790000	27740000	0.150539	2.89578	-1.12674	gene-Oar014797;gene-Oar014798;gene-Oar014799	-;BNC1;BNC1
Chr1	212140001	212240000	212190000	0.202498	4.02968	-1.06604	--	--
Chr27	112990001	113090000	113040000	0.264374	4.51434	-1.06387	--	--
Chr27	113000001	113100000	113050000	0.264374	4.51434	-1.06387	--	--
Chr27	113010001	113110000	113060000	0.264374	4.51434	-1.06387	--	--
Chr27	113020001	113120000	113070000	0.264374	4.51434	-1.06387	--	--
Chr27	113030001	113130000	113080000	0.264374	4.51434	-1.06387	--	--
Chr4	73160001	73260000	73210000	0.110801	2.41326	-1.03309	--	--
Chr12	40890001	40990000	40940000	0.0974974	1.67506	-1.03114	gene-Oar013273	UAP1
Chr3	108900001	109000000	108950000	0.187894	18.5383	-1.02786	--	--
Chr1	29670001	29770000	29720000	0.287726	3.82495	-1.01856	--	--
Chr1	29680001	29780000	29730000	0.287726	3.82495	-1.01856	--	--
Chr17	54280001	54380000	54330000	0.0907065	1.88525	-0.994975	gene-Oar014276;gene-Oar014277	CCDC92;DNAH10
Chr8	66680001	66780000	66730000	0.144299	2.95628	-0.98329	gene-Oar010822	TNFAIP3
Chr3	98960001	99060000	99010000	0.101747	2.94869	-0.959585	gene-Oar004530	PSMD10
Chr18	27740001	27840000	27790000	0.0972506	2.46935	-0.957765	gene-Oar014798;gene-Oar014799	BNC1;BNC1
Chr16	75020001	75120000	75070000	0.107453	1.2709	-0.925271	--	--
Chr1	125560001	125660000	125610000	0.0967659	2.07509	-0.924159	--	--
Chr3	227450001	227550000	227500000	0.111167	3.38959	-0.914063	--	--
Chr1	212150001	212250000	212200000	0.190369	3.60101	-0.913337	--	--
Chr7	21770001	21870000	21820000	0.142489	2.52574	-0.906851	gene-Oar009367;gene-Oar009368;gene-Oar009369	ZFHX2;NGDN;MYH7
Chr7	21760001	21860000	21810000	0.143311	2.5711	-0.900911	gene-Oar009365;gene-Oar009366;gene-Oar009367;gene-Oar009368	AP1G2;THTPA;ZFHX2;NGDN
Chr7	21730001	21830000	21780000	0.147828	2.82124	-0.899312	gene-Oar009364;gene-Oar009365;gene-Oar009366;gene-Oar009367	-;AP1G2;THTPA;ZFHX2
Chr4	73150001	73250000	73200000	0.10986	2.42823	-0.897185	--	--
Chr18	27680001	27780000	27730000	0.140916	2.54758	-0.88101	gene-Oar014797;gene-Oar014798;gene-Oar014799	-;BNC1;BNC1
Chr1	212050001	212150000	212100000	0.200618	2.43438	-0.879916	--	--
Chr1	125570001	125670000	125620000	0.0919364	2.00183	-0.866315	--	--
Chr7	21750001	21850000	21800000	0.144438	2.82611	-0.859692	gene-Oar009364;gene-Oar009365;gene-Oar009366;gene-Oar009367;gene-Oar009368	-;AP1G2;THTPA;ZFHX2;NGDN
Chr4	73140001	73240000	73190000	0.112677	2.42686	-0.857507	--	--
Chr7	21720001	21820000	21770000	0.151222	2.70477	-0.852494	gene-Oar009364;gene-Oar009365;gene-Oar009366;gene-Oar009367	-;AP1G2;THTPA;ZFHX2
Chr1	29690001	29790000	29740000	0.271076	3.34221	-0.844006	--	--
Chr18	45310001	45410000	45360000	0.113931	1.99888	-0.836654	gene-Oar014931;gene-Oar014932	RRP36;G2E3
Chr5	24220001	24320000	24270000	0.147701	2.62153	-0.821871	gene-Oar008571	ACSL6
Chr7	21780001	21880000	21830000	0.139537	2.27407	-0.809384	gene-Oar009367;gene-Oar009368;gene-Oar009369	ZFHX2;NGDN;MYH7
Chr7	21710001	21810000	21760000	0.153576	2.70056	-0.806036	gene-Oar009364;gene-Oar009365;gene-Oar009366;gene-Oar009367	-;AP1G2;THTPA;ZFHX2
Chr4	1	100000	50000	0.207346	7.41965	-0.799801	--	--
Chr18	27750001	27850000	27800000	0.0894866	2.18387	-0.790737	gene-Oar014798;gene-Oar014799	BNC1;BNC1
Chr27	113040001	113140000	113090000	0.303013	7.92078	-0.790167	--	--
Chr27	113050001	113150000	113100000	0.303013	7.92078	-0.790167	--	--
Chr27	113060001	113160000	113110000	0.303013	7.92078	-0.790167	--	--
Chr27	113070001	113170000	113120000	0.303013	7.92078	-0.790167	--	--
Chr27	113080001	113180000	113130000	0.303013	7.92078	-0.790167	--	--
Chr5	24230001	24330000	24280000	0.1939	2.84733	-0.773917	gene-Oar008571	ACSL6
Chr7	21740001	21840000	21790000	0.143019	2.73395	-0.762343	gene-Oar009364;gene-Oar009365;gene-Oar009366;gene-Oar009367;gene-Oar009368	-;AP1G2;THTPA;ZFHX2;NGDN
Chr18	27670001	27770000	27720000	0.137639	2.5202	-0.757372	gene-Oar014797;gene-Oar014798;gene-Oar014799	-;BNC1;BNC1
Chr5	24210001	24310000	24260000	0.128283	2.37354	-0.753982	gene-Oar008571	ACSL6
Chr22	18780001	18880000	18830000	0.124602	2.24318	-0.74512	gene-Oar018933;gene-Oar018934	CYP2C21;CYP2C18
Chr15	54330001	54430000	54380000	0.0944633	1.83829	-0.74506	gene-Oar012013;gene-Oar012014	C2CD3;PPME1
Chr22	37000001	37100000	37050000	0.0966508	2.13117	-0.731316	gene-Oar019104;gene-Oar019105	TDRD1;AFAP1L2
Chr4	73130001	73230000	73180000	0.111384	2.3616	-0.728823	--	--
Chr7	21700001	21800000	21750000	0.142192	2.56225	-0.728091	gene-Oar009364;gene-Oar009365;gene-Oar009366;gene-Oar009367	-;AP1G2;THTPA;ZFHX2
Chr17	47740001	47840000	47790000	0.127048	2.18728	-0.727251	gene-Oar014244;gene-Oar014245;gene-Oar014246	ULK1;MMP17;SFSWAP
Chr5	24240001	24340000	24290000	0.203016	2.80852	-0.716879	gene-Oar008571	ACSL6
Chr1	212180001	212280000	212230000	0.132241	2.78529	-0.713806	--	--
Chr27	66420001	66520000	66470000	0.255059	4.70292	-0.711792	gene-Oar006179;gene-Oar006180	HDAC8;PHKA1
Chr27	66430001	66530000	66480000	0.255059	4.70292	-0.711792	gene-Oar006179;gene-Oar006180	HDAC8;PHKA1
Chr27	66440001	66540000	66490000	0.255059	4.70292	-0.711792	gene-Oar006179;gene-Oar006180	HDAC8;PHKA1
Chr27	66450001	66550000	66500000	0.255059	4.70292	-0.711792	gene-Oar006179;gene-Oar006180	HDAC8;PHKA1
Chr27	66460001	66560000	66510000	0.255059	4.70292	-0.711792	gene-Oar006180	PHKA1
Chr27	66470001	66570000	66520000	0.255059	4.70292	-0.711792	gene-Oar006180	PHKA1
Chr27	66480001	66580000	66530000	0.255059	4.70292	-0.711792	gene-Oar006180	PHKA1
Chr27	66490001	66590000	66540000	0.255059	4.70292	-0.711792	gene-Oar006180	PHKA1
Chr27	66500001	66600000	66550000	0.255059	4.70292	-0.711792	gene-Oar006180	PHKA1
Chr27	66510001	66610000	66560000	0.255059	4.70292	-0.711792	gene-Oar006180	PHKA1
Chr22	18790001	18890000	18840000	0.141366	2.23696	-0.711742	gene-Oar018934	CYP2C18
Chr7	21690001	21790000	21740000	0.133975	2.49441	-0.710217	gene-Oar009364;gene-Oar009365;gene-Oar009366;gene-Oar009367	-;AP1G2;THTPA;ZFHX2
Chr8	66690001	66790000	66740000	0.134379	2.61864	-0.704992	gene-Oar010822	TNFAIP3
Chr8	66670001	66770000	66720000	0.146332	2.4836	-0.703097	gene-Oar010822	TNFAIP3
Chr8	66660001	66760000	66710000	0.145661	2.44337	-0.702298	gene-Oar010822	TNFAIP3
Chr5	24200001	24300000	24250000	0.115685	2.30035	-0.695797	gene-Oar008571	ACSL6
Chr4	73120001	73220000	73170000	0.0973472	2.12481	-0.682461	--	--
Chr16	28700001	28800000	28750000	0.125175	2.27943	-0.679777	gene-Oar013858;gene-Oar013859	ITGA1;PELO
Chr18	27640001	27740000	27690000	0.127523	2.34098	-0.672832	gene-Oar014797	-
Chr18	27660001	27760000	27710000	0.130649	2.38482	-0.669824	gene-Oar014797;gene-Oar014798	-;BNC1
Chr2	83420001	83520000	83470000	0.102388	2.16586	-0.661613	gene-Oar002629	Nfib
Chr17	47760001	47860000	47810000	0.123674	2.01467	-0.643209	gene-Oar014245;gene-Oar014246	MMP17;SFSWAP
Chr17	47770001	47870000	47820000	0.101557	1.93584	-0.639973	gene-Oar014245;gene-Oar014246	MMP17;SFSWAP
Chr10	10050001	10150000	10100000	0.101086	1.87704	-0.638394	--	--
Chr17	47750001	47850000	47800000	0.126729	2.13288	-0.630542	gene-Oar014245;gene-Oar014246	MMP17;SFSWAP
Chr10	10060001	10160000	10110000	0.102282	1.84394	-0.628819	--	--
Chr17	47780001	47880000	47830000	0.0992683	1.84736	-0.6278	gene-Oar014245;gene-Oar014246	MMP17;SFSWAP
Chr2	83430001	83530000	83480000	0.100138	2.24485	-0.624745	gene-Oar002629	Nfib
Chr3	189330001	189430000	189380000	0.152129	2.19489	-0.62261	gene-Oar005216	CCDC91
Chr10	10070001	10170000	10120000	0.0967377	1.74269	-0.619948	--	--
Chr4	73100001	73200000	73150000	0.0891133	1.92638	-0.619551	--	--
Chr4	84280001	84380000	84330000	0.149172	2.08942	-0.610722	gene-Oar007172	CDK13
Chr1	212170001	212270000	212220000	0.127011	2.54529	-0.608745	--	--
Chr7	21680001	21780000	21730000	0.115386	2.18967	-0.603022	gene-Oar009364;gene-Oar009365;gene-Oar009366	-;AP1G2;THTPA
Chr4	73110001	73210000	73160000	0.0929762	1.99404	-0.602061	--	--
Chr10	10040001	10140000	10090000	0.099318	1.87584	-0.600143	--	--
Chr22	37010001	37110000	37060000	0.0926923	1.96014	-0.595786	gene-Oar019104;gene-Oar019105	TDRD1;AFAP1L2
Chr1	122130001	122230000	122180000	0.113913	1.91867	-0.592982	gene-Oar001173;gene-Oar001174;gene-Oar001175	CD247;DNAJC5;CREG1
Chr17	47730001	47830000	47780000	0.131948	2.17781	-0.592415	gene-Oar014244;gene-Oar014245;gene-Oar014246	ULK1;MMP17;SFSWAP
Chr3	169850001	169950000	169900000	0.11482	2.13565	-0.591837	--	--
Chr1	212200001	212300000	212250000	0.104738	2.33428	-0.582074	--	--
Chr1	212190001	212290000	212240000	0.131723	2.65651	-0.582072	--	--
Chr1	122120001	122220000	122170000	0.106896	1.9819	-0.577171	gene-Oar001173;gene-Oar001174;gene-Oar001175	CD247;DNAJC5;CREG1
Chr27	94100001	94200000	94150000	0.0910741	3.67678	-0.576939	gene-Oar006419	YBX1
Chr27	94110001	94210000	94160000	0.0910741	3.67678	-0.576939	gene-Oar006419	YBX1
Chr27	94120001	94220000	94170000	0.0910741	3.67678	-0.576939	gene-Oar006419	YBX1
Chr27	94130001	94230000	94180000	0.0910741	3.67678	-0.576939	gene-Oar006419	YBX1
Chr27	94140001	94240000	94190000	0.0910741	3.67678	-0.576939	gene-Oar006419	YBX1
Chr27	94150001	94250000	94200000	0.0910741	3.67678	-0.576939	--	--
Chr27	94160001	94260000	94210000	0.0910741	3.67678	-0.576939	--	--
Chr27	94170001	94270000	94220000	0.0910741	3.67678	-0.576939	--	--
Chr27	94180001	94280000	94230000	0.0910741	3.67678	-0.576939	--	--
Chr27	94190001	94290000	94240000	0.0910741	3.67678	-0.576939	--	--
Chr1	212160001	212260000	212210000	0.140925	2.56672	-0.57684	--	--
Chr7	62070001	62170000	62120000	0.108242	1.23713	-0.575116	gene-Oar009708	GALK2
Chr7	21790001	21890000	21840000	0.165315	2.14641	-0.572191	gene-Oar009367;gene-Oar009368;gene-Oar009369	ZFHX2;NGDN;MYH7
Chr4	84270001	84370000	84320000	0.157094	2.05464	-0.563917	gene-Oar007171;gene-Oar007172	-;CDK13
Chr18	37590001	37690000	37640000	0.117647	2.43684	-0.560901	--	--
Chr3	66230001	66330000	66280000	0.0893292	2.03214	-0.553331	gene-Oar004299	FANCL
Chr16	28690001	28790000	28740000	0.114667	2.09395	-0.552219	gene-Oar013858;gene-Oar013859	ITGA1;PELO
Chr2	236850001	236950000	236900000	0.0939246	2.29438	-0.546237	gene-Oar003421	PID1
Chr18	27650001	27750000	27700000	0.132421	2.28751	-0.544715	gene-Oar014797	-
Chr10	10090001	10190000	10140000	0.0892102	1.68195	-0.542374	--	--
Chr27	69010001	69110000	69060000	0.258531	4.60706	-0.541097	gene-Oar006209	SLC16A2
Chr27	69020001	69120000	69070000	0.258531	4.60706	-0.541097	gene-Oar006209	SLC16A2
Chr10	10080001	10180000	10130000	0.0925473	1.65563	-0.540437	--	--
Chr10	39530001	39630000	39580000	0.116476	2.18228	-0.522589	--	--
Chr11	7390001	7490000	7440000	0.144599	1.84683	-0.515164	gene-Oar016853;gene-Oar016854;gene-Oar016855;gene-Oar016856;gene-Oar016857;gene-Oar016858	KCTD2;Trim65;SLC16A5;Armc7;NT5C;-
Chr3	169840001	169940000	169890000	0.106036	1.94352	-0.509625	--	--
Chr18	27630001	27730000	27680000	0.122975	2.23012	-0.509557	gene-Oar014797	-
Chr1	212210001	212310000	212260000	0.0958407	2.01268	-0.506072	--	--
Chr11	7380001	7480000	7430000	0.145008	1.92859	-0.504507	gene-Oar016851;gene-Oar016852;gene-Oar016853;gene-Oar016854;gene-Oar016855;gene-Oar016856;gene-Oar016857;gene-Oar016858	MRPL58;ATP5H;KCTD2;Trim65;SLC16A5;Armc7;NT5C;-
Chr16	55710001	55810000	55760000	0.250839	3.82458	-0.502907	--	--
Chr2	83410001	83510000	83460000	0.093713	2.09875	-0.499034	gene-Oar002629	Nfib
Chr17	56680001	56780000	56730000	0.0935721	1.94491	-0.491247	gene-Oar014325;gene-Oar014326	Ift81;ATP2A2
Chr27	490001	590000	540000	0.181088	2.33225	-0.484075	gene-Oar005693	PPP2R3B
Chr27	500001	600000	550000	0.181088	2.33225	-0.484075	gene-Oar005693	PPP2R3B
Chr27	510001	610000	560000	0.181088	2.33225	-0.484075	--	--
Chr27	520001	620000	570000	0.181088	2.33225	-0.484075	--	--
Chr27	530001	630000	580000	0.181088	2.33225	-0.484075	--	--
Chr27	540001	640000	590000	0.181088	2.33225	-0.484075	--	--
Chr27	550001	650000	600000	0.181088	2.33225	-0.484075	--	--
Chr27	560001	660000	610000	0.181088	2.33225	-0.484075	--	--
Chr27	570001	670000	620000	0.181088	2.33225	-0.484075	--	--
Chr4	53110001	53210000	53160000	0.115364	2.32965	-0.470375	--	--
Chr4	53120001	53220000	53170000	0.115364	2.32965	-0.470375	--	--
Chr9	97600001	97700000	97650000	0.152934	2.53554	-0.469244	gene-Oar010513	SNTB1
Chr2	62690001	62790000	62740000	0.0996003	1.97232	-0.468875	gene-Oar002542	RORB
Chr11	7420001	7520000	7470000	0.139008	1.71433	-0.466054	gene-Oar016855;gene-Oar016856;gene-Oar016857;gene-Oar016858;gene-Oar016859	SLC16A5;Armc7;NT5C;-;NUP85
Chr7	36160001	36260000	36210000	0.101234	1.74645	-0.462896	--	--
Chr3	169780001	169880000	169830000	0.11122	1.50059	-0.460075	--	--
Chr11	7400001	7500000	7450000	0.144354	1.80326	-0.460006	gene-Oar016853;gene-Oar016854;gene-Oar016855;gene-Oar016856;gene-Oar016857;gene-Oar016858	KCTD2;Trim65;SLC16A5;Armc7;NT5C;-
Chr10	39540001	39640000	39590000	0.122469	2.15071	-0.459078	--	--
Chr11	7410001	7510000	7460000	0.145386	1.80006	-0.458706	gene-Oar016853;gene-Oar016854;gene-Oar016855;gene-Oar016856;gene-Oar016857;gene-Oar016858	KCTD2;Trim65;SLC16A5;Armc7;NT5C;-
Chr1	122110001	122210000	122160000	0.107766	2.05173	-0.458433	gene-Oar001173;gene-Oar001174;gene-Oar001175	CD247;DNAJC5;CREG1
Chr3	169770001	169870000	169820000	0.111203	1.48698	-0.454331	--	--
Chr3	169830001	169930000	169880000	0.114498	1.88843	-0.45371	--	--
Chr1	122100001	122200000	122150000	0.0953157	1.93621	-0.453308	gene-Oar001173;gene-Oar001174;gene-Oar001175	CD247;DNAJC5;CREG1
Chr18	45300001	45400000	45350000	0.0988991	1.90657	-0.452872	gene-Oar014931;gene-Oar014932	RRP36;G2E3
Chr22	18800001	18900000	18850000	0.123343	2.01401	-0.4456	gene-Oar018934	CYP2C18
Chr2	62680001	62780000	62730000	0.108922	1.99527	-0.44439	gene-Oar002541;gene-Oar002542	TRPM6;RORB
Chr4	53100001	53200000	53150000	0.110316	2.29097	-0.440404	--	--
Chr1	212040001	212140000	212090000	0.157859	1.53583	-0.434448	--	--
Chr3	169800001	169900000	169850000	0.111229	1.56639	-0.434124	--	--
Chr5	24250001	24350000	24300000	0.198106	2.53407	-0.433083	gene-Oar008571	ACSL6
Chr3	189320001	189420000	189370000	0.138306	1.92039	-0.430222	gene-Oar005216	CCDC91
Chr10	52470001	52570000	52520000	0.152141	1.97881	-0.417271	--	--
Chr3	169810001	169910000	169860000	0.119149	1.62568	-0.414797	--	--
Chr3	169790001	169890000	169840000	0.111504	1.55111	-0.409134	--	--
Chr27	580001	680000	630000	0.235542	2.34382	-0.407044	--	--
Chr10	39520001	39620000	39570000	0.110182	2.08985	-0.406409	--	--
Chr17	56670001	56770000	56720000	0.0928458	1.83199	-0.40542	gene-Oar014325;gene-Oar014326	Ift81;ATP2A2
Chr3	189300001	189400000	189350000	0.144287	1.95333	-0.396914	gene-Oar005216	CCDC91
Chr15	54340001	54440000	54390000	0.139572	1.75967	-0.387564	gene-Oar012013;gene-Oar012014	C2CD3;PPME1
Chr18	45290001	45390000	45340000	0.0958858	1.87158	-0.384261	gene-Oar014931	RRP36
Chr3	169820001	169920000	169870000	0.114928	1.58829	-0.383972	--	--
Chr14	50780001	50880000	50830000	0.113288	1.2509	-0.383793	gene-Oar015812;gene-Oar015813;gene-Oar015814;gene-Oar015815	Erf;GSK3A;ZNF526;Dedd2
Chr10	52460001	52560000	52510000	0.153017	2.01239	-0.382765	--	--
Chr17	56660001	56760000	56710000	0.0926494	1.89259	-0.375885	gene-Oar014325;gene-Oar014326	Ift81;ATP2A2
Chr2	83440001	83540000	83490000	0.0967745	2.25524	-0.372749	gene-Oar002629	Nfib
Chr2	54750001	54850000	54800000	0.108232	1.98269	-0.367744	--	--
Chr2	54740001	54840000	54790000	0.104241	1.91909	-0.362082	--	--
Chr4	53090001	53190000	53140000	0.106435	2.23541	-0.359034	--	--
Chr3	189310001	189410000	189360000	0.146432	1.91733	-0.350178	gene-Oar005216	CCDC91
Chr20	25060001	25160000	25110000	0.262344	2.33753	-0.34919	gene-Oar018491;gene-Oar018492;gene-Oar018493	GSTA2;GSTA1;Gsta4
Chr3	189340001	189440000	189390000	0.173549	1.94975	-0.343906	gene-Oar005216	CCDC91
Chr3	134550001	134650000	134600000	0.0908572	1.8606	-0.343619	gene-Oar004725;gene-Oar004726;gene-Oar004727	PPP1R1A;PDE1B;-
Chr4	84290001	84390000	84340000	0.148855	1.7664	-0.334799	gene-Oar007172	CDK13
Chr3	122120001	122220000	122170000	0.170479	1.99569	-0.331648	--	--
Chr3	169860001	169960000	169910000	0.0964084	1.76369	-0.319836	--	--
Chr2	166650001	166750000	166700000	0.149035	1.90469	-0.316375	--	--
Chr10	39550001	39650000	39600000	0.118073	1.99301	-0.297687	--	--
Chr17	16140001	16240000	16190000	0.0916104	1.68546	-0.297153	gene-Oar014122;gene-Oar014123	USP38;DNAJC19
Chr13	65770001	65870000	65820000	0.118533	1.74933	-0.291446	gene-Oar012817	CHMP4B
Chr18	27620001	27720000	27670000	0.152143	2.03185	-0.290903	gene-Oar014796;gene-Oar014797	TM6SF1;-
Chr15	54350001	54450000	54400000	0.155301	1.80855	-0.289382	gene-Oar012013;gene-Oar012014	C2CD3;PPME1
Chr22	23770001	23870000	23820000	0.119486	1.95365	-0.280034	gene-Oar019003;gene-Oar019004;gene-Oar019005	SEC31B;NDUFB8;HIF1AN
Chr1	284210001	284310000	284260000	0.121054	2.93037	-0.275508	gene-Oar002071	KAT2B
Chr4	46680001	46780000	46730000	0.123019	1.90782	-0.272753	gene-Oar006936;gene-Oar006937;gene-Oar006938;gene-Oar006939	PHTF2;Tmem60;RSBN1L;Ebp
Chr20	25070001	25170000	25120000	0.252243	2.24402	-0.269595	gene-Oar018491;gene-Oar018492;gene-Oar018493	GSTA2;GSTA1;Gsta4
Chr3	122110001	122210000	122160000	0.17352	1.8478	-0.266812	--	--
Chr22	23750001	23850000	23800000	0.137326	2.06155	-0.263832	gene-Oar019001;gene-Oar019002;gene-Oar019003;gene-Oar019004;gene-Oar019005	WNT8B;Btf3;SEC31B;NDUFB8;HIF1AN
Chr17	47710001	47810000	47760000	0.171898	2.19668	-0.261672	gene-Oar014243;gene-Oar014244;gene-Oar014245	PUS1;ULK1;MMP17
Chr11	13280001	13380000	13330000	0.0940429	1.63621	-0.260518	gene-Oar017002;gene-Oar017003;gene-Oar017004;gene-Oar017005;gene-Oar017006;gene-Oar017007;gene-Oar017008	Tex19.2;Tex19.2;UTS2R;OGFOD3;HEXDC;-;NARF
Chr1	122140001	122240000	122190000	0.124478	1.75859	-0.259593	gene-Oar001173;gene-Oar001174;gene-Oar001175	CD247;DNAJC5;CREG1
Chr10	39510001	39610000	39560000	0.106337	1.90513	-0.252609	--	--
Chr3	122090001	122190000	122140000	0.200648	1.82989	-0.252292	--	--
Chr20	25050001	25150000	25100000	0.199454	2.12263	-0.249887	gene-Oar018491;gene-Oar018492	GSTA2;GSTA1
Chr22	23760001	23860000	23810000	0.141085	2.08225	-0.248913	gene-Oar019001;gene-Oar019002;gene-Oar019003;gene-Oar019004;gene-Oar019005	WNT8B;Btf3;SEC31B;NDUFB8;HIF1AN
Chr10	39480001	39580000	39530000	0.0951719	1.77298	-0.248848	--	--
Chr10	39470001	39570000	39520000	0.0946239	1.76401	-0.247148	--	--
Chr11	13270001	13370000	13320000	0.100412	1.82849	-0.240584	gene-Oar017001;gene-Oar017002;gene-Oar017003;gene-Oar017004;gene-Oar017005;gene-Oar017006;gene-Oar017007;gene-Oar017008	Cd7;Tex19.2;Tex19.2;UTS2R;OGFOD3;HEXDC;-;NARF
Chr14	51150001	51250000	51200000	0.136128	2.93019	-0.23934	gene-Oar015826;gene-Oar015827;gene-Oar015828	CEACAM4;CEACAM7;CEACAM6
Chr14	51160001	51260000	51210000	0.136128	2.93019	-0.23934	gene-Oar015827;gene-Oar015828	CEACAM7;CEACAM6
Chr14	51170001	51270000	51220000	0.136128	2.93019	-0.23934	gene-Oar015827;gene-Oar015828	CEACAM7;CEACAM6
Chr14	51180001	51280000	51230000	0.136128	2.93019	-0.23934	gene-Oar015827;gene-Oar015828;gene-Oar015829	CEACAM7;CEACAM6;CEACAM6
Chr14	51190001	51290000	51240000	0.136128	2.93019	-0.23934	gene-Oar015827;gene-Oar015828;gene-Oar015829	CEACAM7;CEACAM6;CEACAM6
Chr14	51200001	51300000	51250000	0.136128	2.93019	-0.23934	gene-Oar015827;gene-Oar015828;gene-Oar015829	CEACAM7;CEACAM6;CEACAM6
Chr17	56690001	56790000	56740000	0.0893911	1.85572	-0.237419	gene-Oar014325;gene-Oar014326	Ift81;ATP2A2
Chr7	39440001	39540000	39490000	0.102995	2.01709	-0.237169	gene-Oar009569	UBR1
Chr8	56170001	56270000	56220000	0.118843	2.15523	-0.233929	gene-Oar010765	CEP162
Chr3	122060001	122160000	122110000	0.167174	1.77791	-0.233674	--	--
Chr10	52480001	52580000	52530000	0.147	1.72286	-0.2334	--	--
Chr6	77660001	77760000	77710000	0.131729	1.32858	-0.233011	--	--
Chr10	19630001	19730000	19680000	0.102728	1.59018	-0.232395	gene-Oar011059;gene-Oar011060	LRCH1;ESD
Chr20	25010001	25110000	25060000	0.152195	2.10699	-0.232351	gene-Oar018491	GSTA2
Chr12	13950001	14050000	14000000	0.209829	1.99645	-0.22993	--	--
Chr14	50770001	50870000	50820000	0.123766	1.2227	-0.226264	gene-Oar015812;gene-Oar015813;gene-Oar015814;gene-Oar015815	Erf;GSK3A;ZNF526;Dedd2
Chr4	46700001	46800000	46750000	0.109223	1.74239	-0.225854	gene-Oar006938;gene-Oar006939	RSBN1L;Ebp
Chr17	47650001	47750000	47700000	0.135745	1.92385	-0.224057	gene-Oar014242;gene-Oar014243;gene-Oar014244	Ep400;PUS1;ULK1
Chr4	49900001	50000000	49950000	0.146733	2.25277	-0.223999	gene-Oar006969;gene-Oar006970;gene-Oar006971	RINT1;EFCAB10;ATXN7L1
Chr26	8470001	8570000	8520000	0.091628	1.79563	-0.217394	gene-Oar020545;gene-Oar020546	AGPAT5;XKR5
Chr17	47660001	47760000	47710000	0.138785	2.00859	-0.215775	gene-Oar014242;gene-Oar014243;gene-Oar014244	Ep400;PUS1;ULK1
Chr4	49890001	49990000	49940000	0.144844	2.23153	-0.214721	gene-Oar006969;gene-Oar006970;gene-Oar006971	RINT1;EFCAB10;ATXN7L1
Chr3	122070001	122170000	122120000	0.172758	1.75643	-0.213518	--	--
Chr19	25430001	25530000	25480000	0.129879	1.926	-0.211022	gene-Oar016433	CNTN4
Chr20	50590001	50690000	50640000	0.11658	1.4541	-0.210339	gene-Oar018813;gene-Oar018814;gene-Oar018815;gene-Oar018816	Slc22a23;PSMG4;Tubb2b;Tubb2a
Chr1	71130001	71230000	71180000	0.0893107	1.692	-0.207661	gene-Oar000590;gene-Oar000591	Fnbp1l;BCAR3
Chr5	54150001	54250000	54200000	0.206125	1.23706	-0.207512	gene-Oar008870;gene-Oar008871;gene-Oar008872;gene-Oar008873;gene-Oar008874;gene-Oar008875;gene-Oar008876;gene-Oar008877	PCDHB4;PCDHB16;PCDHB6;PCDHB5;PCDHB17;PCDHB7;PCDHB8;PCDHB10
Chr10	39500001	39600000	39550000	0.09464	1.75711	-0.207121	--	--
Chr19	25450001	25550000	25500000	0.113422	1.78925	-0.201465	gene-Oar016433	CNTN4
Chr17	56700001	56800000	56750000	0.0959278	1.86466	-0.199216	gene-Oar014325;gene-Oar014326	Ift81;ATP2A2
Chr17	56710001	56810000	56760000	0.0959278	1.86466	-0.199216	gene-Oar014326	ATP2A2
Chr10	52450001	52550000	52500000	0.144221	1.88372	-0.198672	--	--
Chr10	39490001	39590000	39540000	0.0950724	1.7692	-0.195623	--	--
Chr5	54160001	54260000	54210000	0.106579	1.33742	-0.195188	gene-Oar008870;gene-Oar008871;gene-Oar008872;gene-Oar008873;gene-Oar008874;gene-Oar008875;gene-Oar008876;gene-Oar008877;gene-Oar008878	PCDHB4;PCDHB16;PCDHB6;PCDHB5;PCDHB17;PCDHB7;PCDHB8;PCDHB10;PCDHB11
Chr3	189350001	189450000	189400000	0.137909	1.7154	-0.194086	gene-Oar005216	CCDC91
Chr18	45280001	45380000	45330000	0.0894765	1.74742	-0.18579	gene-Oar014931	RRP36
Chr1	222460001	222560000	222510000	0.105982	1.50841	-0.18562	gene-Oar001678;gene-Oar001679;gene-Oar001680	PRKCI;Rpl17;PRKCI
Chr20	25040001	25140000	25090000	0.174905	2.00763	-0.183092	gene-Oar018491;gene-Oar018492	GSTA2;GSTA1
Chr3	189290001	189390000	189340000	0.137365	1.84133	-0.182984	gene-Oar005216	CCDC91
Chr1	203490001	203590000	203540000	0.0935273	1.71502	-0.180954	gene-Oar001559;gene-Oar001560	Ube2l3;TPRG1
Chr2	54770001	54870000	54820000	0.0953739	1.79426	-0.179637	--	--
Chr8	56190001	56290000	56240000	0.0914775	1.94561	-0.175839	gene-Oar010765	CEP162
Chr9	43180001	43280000	43230000	0.09527	1.53983	-0.172575	gene-Oar010267;gene-Oar010268	GGH;TTPA
Chr17	47690001	47790000	47740000	0.173504	2.11279	-0.172367	gene-Oar014243;gene-Oar014244	PUS1;ULK1
Chr4	46690001	46790000	46740000	0.121998	1.78189	-0.169987	gene-Oar006938;gene-Oar006939	RSBN1L;Ebp
Chr1	284220001	284320000	284270000	0.181151	1.78782	-0.164556	gene-Oar002071;gene-Oar002072	KAT2B;KAT2B
Chr1	284230001	284330000	284280000	0.181151	1.78782	-0.164556	gene-Oar002071;gene-Oar002072	KAT2B;KAT2B
Chr1	284240001	284340000	284290000	0.181151	1.78782	-0.164556	gene-Oar002071;gene-Oar002072	KAT2B;KAT2B
Chr1	284250001	284350000	284300000	0.181151	1.78782	-0.164556	gene-Oar002071;gene-Oar002072	KAT2B;KAT2B
Chr18	27610001	27710000	27660000	0.130301	1.89217	-0.164485	gene-Oar014796;gene-Oar014797	TM6SF1;-
Chr20	50560001	50660000	50610000	0.107816	1.29052	-0.163574	gene-Oar018813;gene-Oar018814	Slc22a23;PSMG4
Chr1	203500001	203600000	203550000	0.0933942	1.64656	-0.161075	gene-Oar001559;gene-Oar001560	Ube2l3;TPRG1
Chr8	66650001	66750000	66700000	0.117472	2.0047	-0.158036	gene-Oar010822	TNFAIP3
Chr22	18770001	18870000	18820000	0.0933896	1.68264	-0.156629	gene-Oar018933;gene-Oar018934	CYP2C21;CYP2C18
Chr2	214400001	214500000	214450000	0.156056	1.84511	-0.156392	gene-Oar003274	CPO
Chr7	21800001	21900000	21850000	0.157858	2.0243	-0.156111	gene-Oar009368;gene-Oar009369	NGDN;MYH7
Chr2	214410001	214510000	214460000	0.156241	1.775	-0.155573	gene-Oar003274	CPO
Chr17	47670001	47770000	47720000	0.158607	2.06021	-0.155402	gene-Oar014242;gene-Oar014243;gene-Oar014244	Ep400;PUS1;ULK1
Chr8	56180001	56280000	56230000	0.109224	2.14728	-0.152208	gene-Oar010765	CEP162
Chr8	56160001	56260000	56210000	0.140336	2.2042	-0.15157	gene-Oar010765	CEP162
Chr2	214430001	214530000	214480000	0.16195	1.50585	-0.151055	gene-Oar003274	CPO
Chr2	214420001	214520000	214470000	0.151898	1.66968	-0.146919	gene-Oar003274	CPO
Chr3	122100001	122200000	122150000	0.194656	1.74672	-0.1422	--	--
Chr17	47630001	47730000	47680000	0.120597	1.72742	-0.138832	gene-Oar014242;gene-Oar014243;gene-Oar014244	Ep400;PUS1;ULK1
Chr6	14210001	14310000	14260000	0.0991367	1.73095	-0.135808	gene-Oar007534	CAMK2D
Chr9	97590001	97690000	97640000	0.136605	2.05582	-0.135548	gene-Oar010513	SNTB1
Chr1	190020001	190120000	190070000	0.167513	2.46593	-0.129443	gene-Oar001456;gene-Oar001457	NR1I2;GSK3B
Chr17	47640001	47740000	47690000	0.135069	1.85284	-0.125554	gene-Oar014242;gene-Oar014243;gene-Oar014244	Ep400;PUS1;ULK1
Chr4	49880001	49980000	49930000	0.126461	2.124	-0.125028	gene-Oar006969;gene-Oar006970;gene-Oar006971	RINT1;EFCAB10;ATXN7L1
Chr22	18810001	18910000	18860000	0.116478	1.88193	-0.122664	gene-Oar018934	CYP2C18
Chr2	54760001	54860000	54810000	0.098056	1.86265	-0.121793	--	--
Chr20	50580001	50680000	50630000	0.112941	1.42135	-0.121035	gene-Oar018813;gene-Oar018814	Slc22a23;PSMG4
Chr1	67380001	67480000	67430000	0.101558	1.49077	-0.118733	gene-Oar000562	LRRC8B
Chr13	65760001	65860000	65810000	0.1098	1.81815	-0.116864	gene-Oar012817	CHMP4B
Chr2	166660001	166760000	166710000	0.146228	1.87903	-0.112445	--	--
Chr17	47700001	47800000	47750000	0.173223	2.10764	-0.111833	gene-Oar014243;gene-Oar014244;gene-Oar014245	PUS1;ULK1;MMP17
Chr10	19610001	19710000	19660000	0.0943387	1.35724	-0.108775	gene-Oar011059;gene-Oar011060	LRCH1;ESD
Chr15	54360001	54460000	54410000	0.154299	1.78372	-0.10771	gene-Oar012013;gene-Oar012014	C2CD3;PPME1
Chr1	212230001	212330000	212280000	0.0936419	1.73513	-0.106944	--	--
Chr20	50600001	50700000	50650000	0.103774	1.41384	-0.10675	gene-Oar018813;gene-Oar018814;gene-Oar018815;gene-Oar018816	Slc22a23;PSMG4;Tubb2b;Tubb2a
Chr11	46790001	46890000	46840000	0.109354	2.48553	-0.106184	gene-Oar017724	Slc13a2
Chr10	19620001	19720000	19670000	0.0970057	1.42414	-0.0999385	gene-Oar011059;gene-Oar011060	LRCH1;ESD
Chr11	13260001	13360000	13310000	0.0926843	1.82842	-0.0975137	gene-Oar017001;gene-Oar017002;gene-Oar017003;gene-Oar017004;gene-Oar017005;gene-Oar017006;gene-Oar017007	Cd7;Tex19.2;Tex19.2;UTS2R;OGFOD3;HEXDC;-
Chr20	25000001	25100000	25050000	0.151556	2.03296	-0.0972856	gene-Oar018491	GSTA2
Chr4	84300001	84400000	84350000	0.155765	1.53165	-0.0969756	gene-Oar007172;gene-Oar007173	CDK13;ARPC1A
Chr17	47720001	47820000	47770000	0.161401	2.07759	-0.0958006	gene-Oar014243;gene-Oar014244;gene-Oar014245	PUS1;ULK1;MMP17
Chr3	122140001	122240000	122190000	0.129415	1.86811	-0.0939066	--	--
Chr6	14200001	14300000	14250000	0.0938378	1.71768	-0.0911269	gene-Oar007534	CAMK2D
Chr20	25030001	25130000	25080000	0.151842	1.95188	-0.089186	gene-Oar018491;gene-Oar018492	GSTA2;GSTA1
Chr4	46670001	46770000	46720000	0.114624	1.83409	-0.088528	gene-Oar006936;gene-Oar006937;gene-Oar006938;gene-Oar006939	PHTF2;Tmem60;RSBN1L;Ebp
Chr15	50250001	50350000	50300000	0.182052	1.63418	-0.0883442	gene-Oar011896;gene-Oar011897	OR52A5;OR52A1
Chr19	25440001	25540000	25490000	0.125269	1.8191	-0.084209	gene-Oar016433	CNTN4
Chr20	50550001	50650000	50600000	0.100985	1.24682	-0.0841124	gene-Oar018813	Slc22a23
Chr11	7370001	7470000	7420000	0.127776	1.68597	-0.0810242	gene-Oar016851;gene-Oar016852;gene-Oar016853;gene-Oar016854;gene-Oar016855;gene-Oar016856;gene-Oar016857;gene-Oar016858	MRPL58;ATP5H;KCTD2;Trim65;SLC16A5;Armc7;NT5C;-
Chr5	24260001	24360000	24310000	0.195847	2.25415	-0.0794606	gene-Oar008571	ACSL6
Chr4	53080001	53180000	53130000	0.100837	2.02587	-0.0737149	--	--
Chr17	47680001	47780000	47730000	0.159529	2.05733	-0.0734532	gene-Oar014243;gene-Oar014244	PUS1;ULK1
Chr3	122080001	122180000	122130000	0.18154	1.65971	-0.0713386	--	--
Chr4	49910001	50010000	49960000	0.141778	2.14362	-0.0677086	gene-Oar006969;gene-Oar006970;gene-Oar006971	RINT1;EFCAB10;ATXN7L1
Chr1	122150001	122250000	122200000	0.128163	1.70744	-0.0662958	gene-Oar001173;gene-Oar001174;gene-Oar001175	CD247;DNAJC5;CREG1
Chr4	84310001	84410000	84360000	0.161867	1.49296	-0.0640451	gene-Oar007172;gene-Oar007173;gene-Oar007174	CDK13;ARPC1A;CDK13
Chr10	19650001	19750000	19700000	0.0990539	1.57751	-0.0626775	gene-Oar011059;gene-Oar011060;gene-Oar011061	LRCH1;ESD;HTR2A
Chr2	92110001	92210000	92160000	0.0935881	1.63541	-0.0612653	--	--
Chr20	25080001	25180000	25130000	0.232076	2.13437	-0.0596762	gene-Oar018491;gene-Oar018492;gene-Oar018493	GSTA2;GSTA1;Gsta4
Chr20	50570001	50670000	50620000	0.111589	1.3703	-0.0569336	gene-Oar018813;gene-Oar018814	Slc22a23;PSMG4
Chr7	38350001	38450000	38400000	0.129808	1.99708	-0.0535806	gene-Oar009549;gene-Oar009550	MGA;MAPKBP1
Chr2	166640001	166740000	166690000	0.139314	1.78542	-0.050848	--	--
Chr14	50790001	50890000	50840000	0.121524	1.54172	-0.0500629	gene-Oar015813;gene-Oar015814;gene-Oar015815;gene-Oar015816	GSK3A;ZNF526;Dedd2;POU2F2
Chr10	51340001	51440000	51390000	0.0900919	1.50587	-0.048861	--	--
Chr1	122160001	122260000	122210000	0.127797	1.68069	-0.048199	gene-Oar001173;gene-Oar001174;gene-Oar001175;gene-Oar001176	CD247;DNAJC5;CREG1;RCSD1
Chr10	52490001	52590000	52540000	0.143032	1.53809	-0.0475986	--	--
Chr10	49230001	49330000	49280000	0.0948295	1.53386	-0.0455934	--	--
Chr7	36150001	36250000	36200000	0.098678	1.71564	-0.0415352	--	--
Chr15	3930001	4030000	3980000	0.0982305	1.86795	-0.0415277	gene-Oar011452	CASP13
Chr10	49210001	49310000	49260000	0.0905021	1.76543	-0.0409915	--	--
Chr16	28710001	28810000	28760000	0.101115	1.85592	-0.0384884	gene-Oar013858;gene-Oar013859	ITGA1;PELO
Chr19	34000001	34100000	34050000	0.100708	1.4992	-0.0319349	gene-Oar016454	MITF
Chr22	23700001	23800000	23750000	0.153564	2.07959	-0.0287466	gene-Oar019001;gene-Oar019002;gene-Oar019003	WNT8B;Btf3;SEC31B
Chr1	284260001	284360000	284310000	0.21548	1.35053	-0.0253637	gene-Oar002071;gene-Oar002072;gene-Oar002073	KAT2B;KAT2B;RAB17
Chr1	284270001	284370000	284320000	0.21548	1.35053	-0.0253637	gene-Oar002071;gene-Oar002072;gene-Oar002073	KAT2B;KAT2B;RAB17
Chr1	284280001	284380000	284330000	0.21548	1.35053	-0.0253637	gene-Oar002071;gene-Oar002072;gene-Oar002073	KAT2B;KAT2B;RAB17
Chr1	284290001	284390000	284340000	0.21548	1.35053	-0.0253637	gene-Oar002071;gene-Oar002072;gene-Oar002073	KAT2B;KAT2B;RAB17
Chr1	284300001	284400000	284350000	0.21548	1.35053	-0.0253637	gene-Oar002072;gene-Oar002073	KAT2B;RAB17
Chr1	284310001	284410000	284360000	0.21548	1.35053	-0.0253637	gene-Oar002072;gene-Oar002073	KAT2B;RAB17
Chr6	73210001	73310000	73260000	0.0940361	1.46801	-0.0211791	gene-Oar007770;gene-Oar007771	UGT2B4;UGT2B18
Chr2	62670001	62770000	62720000	0.0952185	1.72973	-0.0179717	gene-Oar002541;gene-Oar002542	TRPM6;RORB
Chr4	12850001	12950000	12900000	0.0897782	1.70358	-0.0174579	gene-Oar006807	BET1
Chr7	52600001	52700000	52650000	0.0954404	1.88954	-0.0172011	gene-Oar009650	MINDY2
Chr22	23730001	23830000	23780000	0.138834	1.97087	-0.0146834	gene-Oar019001;gene-Oar019002;gene-Oar019003;gene-Oar019004;gene-Oar019005	WNT8B;Btf3;SEC31B;NDUFB8;HIF1AN
Chr4	790001	890000	840000	0.0940603	1.28335	-0.0119171	--	--
Chr4	12840001	12940000	12890000	0.0891413	1.71723	-0.0112578	gene-Oar006807	BET1
Chr20	25020001	25120000	25070000	0.159759	1.98686	-0.0109834	gene-Oar018491;gene-Oar018492	GSTA2;GSTA1
Chr24	29970001	30070000	30020000	0.103842	1.2981	-0.00496414	gene-Oar020209;gene-Oar020210;gene-Oar020211;gene-Oar020212;gene-Oar020213;gene-Oar020214;gene-Oar020215;gene-Oar020216;gene-Oar020217	SPN;FAM57A;Cd2bp2;FAM109A;Tbc1d10b;MYLPF;SEPT1;ZNF771;DCTPP1
Chr10	94240001	94340000	94290000	0.205885	2.1159	-0.00430307	gene-Oar011424;gene-Oar011425;gene-Oar011426	-;CDC16;CHAMP1
Chr19	25420001	25520000	25470000	0.134703	1.84966	-0.00314214	gene-Oar016433	CNTN4
Chr2	166900001	167000000	166950000	0.111001	1.34527	-0.000648857	gene-Oar003097;gene-Oar003098	ORC4;ACVR2A
Chr14	29680001	29780000	29730000	0.212219	1.69221	-0.000365241	--	--
Chr2	214440001	214540000	214490000	0.172213	1.43623	-0.000271249	gene-Oar003274	CPO
Chr12	13960001	14060000	14010000	0.201616	1.87563	0.000451552	--	--
Chr1	203470001	203570000	203520000	0.0968247	1.62857	0.00258109	gene-Oar001559;gene-Oar001560	Ube2l3;TPRG1
Chr1	222440001	222540000	222490000	0.103669	1.36264	0.00440904	gene-Oar001677;gene-Oar001678;gene-Oar001679;gene-Oar001680	SKIL;PRKCI;Rpl17;PRKCI
Chr10	94220001	94320000	94270000	0.225605	2.12577	0.00512349	gene-Oar011423;gene-Oar011424;gene-Oar011425;gene-Oar011426	RASA3;-;CDC16;CHAMP1
Chr1	203480001	203580000	203530000	0.101724	1.67603	0.0057061	gene-Oar001559;gene-Oar001560	Ube2l3;TPRG1
Chr9	43170001	43270000	43220000	0.0914459	1.53056	0.00729723	gene-Oar010267;gene-Oar010268	GGH;TTPA
Chr2	214450001	214550000	214500000	0.155349	1.36817	0.00835285	gene-Oar003274	CPO
Chr1	222450001	222550000	222500000	0.105227	1.38239	0.00913396	gene-Oar001677;gene-Oar001678;gene-Oar001679;gene-Oar001680	SKIL;PRKCI;Rpl17;PRKCI
Chr7	75590001	75690000	75640000	0.109559	1.63868	0.0103364	--	--
Chr4	20900001	21000000	20950000	0.104052	1.73361	0.0119494	gene-Oar006841	PHF14
Chr3	166990001	167090000	167040000	0.191979	1.61257	0.0136881	--	--
Chr3	167000001	167100000	167050000	0.191979	1.61257	0.0136881	--	--
Chr3	167010001	167110000	167060000	0.191979	1.61257	0.0136881	--	--
Chr22	23720001	23820000	23770000	0.144835	1.99568	0.0143677	gene-Oar019001;gene-Oar019002;gene-Oar019003;gene-Oar019004;gene-Oar019005	WNT8B;Btf3;SEC31B;NDUFB8;HIF1AN
Chr13	65750001	65850000	65800000	0.109778	1.74219	0.0153257	gene-Oar012817	CHMP4B
Chr1	67390001	67490000	67440000	0.0904787	1.45236	0.0161089	gene-Oar000562	LRRC8B
Chr25	14950001	15050000	15000000	0.0898461	1.48323	0.0171086	gene-Oar020859	PHYHIPL
Chr7	75610001	75710000	75660000	0.108739	1.71347	0.0172206	--	--
Chr2	166670001	166770000	166720000	0.149203	1.77955	0.0238098	--	--
Chr10	54790001	54890000	54840000	0.0915502	1.57059	0.0287833	--	--
Chr18	45270001	45370000	45320000	0.0924894	1.77297	0.029789	gene-Oar014931	RRP36
Chr7	21810001	21910000	21860000	0.166929	2.0057	0.0341164	gene-Oar009368;gene-Oar009369	NGDN;MYH7
Chr20	25090001	25190000	25140000	0.223988	2.01828	0.0344968	gene-Oar018491;gene-Oar018492;gene-Oar018493	GSTA2;GSTA1;Gsta4
Chr1	222470001	222570000	222520000	0.0923589	1.45674	0.0348372	gene-Oar001678;gene-Oar001679;gene-Oar001680	PRKCI;Rpl17;PRKCI
Chr2	214460001	214560000	214510000	0.147121	1.34563	0.0370733	gene-Oar003274	CPO
Chr19	33990001	34090000	34040000	0.102192	1.44979	0.0389289	gene-Oar016454	MITF
Chr7	75600001	75700000	75650000	0.108947	1.71435	0.041293	--	--
Chr7	52610001	52710000	52660000	0.101063	1.77672	0.0428135	gene-Oar009650	MINDY2
Chr14	38920001	39020000	38970000	0.0916603	1.53856	0.0429296	gene-Oar015564;gene-Oar015565	AP1G1;PHLPP2
Chr6	81660001	81760000	81710000	0.100647	1.24965	0.0443996	--	--
Chr10	19640001	19740000	19690000	0.103888	1.46951	0.0465398	gene-Oar011059;gene-Oar011060;gene-Oar011061	LRCH1;ESD;HTR2A
Chr7	75620001	75720000	75670000	0.121258	1.77852	0.0484001	--	--
Chr4	103260001	103360000	103310000	0.109662	1.37167	0.0493715	--	--
Chr25	14960001	15060000	15010000	0.0895885	1.39901	0.0502822	gene-Oar020859	PHYHIPL
Chr25	14970001	15070000	15020000	0.0895885	1.39901	0.0502822	gene-Oar020859	PHYHIPL
Chr2	112810001	112910000	112860000	0.37856	1.80744	0.0508367	gene-Oar002819	SH3RF1
Chr4	46660001	46760000	46710000	0.109052	1.7767	0.0540302	gene-Oar006936;gene-Oar006937;gene-Oar006938	PHTF2;Tmem60;RSBN1L
Chr13	65780001	65880000	65830000	0.117052	1.46684	0.0571893	gene-Oar012817	CHMP4B
Chr22	23710001	23810000	23760000	0.151989	2.02947	0.0575113	gene-Oar019001;gene-Oar019002;gene-Oar019003;gene-Oar019004	WNT8B;Btf3;SEC31B;NDUFB8
Chr22	23740001	23840000	23790000	0.135567	1.92808	0.0608534	gene-Oar019001;gene-Oar019002;gene-Oar019003;gene-Oar019004;gene-Oar019005	WNT8B;Btf3;SEC31B;NDUFB8;HIF1AN
Chr2	166620001	166720000	166670000	0.117576	1.66687	0.0611428	--	--
Chr5	24270001	24370000	24320000	0.195069	2.18531	0.0626914	gene-Oar008571	ACSL6
Chr4	20890001	20990000	20940000	0.0998552	1.75096	0.0636552	gene-Oar006841	PHF14
Chr4	46730001	46830000	46780000	0.115175	1.67102	0.0639376	gene-Oar006938;gene-Oar006939;gene-Oar006940	RSBN1L;Ebp;PTPN12
Chr6	14190001	14290000	14240000	0.105395	1.76385	0.0648387	gene-Oar007534	CAMK2D
Chr4	46740001	46840000	46790000	0.11504	1.6513	0.067818	gene-Oar006938;gene-Oar006939;gene-Oar006940	RSBN1L;Ebp;PTPN12
Chr4	46710001	46810000	46760000	0.115217	1.65613	0.0691888	gene-Oar006938;gene-Oar006939	RSBN1L;Ebp
Chr10	94250001	94350000	94300000	0.191253	2.13378	0.0716601	gene-Oar011424;gene-Oar011425;gene-Oar011426	-;CDC16;CHAMP1
Chr14	38910001	39010000	38960000	0.0966061	1.61786	0.0751154	gene-Oar015564;gene-Oar015565	AP1G1;PHLPP2
Chr15	3920001	4020000	3970000	0.0913233	1.78841	0.0801929	gene-Oar011452	CASP13
Chr14	38900001	39000000	38950000	0.0956822	1.6229	0.0843064	gene-Oar015564;gene-Oar015565	AP1G1;PHLPP2
Chr14	29670001	29770000	29720000	0.211203	1.60099	0.0848569	gene-Oar015461	-
Chr9	27540001	27640000	27590000	0.187171	1.75251	0.0873807	--	--
Chr2	112800001	112900000	112850000	0.386847	1.81012	0.0891678	gene-Oar002819	SH3RF1
Chr7	39450001	39550000	39500000	0.0995376	1.75565	0.0909769	gene-Oar009569	UBR1
Chr18	45250001	45350000	45300000	0.101151	1.73873	0.092629	gene-Oar014931	RRP36
Chr1	203460001	203560000	203510000	0.0997768	1.59151	0.0929952	gene-Oar001559;gene-Oar001560	Ube2l3;TPRG1
Chr3	189490001	189590000	189540000	0.153862	2.1462	0.0950382	gene-Oar005216	CCDC91
Chr4	49960001	50060000	50010000	0.0979541	1.74862	0.0956015	gene-Oar006971	ATXN7L1
Chr2	166630001	166730000	166680000	0.117641	1.72245	0.0956808	--	--
Chr2	62700001	62800000	62750000	0.128342	1.62654	0.0964857	gene-Oar002542	RORB
Chr22	23690001	23790000	23740000	0.172343	1.94219	0.0982226	gene-Oar019001;gene-Oar019002;gene-Oar019003	WNT8B;Btf3;SEC31B
Chr4	49920001	50020000	49970000	0.129694	2.02954	0.102515	gene-Oar006971	ATXN7L1
Chr6	73220001	73320000	73270000	0.100873	1.46398	0.102917	gene-Oar007770;gene-Oar007771	UGT2B4;UGT2B18
Chr3	167020001	167120000	167070000	0.224976	1.77545	0.105077	--	--
Chr3	167030001	167130000	167080000	0.224976	1.77545	0.105077	--	--
Chr3	167040001	167140000	167090000	0.224976	1.77545	0.105077	--	--
Chr4	53070001	53170000	53120000	0.0954961	1.91986	0.105084	--	--
Chr19	5670001	5770000	5720000	0.194611	1.9338	0.105731	gene-Oar016289	RBMS3
Chr3	169870001	169970000	169920000	0.098008	1.34528	0.107549	--	--
Chr2	112790001	112890000	112840000	0.394912	1.81028	0.107985	gene-Oar002819	SH3RF1
Chr4	12860001	12960000	12910000	0.0896604	1.67798	0.110362	gene-Oar006807	BET1
Chr4	49950001	50050000	50000000	0.115812	1.79525	0.111116	gene-Oar006971	ATXN7L1
Chr10	94230001	94330000	94280000	0.215334	2.09425	0.114625	gene-Oar011424;gene-Oar011425;gene-Oar011426	-;CDC16;CHAMP1
Chr4	46750001	46850000	46800000	0.115457	1.63175	0.115932	gene-Oar006938;gene-Oar006939;gene-Oar006940	RSBN1L;Ebp;PTPN12
Chr3	134560001	134660000	134610000	0.0905924	1.74912	0.116192	gene-Oar004725;gene-Oar004726;gene-Oar004727	PPP1R1A;PDE1B;-
Chr10	94190001	94290000	94240000	0.231822	2.02695	0.119693	gene-Oar011423;gene-Oar011424;gene-Oar011425	RASA3;-;CDC16
Chr10	94200001	94300000	94250000	0.228847	2.03497	0.119788	gene-Oar011423;gene-Oar011424;gene-Oar011425	RASA3;-;CDC16
Chr12	38370001	38470000	38420000	0.103778	1.73578	0.120934	gene-Oar013254	Prrx1
Chr3	189530001	189630000	189580000	0.0890513	1.6748	0.125084	gene-Oar005216	CCDC91
Chr6	73250001	73350000	73300000	0.0980227	1.38373	0.125461	gene-Oar007771;gene-Oar007772	UGT2B18;UGT2B31
Chr18	35600001	35700000	35650000	0.100901	1.79459	0.12677	gene-Oar014868;gene-Oar014869	TMEM266;ETFA
Chr16	55720001	55820000	55770000	0.153966	1.2436	0.127582	--	--
Chr7	38330001	38430000	38380000	0.142272	1.92299	0.129003	gene-Oar009549;gene-Oar009550	MGA;MAPKBP1
Chr7	38340001	38440000	38390000	0.142272	1.92299	0.129003	gene-Oar009549;gene-Oar009550	MGA;MAPKBP1
Chr18	45240001	45340000	45290000	0.0971564	1.61104	0.130235	gene-Oar014931	RRP36
Chr11	13320001	13420000	13370000	0.0983089	1.35646	0.135678	gene-Oar017005;gene-Oar017006;gene-Oar017007;gene-Oar017008;gene-Oar017009;gene-Oar017010	OGFOD3;HEXDC;-;NARF;-;-
Chr20	24990001	25090000	25040000	0.143734	1.73563	0.136003	gene-Oar018491	GSTA2
Chr20	13240001	13340000	13290000	0.101003	1.70729	0.136189	gene-Oar018368;gene-Oar018369;gene-Oar018370;gene-Oar018371	KCNK5;KCNK17;KCNK16;KIF6
Chr7	21820001	21920000	21870000	0.167981	1.97921	0.136953	gene-Oar009368;gene-Oar009369;gene-Oar009370	NGDN;MYH7;Cmtm5
Chr19	25410001	25510000	25460000	0.130437	1.75269	0.137055	gene-Oar016433	CNTN4
Chr10	49220001	49320000	49270000	0.0933547	1.5059	0.137385	--	--
Chr1	222430001	222530000	222480000	0.0923881	1.21522	0.138191	gene-Oar001677;gene-Oar001678	SKIL;PRKCI
Chr14	29690001	29790000	29740000	0.2106	1.69639	0.139509	--	--
Chr12	38360001	38460000	38410000	0.0997264	1.74064	0.140661	gene-Oar013254	Prrx1
Chr8	94810001	94910000	94860000	0.147912	1.82173	0.144154	--	--
Chr17	1810001	1910000	1860000	0.103732	1.32349	0.145303	--	--
Chr10	94210001	94310000	94260000	0.226688	2.04262	0.147873	gene-Oar011423;gene-Oar011424;gene-Oar011425	RASA3;-;CDC16
Chr4	12830001	12930000	12880000	0.0912322	1.66502	0.149024	gene-Oar006807	BET1
Chr3	129440001	129540000	129490000	0.102556	1.54369	0.151366	gene-Oar004696	Snrpd2
Chr17	16130001	16230000	16180000	0.0909863	1.48067	0.151893	gene-Oar014122;gene-Oar014123	USP38;DNAJC19
Chr2	8420001	8520000	8470000	0.145888	1.50178	0.154154	gene-Oar002129	ATP5A1
Chr3	122130001	122230000	122180000	0.173409	1.66668	0.156145	--	--
Chr19	33980001	34080000	34030000	0.102661	1.46104	0.15731	gene-Oar016454	MITF
Chr4	53130001	53230000	53180000	0.10333	1.8915	0.158349	gene-Oar007000	-
Chr10	47740001	47840000	47790000	0.128437	1.25326	0.158653	gene-Oar011236	KLHL1
Chr19	33950001	34050000	34000000	0.126836	1.56987	0.160686	gene-Oar016454	MITF
Chr10	32290001	32390000	32340000	0.180272	2.07563	0.163565	--	--
Chr19	33940001	34040000	33990000	0.137861	1.59687	0.164397	gene-Oar016454	MITF
Chr1	124010001	124110000	124060000	0.133377	4.19176	0.164464	gene-Oar001187;gene-Oar001188;gene-Oar001189;gene-Oar001190;gene-Oar001191;gene-Oar001192;gene-Oar001193;gene-Oar001194	Lad1;mrpl17;FARSB;rnr-1;-;HSPA9;xpnpep1;Pcca
Chr1	155540001	155640000	155590000	0.142933	1.71081	0.165407	--	--
Chr4	20910001	21010000	20960000	0.10368	1.69466	0.166342	gene-Oar006841	PHF14
Chr7	21830001	21930000	21880000	0.169039	1.96779	0.167499	gene-Oar009368;gene-Oar009369;gene-Oar009370	NGDN;MYH7;Cmtm5
Chr20	13250001	13350000	13300000	0.096739	1.69406	0.169035	gene-Oar018369;gene-Oar018370;gene-Oar018371	KCNK17;KCNK16;KIF6
Chr19	25400001	25500000	25450000	0.128156	1.73368	0.170835	gene-Oar016433	CNTN4
Chr4	46720001	46820000	46770000	0.115443	1.65361	0.173113	gene-Oar006938;gene-Oar006939	RSBN1L;Ebp
Chr22	36980001	37080000	37030000	0.106312	1.62734	0.173605	gene-Oar019104;gene-Oar019105	TDRD1;AFAP1L2
Chr7	38320001	38420000	38370000	0.122616	1.96046	0.174782	gene-Oar009548;gene-Oar009549	SCYL1;MGA
Chr2	255850001	255950000	255900000	0.143494	2.19753	0.175945	--	--
Chr2	255860001	255960000	255910000	0.143494	2.19753	0.175945	--	--
Chr2	255870001	255970000	255920000	0.143494	2.19753	0.175945	--	--
Chr2	255880001	255980000	255930000	0.143494	2.19753	0.175945	--	--
Chr2	255890001	255990000	255940000	0.143494	2.19753	0.175945	--	--
Chr2	255900001	256000000	255950000	0.143494	2.19753	0.175945	--	--
Chr10	94260001	94360000	94310000	0.190671	1.96118	0.177854	gene-Oar011424;gene-Oar011425;gene-Oar011426	-;CDC16;CHAMP1
Chr20	13270001	13370000	13320000	0.0969977	1.59748	0.178403	gene-Oar018369;gene-Oar018370;gene-Oar018371	KCNK17;KCNK16;KIF6
Chr3	42900001	43000000	42950000	0.0954377	1.52205	0.180012	--	--
Chr3	42890001	42990000	42940000	0.107186	1.65892	0.180267	--	--
Chr6	73230001	73330000	73280000	0.0979494	1.40807	0.184118	gene-Oar007770;gene-Oar007771	UGT2B4;UGT2B18
Chr6	73240001	73340000	73290000	0.0979494	1.40807	0.184118	gene-Oar007770;gene-Oar007771	UGT2B4;UGT2B18
Chr22	37030001	37130000	37080000	0.0905382	1.62714	0.184125	gene-Oar019105	AFAP1L2
Chr7	39430001	39530000	39480000	0.104031	1.81253	0.185769	gene-Oar009569	UBR1
Chr20	13220001	13320000	13270000	0.113989	1.61438	0.186499	gene-Oar018368;gene-Oar018369	KCNK5;KCNK17
Chr18	45260001	45360000	45310000	0.0969439	1.75494	0.187592	gene-Oar014931	RRP36
Chr16	47900001	48000000	47950000	0.100293	1.42047	0.187669	--	--
Chr7	17940001	18040000	17990000	0.0995634	1.734	0.189397	--	--
Chr20	13260001	13360000	13310000	0.0985951	1.6739	0.190974	gene-Oar018369;gene-Oar018370;gene-Oar018371	KCNK17;KCNK16;KIF6
Chr4	49870001	49970000	49920000	0.113673	1.93815	0.191328	gene-Oar006969;gene-Oar006970;gene-Oar006971	RINT1;EFCAB10;ATXN7L1
Chr14	38890001	38990000	38940000	0.090509	1.59695	0.191532	gene-Oar015564;gene-Oar015565	AP1G1;PHLPP2
Chr19	34010001	34110000	34060000	0.103802	1.41919	0.192401	gene-Oar016454	MITF
Chr3	166980001	167080000	167030000	0.130872	1.54988	0.193223	--	--
Chr2	51350001	51450000	51400000	0.0911191	1.81467	0.195202	gene-Oar002445;gene-Oar002446;gene-Oar002447	SHB;SLC25A51;Dcaf10
Chr18	22900001	23000000	22950000	0.105941	1.33258	0.195326	gene-Oar014730;gene-Oar014719;gene-Oar014720	IDH2;POLG;RHCG
Chr4	12890001	12990000	12940000	0.0986409	1.63552	0.197244	gene-Oar006807	BET1
Chr4	46650001	46750000	46700000	0.099087	1.68249	0.197377	gene-Oar006936;gene-Oar006937;gene-Oar006938	PHTF2;Tmem60;RSBN1L
Chr10	94180001	94280000	94230000	0.227502	1.98969	0.19801	gene-Oar011423;gene-Oar011424	RASA3;-
Chr1	138170001	138270000	138220000	0.0959023	1.33063	0.198123	--	--
Chr15	19390001	19490000	19440000	0.136286	1.66383	0.19872	gene-Oar011521	DDX10
Chr12	13910001	14010000	13960000	0.16363	1.85637	0.200404	--	--
Chr22	18820001	18920000	18870000	0.103314	1.69432	0.200527	gene-Oar018934	CYP2C18
Chr15	54370001	54470000	54420000	0.170536	1.76151	0.200541	gene-Oar012013;gene-Oar012014;gene-Oar012015	C2CD3;PPME1;P4HA3
Chr10	32280001	32380000	32330000	0.181983	2.05885	0.202328	--	--
Chr22	33910001	34010000	33960000	0.187092	1.97411	0.204655	--	--
Chr11	28010001	28110000	28060000	0.10166	1.33292	0.205602	gene-Oar017352;gene-Oar017353	MBTD1;UTP18
Chr6	73200001	73300000	73250000	0.094896	1.413	0.20577	gene-Oar007770;gene-Oar007771	UGT2B4;UGT2B18
Chr4	49940001	50040000	49990000	0.115012	1.93504	0.20667	gene-Oar006971	ATXN7L1
Chr3	189480001	189580000	189530000	0.160997	2.02917	0.207334	gene-Oar005216	CCDC91
Chr10	47520001	47620000	47570000	0.102493	1.5535	0.209041	gene-Oar011236	KLHL1
Chr2	8430001	8530000	8480000	0.154276	1.47818	0.209695	gene-Oar002129	ATP5A1
Chr2	51370001	51470000	51420000	0.102688	1.84893	0.211041	gene-Oar002445;gene-Oar002446;gene-Oar002447	SHB;SLC25A51;Dcaf10
Chr2	166690001	166790000	166740000	0.172318	1.36247	0.21183	--	--
Chr4	49860001	49960000	49910000	0.108568	1.92832	0.21185	gene-Oar006968;gene-Oar006969;gene-Oar006970;gene-Oar006971	PUS7;RINT1;EFCAB10;ATXN7L1
Chr7	17950001	18050000	18000000	0.104243	1.72669	0.214473	--	--
Chr10	32270001	32370000	32320000	0.191229	2.0173	0.214856	--	--
Chr10	62730001	62830000	62780000	0.15136	1.7448	0.214904	--	--
Chr6	73260001	73360000	73310000	0.106037	1.38982	0.218516	gene-Oar007771;gene-Oar007772	UGT2B18;UGT2B31
Chr4	12900001	13000000	12950000	0.092229	1.62652	0.219694	gene-Oar006807	BET1
Chr22	33920001	34020000	33970000	0.162965	1.29421	0.220743	--	--
Chr20	13230001	13330000	13280000	0.112191	1.64719	0.221243	gene-Oar018368;gene-Oar018369;gene-Oar018370	KCNK5;KCNK17;KCNK16
Chr4	49930001	50030000	49980000	0.114879	1.93474	0.22243	gene-Oar006971	ATXN7L1
Chr3	122150001	122250000	122200000	0.155361	1.6191	0.224648	--	--
Chr4	84260001	84360000	84310000	0.114592	1.4736	0.227111	gene-Oar007171;gene-Oar007172	-;CDK13
Chr19	33960001	34060000	34010000	0.120236	1.49567	0.228838	gene-Oar016454	MITF
Chr7	75580001	75680000	75630000	0.108175	1.42889	0.231485	--	--
Chr22	18830001	18930000	18880000	0.101016	1.71478	0.232424	gene-Oar018934	CYP2C18
Chr7	75630001	75730000	75680000	0.128264	1.80989	0.236397	--	--
Chr11	29090001	29190000	29140000	0.0898716	1.46279	0.238514	gene-Oar017377;gene-Oar017378;gene-Oar017379;gene-Oar017380;gene-Oar017381;gene-Oar017382	MYO15A;ALKBH5;LLGL1;FLII;MIEF2;TOP3A
Chr10	94270001	94370000	94320000	0.17364	1.8288	0.239853	gene-Oar011425;gene-Oar011426	CDC16;CHAMP1
Chr3	129430001	129530000	129480000	0.0950609	1.55008	0.24028	--	--
Chr4	40500001	40600000	40550000	0.139025	1.5592	0.242423	--	--
Chr18	27600001	27700000	27650000	0.139107	1.72467	0.244436	gene-Oar014796;gene-Oar014797	TM6SF1;-
Chr4	53060001	53160000	53110000	0.101249	1.83351	0.245159	--	--
Chr2	51340001	51440000	51390000	0.0940881	1.79746	0.246356	gene-Oar002445;gene-Oar002446;gene-Oar002447	SHB;SLC25A51;Dcaf10
Chr5	77570001	77670000	77620000	0.118887	2.0449	0.249001	--	--
Chr19	23800001	23900000	23850000	0.137218	1.96941	0.252362	gene-Oar016422;gene-Oar016423	ITPR1;SUMF1
Chr10	62740001	62840000	62790000	0.155479	1.71931	0.25374	--	--
Chr10	34370001	34470000	34420000	0.1038	1.52118	0.254036	gene-Oar011171	FLT1
Chr14	50760001	50860000	50810000	0.120239	1.3458	0.254385	gene-Oar015812;gene-Oar015813;gene-Oar015814;gene-Oar015815	Erf;GSK3A;ZNF526;Dedd2
Chr18	35590001	35690000	35640000	0.106222	1.75859	0.254616	gene-Oar014868;gene-Oar014869	TMEM266;ETFA
Chr3	189460001	189560000	189510000	0.163833	2.0263	0.258602	gene-Oar005216	CCDC91
Chr3	189470001	189570000	189520000	0.163833	2.0263	0.258602	gene-Oar005216	CCDC91
Chr10	94170001	94270000	94220000	0.221609	1.94236	0.25928	gene-Oar011422;gene-Oar011423;gene-Oar011424	RASA3;RASA3;-
Chr27	69030001	69130000	69080000	0.127346	1.96047	0.260081	gene-Oar006209	SLC16A2
Chr27	69040001	69140000	69090000	0.127346	1.96047	0.260081	gene-Oar006209	SLC16A2
Chr27	69050001	69150000	69100000	0.127346	1.96047	0.260081	gene-Oar006209;gene-Oar006210	SLC16A2;RLIM
Chr27	69060001	69160000	69110000	0.127346	1.96047	0.260081	gene-Oar006209;gene-Oar006210	SLC16A2;RLIM
Chr27	69070001	69170000	69120000	0.127346	1.96047	0.260081	gene-Oar006209;gene-Oar006210	SLC16A2;RLIM
Chr27	69080001	69180000	69130000	0.127346	1.96047	0.260081	gene-Oar006209;gene-Oar006210	SLC16A2;RLIM
Chr27	69090001	69190000	69140000	0.127346	1.96047	0.260081	gene-Oar006209;gene-Oar006210;gene-Oar006211	SLC16A2;RLIM;Rbbp4
Chr27	69100001	69200000	69150000	0.127346	1.96047	0.260081	gene-Oar006209;gene-Oar006210;gene-Oar006211	SLC16A2;RLIM;Rbbp4
Chr3	189450001	189550000	189500000	0.168047	1.94356	0.261591	gene-Oar005216	CCDC91
Chr19	33970001	34070000	34020000	0.11182	1.45223	0.262369	gene-Oar016454	MITF
Chr19	25290001	25390000	25340000	0.201485	1.63751	0.263287	gene-Oar016431;gene-Oar016432	IL5RA;CNTN4
Chr3	66240001	66340000	66290000	0.104618	1.7714	0.264213	gene-Oar004299	FANCL
Chr18	29230001	29330000	29280000	0.107891	1.7391	0.264352	gene-Oar014806	Morf4l1
Chr9	27550001	27650000	27600000	0.16435	1.62678	0.265251	--	--
Chr1	174930001	175030000	174980000	0.117932	1.34486	0.26538	--	--
Chr16	47920001	48020000	47970000	0.107281	1.52766	0.267334	gene-Oar013952	csnk2b
Chr19	23810001	23910000	23860000	0.145947	2.03747	0.270614	gene-Oar016422;gene-Oar016423	ITPR1;SUMF1
Chr17	1790001	1890000	1840000	0.119588	1.27108	0.272276	--	--
Chr18	29240001	29340000	29290000	0.111901	1.76353	0.272921	gene-Oar014806	Morf4l1
Chr8	63170001	63270000	63220000	0.147179	1.87165	0.277401	gene-Oar010807	SLC2A12
Chr1	71100001	71200000	71150000	0.0957098	1.87672	0.278727	gene-Oar000590	Fnbp1l
Chr11	7430001	7530000	7480000	0.0910014	1.31449	0.280211	gene-Oar016855;gene-Oar016856;gene-Oar016857;gene-Oar016858;gene-Oar016859	SLC16A5;Armc7;NT5C;-;NUP85
Chr3	42880001	42980000	42930000	0.100528	1.64611	0.280537	--	--
Chr15	54320001	54420000	54370000	0.148463	1.38322	0.281023	gene-Oar012013;gene-Oar012014	C2CD3;PPME1
Chr4	103270001	103370000	103320000	0.0940392	1.22895	0.282578	--	--
Chr3	189440001	189540000	189490000	0.169892	1.80449	0.282614	gene-Oar005216	CCDC91
Chr16	28680001	28780000	28730000	0.096219	1.7016	0.283142	gene-Oar013858;gene-Oar013859	ITGA1;PELO
Chr22	18850001	18950000	18900000	0.108824	1.68124	0.284058	gene-Oar018934;gene-Oar018935	CYP2C18;CYP2C21
Chr11	29080001	29180000	29130000	0.0920985	1.26801	0.285985	gene-Oar017377;gene-Oar017378;gene-Oar017379;gene-Oar017380;gene-Oar017381	MYO15A;ALKBH5;LLGL1;FLII;MIEF2
Chr2	51380001	51480000	51430000	0.107615	1.79424	0.286643	gene-Oar002445;gene-Oar002446;gene-Oar002447	SHB;SLC25A51;Dcaf10
Chr4	12880001	12980000	12930000	0.0897226	1.54431	0.287192	gene-Oar006807	BET1
Chr16	47910001	48010000	47960000	0.115083	1.5466	0.287391	--	--
Chr14	64540001	64640000	64590000	0.121585	1.49797	0.288962	gene-Oar016192	KIR3DL1
Chr20	13210001	13310000	13260000	0.110295	1.53545	0.289902	gene-Oar018368;gene-Oar018369	KCNK5;KCNK17
Chr4	103250001	103350000	103300000	0.105829	1.39403	0.291072	--	--
Chr15	19400001	19500000	19450000	0.115331	1.50495	0.299801	gene-Oar011521	DDX10
Chr24	6890001	6990000	6940000	0.108621	1.64344	0.301634	gene-Oar019988;gene-Oar019989;gene-Oar019990;gene-Oar019991	CORO7;Vasn;CORO7;DNAJA3
Chr5	96380001	96480000	96430000	0.110938	1.71283	0.302345	gene-Oar009111	SLF1
Chr22	18840001	18940000	18890000	0.0980136	1.68827	0.303326	gene-Oar018934;gene-Oar018935	CYP2C18;CYP2C21
Chr2	36080001	36180000	36130000	0.156097	1.77704	0.303924	gene-Oar002295;gene-Oar002296	KIF27;UBQLN1
Chr2	36100001	36200000	36150000	0.16038	1.79442	0.306332	gene-Oar002296	UBQLN1
Chr16	38000001	38100000	38050000	0.154676	1.39223	0.308729	gene-Oar013897	-
Chr16	38010001	38110000	38060000	0.154676	1.39223	0.308729	gene-Oar013897	-
Chr8	94820001	94920000	94870000	0.13302	1.64099	0.309396	--	--
Chr5	24280001	24380000	24330000	0.177518	2.04538	0.309837	gene-Oar008571	ACSL6
Chr1	174940001	175040000	174990000	0.118975	1.39895	0.310329	--	--
Chr19	33930001	34030000	33980000	0.149154	1.59292	0.310885	gene-Oar016454	MITF
Chr19	23790001	23890000	23840000	0.121842	1.8683	0.311914	gene-Oar016422;gene-Oar016423	ITPR1;SUMF1
Chr7	75570001	75670000	75620000	0.105653	1.38098	0.312006	--	--
Chr22	36970001	37070000	37020000	0.110722	1.6237	0.312666	gene-Oar019104;gene-Oar019105	TDRD1;AFAP1L2
Chr2	92120001	92220000	92170000	0.0977393	1.34911	0.314181	--	--
Chr19	33920001	34020000	33970000	0.153694	1.55965	0.315152	gene-Oar016453;gene-Oar016454	Mitf;MITF
Chr3	129420001	129520000	129470000	0.0906764	1.55679	0.315293	--	--
Chr13	23640001	23740000	23690000	0.0982737	1.41335	0.315709	gene-Oar012378	Rps15a
Chr10	32300001	32400000	32350000	0.18789	2.05087	0.316154	--	--
Chr2	112820001	112920000	112870000	0.342067	1.65312	0.316832	gene-Oar002819	SH3RF1
Chr9	27560001	27660000	27610000	0.167427	1.57771	0.317246	--	--
Chr27	88320001	88420000	88370000	0.183352	2.05245	0.317725	--	--
Chr27	88330001	88430000	88380000	0.183352	2.05245	0.317725	--	--
Chr27	88340001	88440000	88390000	0.183352	2.05245	0.317725	--	--
Chr27	88350001	88450000	88400000	0.183352	2.05245	0.317725	--	--
Chr27	88360001	88460000	88410000	0.183352	2.05245	0.317725	--	--
Chr27	88370001	88470000	88420000	0.183352	2.05245	0.317725	--	--
Chr15	3910001	4010000	3960000	0.0897476	1.68117	0.321989	gene-Oar011452	CASP13
Chr12	13840001	13940000	13890000	0.0904011	1.51917	0.32335	--	--
Chr2	166680001	166780000	166730000	0.182688	1.39069	0.325215	--	--
Chr2	36090001	36190000	36140000	0.158799	1.77035	0.326189	gene-Oar002295;gene-Oar002296	KIF27;UBQLN1
Chr3	189360001	189460000	189410000	0.139791	1.39671	0.327518	gene-Oar005216	CCDC91
Chr14	50800001	50900000	50850000	0.10549	1.47511	0.327818	gene-Oar015814;gene-Oar015815;gene-Oar015816	ZNF526;Dedd2;POU2F2
Chr12	13940001	14040000	13990000	0.177041	1.69983	0.328809	--	--
Chr10	34360001	34460000	34410000	0.106036	1.51413	0.331589	gene-Oar011171	FLT1
Chr8	63160001	63260000	63210000	0.154488	1.78707	0.331667	gene-Oar010807	SLC2A12
Chr2	214470001	214570000	214520000	0.126512	1.31916	0.33175	gene-Oar003274	CPO
Chr10	19660001	19760000	19710000	0.0920216	1.45985	0.332454	gene-Oar011059;gene-Oar011060;gene-Oar011061	LRCH1;ESD;HTR2A
Chr7	38310001	38410000	38360000	0.197309	1.75822	0.333037	gene-Oar009548;gene-Oar009549	SCYL1;MGA
Chr13	23650001	23750000	23700000	0.0895854	1.44788	0.333333	gene-Oar012378	Rps15a
Chr5	23210001	23310000	23260000	0.120499	1.70058	0.334093	gene-Oar008559;gene-Oar008560;gene-Oar008561	SEPT8;CCNI2;KIF3A
Chr3	189280001	189380000	189330000	0.131329	1.57883	0.334823	gene-Oar005216	CCDC91
Chr5	23220001	23320000	23270000	0.133829	1.74703	0.336519	gene-Oar008559;gene-Oar008560;gene-Oar008561	SEPT8;CCNI2;KIF3A
Chr1	122170001	122270000	122220000	0.147649	1.54644	0.339405	gene-Oar001174;gene-Oar001175;gene-Oar001176	DNAJC5;CREG1;RCSD1
Chr7	38300001	38400000	38350000	0.185736	1.75766	0.339707	gene-Oar009548;gene-Oar009549	SCYL1;MGA
Chr17	1800001	1900000	1850000	0.114854	1.26786	0.340713	--	--
Chr9	43160001	43260000	43210000	0.0933387	1.45683	0.341784	gene-Oar010267;gene-Oar010268	GGH;TTPA
Chr13	65790001	65890000	65840000	0.115204	1.29088	0.342812	gene-Oar012817	CHMP4B
Chr6	81920001	82020000	81970000	0.155166	1.54446	0.34324	--	--
Chr7	17970001	18070000	18020000	0.097677	1.65873	0.34436	--	--
Chr10	48690001	48790000	48740000	0.137905	1.31654	0.345751	--	--
Chr24	6880001	6980000	6930000	0.0976934	1.59616	0.346134	gene-Oar019987;gene-Oar019988;gene-Oar019989;gene-Oar019990;gene-Oar019991	GLIS2;CORO7;Vasn;CORO7;DNAJA3
Chr4	103220001	103320000	103270000	0.117716	1.66715	0.347116	--	--
Chr12	13900001	14000000	13950000	0.138956	1.68328	0.349797	--	--
Chr3	61180001	61280000	61230000	0.0975403	1.29597	0.34992	--	--
Chr12	13970001	14070000	14020000	0.175212	1.61792	0.349955	--	--
Chr7	75640001	75740000	75690000	0.133421	1.82417	0.350145	--	--
Chr2	51360001	51460000	51410000	0.0990018	1.79504	0.350589	gene-Oar002445;gene-Oar002446;gene-Oar002447	SHB;SLC25A51;Dcaf10
Chr10	39560001	39660000	39610000	0.103497	1.47796	0.35079	--	--
Chr10	52440001	52540000	52490000	0.12088	1.6391	0.351884	--	--
Chr4	84340001	84440000	84390000	0.118225	1.29695	0.353009	gene-Oar007172;gene-Oar007173;gene-Oar007174	CDK13;ARPC1A;CDK13
Chr18	35610001	35710000	35660000	0.0953044	1.71174	0.355563	gene-Oar014868;gene-Oar014869	TMEM266;ETFA
Chr25	29830001	29930000	29880000	0.131713	1.62713	0.355971	gene-Oar020963;gene-Oar020964	Camk2g;PLAU
Chr18	35580001	35680000	35630000	0.105324	1.74294	0.356282	gene-Oar014868;gene-Oar014869	TMEM266;ETFA
Chr7	39460001	39560000	39510000	0.100276	1.59545	0.357376	gene-Oar009569	UBR1
Chr10	52500001	52600000	52550000	0.131086	1.36298	0.357914	--	--
Chr3	129450001	129550000	129500000	0.0988336	1.4719	0.358148	gene-Oar004696	Snrpd2
Chr18	29220001	29320000	29270000	0.0942123	1.66826	0.363812	gene-Oar014806	Morf4l1
Chr10	48680001	48780000	48730000	0.148913	1.29961	0.364942	--	--
Chr18	45230001	45330000	45280000	0.0902742	1.53693	0.367732	gene-Oar014931	RRP36
Chr20	25100001	25200000	25150000	0.218652	1.68577	0.371784	gene-Oar018491;gene-Oar018492;gene-Oar018493	GSTA2;GSTA1;Gsta4
Chr13	23620001	23720000	23670000	0.120875	1.33979	0.371979	gene-Oar012377;gene-Oar012378	PLXDC2;Rps15a
Chr20	29400001	29500000	29450000	0.104758	1.77569	0.372793	gene-Oar018612;gene-Oar018613;gene-Oar018614	ZNF165;-;HMGN1
Chr20	29410001	29510000	29460000	0.104758	1.77569	0.372793	gene-Oar018613;gene-Oar018614	-;HMGN1
Chr20	29420001	29520000	29470000	0.104758	1.77569	0.372793	gene-Oar018613;gene-Oar018614	-;HMGN1
Chr20	29430001	29530000	29480000	0.104758	1.77569	0.372793	gene-Oar018613;gene-Oar018614	-;HMGN1
Chr5	96390001	96490000	96440000	0.110368	1.62672	0.373675	gene-Oar009111	SLF1
Chr1	190030001	190130000	190080000	0.176871	1.97116	0.375183	gene-Oar001457	GSK3B
Chr4	84320001	84420000	84370000	0.125405	1.33721	0.375684	gene-Oar007172;gene-Oar007173;gene-Oar007174	CDK13;ARPC1A;CDK13
Chr10	34380001	34480000	34430000	0.0963126	1.47441	0.376457	gene-Oar011171	FLT1
Chr10	47510001	47610000	47560000	0.120334	1.48825	0.3776	gene-Oar011236	KLHL1
Chr10	94310001	94410000	94360000	0.122376	1.54306	0.383851	gene-Oar011425;gene-Oar011426;gene-Oar011427	CDC16;CHAMP1;ABCC4
Chr16	28670001	28770000	28720000	0.0913082	1.68391	0.384079	gene-Oar013858;gene-Oar013859	ITGA1;PELO
Chr16	37990001	38090000	38040000	0.133569	1.71091	0.387208	gene-Oar013897	-
Chr25	8040001	8140000	8090000	0.12062	1.45864	0.3873	gene-Oar020820	TOMM20
Chr10	62750001	62850000	62800000	0.12893	1.60887	0.390966	--	--
Chr11	28000001	28100000	28050000	0.102033	1.31131	0.393893	gene-Oar017352;gene-Oar017353	MBTD1;UTP18
Chr12	13890001	13990000	13940000	0.144124	1.72408	0.395312	--	--
Chr22	18860001	18960000	18910000	0.125389	1.59083	0.397862	gene-Oar018934;gene-Oar018935	CYP2C18;CYP2C21
Chr2	249930001	250030000	249980000	0.0995578	1.34816	0.401464	--	--
Chr20	50540001	50640000	50590000	0.103255	1.21418	0.401609	gene-Oar018813	Slc22a23
Chr2	8410001	8510000	8460000	0.15433	1.64488	0.403654	gene-Oar002129	ATP5A1
Chr3	189370001	189470000	189420000	0.144454	1.42165	0.404603	gene-Oar005216	CCDC91
Chr7	17960001	18060000	18010000	0.0974306	1.63658	0.405673	--	--
Chr3	61190001	61290000	61240000	0.0951048	1.28768	0.40619	gene-Oar004267	NCK2
Chr2	112770001	112870000	112820000	0.392985	1.46342	0.407539	gene-Oar002819	SH3RF1
Chr10	52510001	52610000	52560000	0.124841	1.32691	0.407809	--	--
Chr20	29440001	29540000	29490000	0.137594	2.00794	0.410331	gene-Oar018614	HMGN1
Chr20	29450001	29550000	29500000	0.137594	2.00794	0.410331	gene-Oar018614	HMGN1
Chr20	29460001	29560000	29510000	0.137594	2.00794	0.410331	gene-Oar018614	HMGN1
Chr2	35990001	36090000	36040000	0.101241	1.58482	0.411113	gene-Oar002295	KIF27
Chr11	7360001	7460000	7410000	0.111609	1.50737	0.411963	gene-Oar016851;gene-Oar016852;gene-Oar016853;gene-Oar016854;gene-Oar016855;gene-Oar016856	MRPL58;ATP5H;KCTD2;Trim65;SLC16A5;Armc7
Chr9	27530001	27630000	27580000	0.160228	1.54573	0.41344	--	--
Chr5	96400001	96500000	96450000	0.108619	1.62503	0.413531	gene-Oar009111	SLF1
Chr10	52520001	52620000	52570000	0.126173	1.33825	0.416821	--	--
Chr16	38020001	38120000	38070000	0.123638	1.55689	0.416933	gene-Oar013897;gene-Oar013898	-;OSMR
Chr1	155530001	155630000	155580000	0.110689	1.60482	0.417234	--	--
Chr20	26250001	26350000	26300000	0.10923	1.38676	0.417897	gene-Oar018506	CRAM
Chr18	22890001	22990000	22940000	0.0984924	1.32574	0.418616	gene-Oar014730;gene-Oar014719;gene-Oar014720	IDH2;POLG;RHCG
Chr2	36070001	36170000	36120000	0.159951	1.73137	0.419081	gene-Oar002295;gene-Oar002296	KIF27;UBQLN1
Chr25	29840001	29940000	29890000	0.132283	1.6463	0.420776	gene-Oar020963;gene-Oar020964	Camk2g;PLAU
Chr27	132370001	132470000	132420000	0.111053	1.25717	0.421108	gene-Oar006659;gene-Oar006660;gene-Oar006661;gene-Oar006662	H2BFM;H2BFWT;H2BFWT;-
Chr27	132380001	132480000	132430000	0.111053	1.25717	0.421108	gene-Oar006660;gene-Oar006661;gene-Oar006662	H2BFWT;H2BFWT;-
Chr27	132390001	132490000	132440000	0.111053	1.25717	0.421108	gene-Oar006660;gene-Oar006661;gene-Oar006662;gene-Oar006663	H2BFWT;H2BFWT;-;SLC25A53
Chr27	132400001	132500000	132450000	0.111053	1.25717	0.421108	gene-Oar006660;gene-Oar006661;gene-Oar006662;gene-Oar006663	H2BFWT;H2BFWT;-;SLC25A53
Chr27	132410001	132510000	132460000	0.111053	1.25717	0.421108	gene-Oar006660;gene-Oar006661;gene-Oar006662;gene-Oar006663	H2BFWT;H2BFWT;-;SLC25A53
Chr27	132420001	132520000	132470000	0.111053	1.25717	0.421108	gene-Oar006660;gene-Oar006661;gene-Oar006662;gene-Oar006663	H2BFWT;H2BFWT;-;SLC25A53
Chr27	132430001	132530000	132480000	0.111053	1.25717	0.421108	gene-Oar006661;gene-Oar006662;gene-Oar006663	H2BFWT;-;SLC25A53
Chr27	132440001	132540000	132490000	0.111053	1.25717	0.421108	gene-Oar006661;gene-Oar006662;gene-Oar006663	H2BFWT;-;SLC25A53
Chr2	36020001	36120000	36070000	0.117708	1.6847	0.422014	gene-Oar002295	KIF27
Chr7	21840001	21940000	21890000	0.156427	1.79677	0.427378	gene-Oar009368;gene-Oar009369;gene-Oar009370;gene-Oar009371	NGDN;MYH7;Cmtm5;EFS
Chr18	35570001	35670000	35620000	0.103919	1.71074	0.427736	gene-Oar014868;gene-Oar014869	TMEM266;ETFA
Chr3	189500001	189600000	189550000	0.150288	1.90745	0.42797	gene-Oar005216	CCDC91
Chr8	56150001	56250000	56200000	0.133848	1.99045	0.429165	gene-Oar010765	CEP162
Chr7	17930001	18030000	17980000	0.0969341	1.55414	0.429898	--	--
Chr3	221580001	221680000	221630000	0.144249	1.62918	0.430019	gene-Oar005550;gene-Oar005551;gene-Oar005552;gene-Oar005553	ST13;DNAJB7;XPNPEP3;Rbx1
Chr1	174920001	175020000	174970000	0.113463	1.28646	0.43012	--	--
Chr4	49850001	49950000	49900000	0.0948219	1.76287	0.430962	gene-Oar006968;gene-Oar006969;gene-Oar006970;gene-Oar006971	PUS7;RINT1;EFCAB10;ATXN7L1
Chr4	84330001	84430000	84380000	0.122249	1.28591	0.431246	gene-Oar007172;gene-Oar007173;gene-Oar007174	CDK13;ARPC1A;CDK13
Chr2	36010001	36110000	36060000	0.112489	1.67329	0.432769	gene-Oar002295	KIF27
Chr19	33880001	33980000	33930000	0.105269	1.3959	0.434934	gene-Oar016453;gene-Oar016454	Mitf;MITF
Chr5	99170001	99270000	99220000	0.104371	1.51036	0.437952	--	--
Chr10	94300001	94400000	94350000	0.121116	1.53987	0.437997	gene-Oar011425;gene-Oar011426;gene-Oar011427	CDC16;CHAMP1;ABCC4
Chr2	36110001	36210000	36160000	0.180105	1.75162	0.439197	gene-Oar002296	UBQLN1
Chr12	13920001	14020000	13970000	0.171657	1.70651	0.439867	--	--
Chr5	54140001	54240000	54190000	0.201776	1.28279	0.440214	gene-Oar008870;gene-Oar008871;gene-Oar008872;gene-Oar008873;gene-Oar008874;gene-Oar008875;gene-Oar008876	PCDHB4;PCDHB16;PCDHB6;PCDHB5;PCDHB17;PCDHB7;PCDHB8
Chr25	8050001	8150000	8100000	0.120937	1.35596	0.441618	gene-Oar020820;gene-Oar020821	TOMM20;RBM34
Chr10	94290001	94390000	94340000	0.120791	1.54965	0.444597	gene-Oar011425;gene-Oar011426;gene-Oar011427	CDC16;CHAMP1;ABCC4
Chr2	8400001	8500000	8450000	0.150791	1.58463	0.445104	gene-Oar002129	ATP5A1
Chr4	103240001	103340000	103290000	0.107911	1.51223	0.44741	--	--
Chr3	98830001	98930000	98880000	0.106202	1.6686	0.44984	--	--
Chr2	112780001	112880000	112830000	0.390111	1.56648	0.450051	gene-Oar002819	SH3RF1
Chr8	71330001	71430000	71380000	0.0892189	1.31538	0.450267	--	--
Chr10	62710001	62810000	62760000	0.150175	1.56467	0.451037	--	--
Chr3	221610001	221710000	221660000	0.116763	1.43474	0.453305	gene-Oar005552;gene-Oar005553	XPNPEP3;Rbx1
Chr20	31730001	31830000	31780000	0.167239	1.39154	0.45384	gene-Oar018675;gene-Oar018676;gene-Oar018677;gene-Oar018678;gene-Oar018679;gene-Oar018680	-;HFE;Hist1h1e;-;Hist1h2ap;-
Chr25	29850001	29950000	29900000	0.113017	1.56522	0.453952	gene-Oar020963;gene-Oar020964	Camk2g;PLAU
Chr8	16330001	16430000	16380000	0.0890021	1.46978	0.456633	--	--
Chr8	71340001	71440000	71390000	0.0920094	1.30745	0.457103	--	--
Chr6	105660001	105760000	105710000	0.148022	1.33854	0.458188	gene-Oar007940;gene-Oar007941;gene-Oar007942	HSD17B11;NUDT9;SPARCL1
Chr10	62720001	62820000	62770000	0.156029	1.61063	0.460211	--	--
Chr9	23060001	23160000	23110000	0.0902754	1.41767	0.460433	--	--
Chr8	66700001	66800000	66750000	0.101775	1.73721	0.461849	gene-Oar010822	TNFAIP3
Chr2	200030001	200130000	200080000	0.0922503	1.52644	0.46215	--	--
Chr10	94160001	94260000	94210000	0.208978	1.80616	0.463297	gene-Oar011422;gene-Oar011423;gene-Oar011424	RASA3;RASA3;-
Chr24	6900001	7000000	6950000	0.111433	1.57481	0.464977	gene-Oar019988;gene-Oar019989;gene-Oar019990;gene-Oar019991;gene-Oar019992	CORO7;Vasn;CORO7;DNAJA3;NMRAL1
Chr14	29700001	29800000	29750000	0.16537	1.4493	0.468185	--	--
Chr7	67310001	67410000	67360000	0.0939233	1.44385	0.46892	--	--
Chr3	187310001	187410000	187360000	0.154049	1.39885	0.472435	--	--
Chr2	51330001	51430000	51380000	0.0914634	1.71252	0.472681	gene-Oar002445;gene-Oar002446	SHB;SLC25A51
Chr10	94280001	94380000	94330000	0.13243	1.61785	0.472777	gene-Oar011425;gene-Oar011426	CDC16;CHAMP1
Chr10	49200001	49300000	49250000	0.0889943	1.45026	0.473985	--	--
Chr9	92720001	92820000	92770000	0.186487	1.85083	0.474268	gene-Oar010493;gene-Oar010494	CA1;CA1
Chr9	92730001	92830000	92780000	0.186487	1.85083	0.474268	gene-Oar010493;gene-Oar010494	CA1;CA1
Chr9	92740001	92840000	92790000	0.186487	1.85083	0.474268	gene-Oar010493;gene-Oar010494;gene-Oar010495	CA1;CA1;Ca13
Chr15	19410001	19510000	19460000	0.0950364	1.32868	0.474363	gene-Oar011521	DDX10
Chr22	23680001	23780000	23730000	0.184072	1.64005	0.474555	gene-Oar019001;gene-Oar019002;gene-Oar019003	WNT8B;Btf3;SEC31B
Chr6	52980001	53080000	53030000	0.101645	1.47163	0.474709	--	--
Chr2	8370001	8470000	8420000	0.136473	1.44865	0.477486	--	--
Chr2	200060001	200160000	200110000	0.0933342	1.53831	0.478738	--	--
Chr5	24290001	24390000	24340000	0.184106	1.99413	0.4793	gene-Oar008571;gene-Oar008572	ACSL6;-
Chr3	42870001	42970000	42920000	0.0968815	1.58408	0.479936	--	--
Chr13	32530001	32630000	32580000	0.116111	1.228	0.481137	--	--
Chr3	189540001	189640000	189590000	0.105232	1.50257	0.482069	gene-Oar005216	CCDC91
Chr19	25260001	25360000	25310000	0.228668	1.33104	0.483179	gene-Oar016431;gene-Oar016432	IL5RA;CNTN4
Chr3	189270001	189370000	189320000	0.125554	1.46808	0.483935	gene-Oar005216	CCDC91
Chr2	149940001	150040000	149990000	0.0991203	1.31415	0.485701	gene-Oar003032	COBLL1
Chr5	23230001	23330000	23280000	0.142328	1.71631	0.486361	gene-Oar008559;gene-Oar008560;gene-Oar008561	SEPT8;CCNI2;KIF3A
Chr1	96480001	96580000	96530000	0.1132	1.53223	0.487455	--	--
Chr6	36090001	36190000	36140000	0.09803	1.45107	0.488284	gene-Oar007622	CCSER1
Chr19	25280001	25380000	25330000	0.194947	1.3998	0.488796	gene-Oar016431;gene-Oar016432	IL5RA;CNTN4
Chr14	50740001	50840000	50790000	0.132116	1.50117	0.489122	gene-Oar015811;gene-Oar015812;gene-Oar015813;gene-Oar015814;gene-Oar015815	Cic;Erf;GSK3A;ZNF526;Dedd2
Chr25	29820001	29920000	29870000	0.128445	1.54767	0.490059	gene-Oar020963;gene-Oar020964	Camk2g;PLAU
Chr19	25340001	25440000	25390000	0.103324	1.58321	0.490788	gene-Oar016432	CNTN4
Chr3	189550001	189650000	189600000	0.106057	1.44008	0.490876	gene-Oar005216	CCDC91
Chr3	98920001	99020000	98970000	0.0953339	1.72746	0.492474	gene-Oar004530	PSMD10
Chr5	96370001	96470000	96420000	0.116455	1.76701	0.493784	gene-Oar009111	SLF1
Chr6	82280001	82380000	82330000	0.101258	1.24035	0.495073	--	--
Chr2	62710001	62810000	62760000	0.14161	1.47522	0.496332	gene-Oar002542;gene-Oar002543	RORB;-
Chr9	27570001	27670000	27620000	0.158881	1.53338	0.496647	--	--
Chr2	112760001	112860000	112810000	0.38173	1.42029	0.497608	gene-Oar002819	SH3RF1
Chr4	103230001	103330000	103280000	0.113911	1.6267	0.497674	--	--
Chr6	105650001	105750000	105700000	0.171494	1.38775	0.499596	gene-Oar007940;gene-Oar007941	HSD17B11;NUDT9
Chr3	98910001	99010000	98960000	0.105029	1.70326	0.499695	gene-Oar004530	PSMD10
Chr7	75650001	75750000	75700000	0.135059	1.84985	0.500529	--	--
Chr1	155550001	155650000	155600000	0.152874	1.57201	0.502251	--	--
Chr3	189520001	189620000	189570000	0.113733	1.64421	0.503366	gene-Oar005216	CCDC91
Chr25	29800001	29900000	29850000	0.124357	1.45039	0.504863	gene-Oar020961;gene-Oar020962;gene-Oar020963	ZSWIM8;NDST2;Camk2g
Chr14	29640001	29740000	29690000	0.1696	1.38121	0.505514	gene-Oar015461	-
Chr4	20920001	21020000	20970000	0.116827	1.56542	0.505826	--	--
Chr25	29810001	29910000	29860000	0.127758	1.49442	0.507942	gene-Oar020963;gene-Oar020964	Camk2g;PLAU
Chr25	1760001	1860000	1810000	0.0961312	1.25638	0.508563	gene-Oar020779;gene-Oar020780;gene-Oar020781	ACTA1;NUP133;ABCB10
Chr13	23610001	23710000	23660000	0.122787	1.25509	0.50965	gene-Oar012377;gene-Oar012378	PLXDC2;Rps15a
Chr20	19370001	19470000	19420000	0.142387	1.35218	0.511592	gene-Oar018455	CLIC5
Chr15	74070001	74170000	74120000	0.106883	1.56998	0.511931	--	--
Chr2	8380001	8480000	8430000	0.149609	1.47435	0.512119	--	--
Chr7	76050001	76150000	76100000	0.091135	1.39328	0.513344	gene-Oar009805	KCNH5
Chr20	19380001	19480000	19430000	0.138587	1.33069	0.514489	gene-Oar018455;gene-Oar018456	CLIC5;ENPP4
Chr13	23630001	23730000	23680000	0.104704	1.34372	0.514677	gene-Oar012377;gene-Oar012378	PLXDC2;Rps15a
Chr3	98890001	98990000	98940000	0.113709	1.73617	0.515787	gene-Oar004530	PSMD10
Chr8	70360001	70460000	70410000	0.181629	1.53239	0.516059	--	--
Chr2	200040001	200140000	200090000	0.0938814	1.53057	0.51626	--	--
Chr2	200050001	200150000	200100000	0.0938814	1.53057	0.51626	--	--
Chr14	50750001	50850000	50800000	0.130047	1.37402	0.51686	gene-Oar015811;gene-Oar015812;gene-Oar015813;gene-Oar015814;gene-Oar015815	Cic;Erf;GSK3A;ZNF526;Dedd2
Chr10	48700001	48800000	48750000	0.126431	1.28919	0.517608	--	--
Chr3	98880001	98980000	98930000	0.111717	1.73053	0.517629	--	--
Chr6	52950001	53050000	53000000	0.109927	1.45106	0.517671	--	--
Chr6	14180001	14280000	14230000	0.095813	1.5913	0.518969	gene-Oar007534	CAMK2D
Chr7	75660001	75760000	75710000	0.138604	1.83614	0.518978	--	--
Chr7	75560001	75660000	75610000	0.0948347	1.23525	0.519202	--	--
Chr7	36140001	36240000	36190000	0.0994627	1.50316	0.521092	--	--
Chr7	62450001	62550000	62500000	0.123308	1.26091	0.521474	gene-Oar009711;gene-Oar009712	SHC4;EID1
Chr2	35980001	36080000	36030000	0.0939864	1.51291	0.522534	gene-Oar002295	KIF27
Chr6	81990001	82090000	82040000	0.114315	1.35351	0.52308	--	--
Chr3	122050001	122150000	122100000	0.126812	1.53053	0.523537	--	--
Chr1	274010001	274110000	274060000	0.152111	1.52991	0.526289	gene-Oar002010	SETD4
Chr2	51390001	51490000	51440000	0.112358	1.72364	0.526845	gene-Oar002445;gene-Oar002446;gene-Oar002447	SHB;SLC25A51;Dcaf10
Chr2	36030001	36130000	36080000	0.109655	1.63563	0.52723	gene-Oar002295	KIF27
Chr16	47950001	48050000	48000000	0.152398	1.42853	0.52784	gene-Oar013952	csnk2b
Chr4	49840001	49940000	49890000	0.0991699	1.64148	0.528184	gene-Oar006968;gene-Oar006969;gene-Oar006970;gene-Oar006971	PUS7;RINT1;EFCAB10;ATXN7L1
Chr3	189510001	189610000	189560000	0.136944	1.83689	0.528334	gene-Oar005216	CCDC91
Chr20	17640001	17740000	17690000	0.0984583	1.44227	0.529324	--	--
Chr19	23900001	24000000	23950000	0.0922463	1.82362	0.531079	gene-Oar016423	SUMF1
Chr6	82290001	82390000	82340000	0.0967047	1.27068	0.53201	--	--
Chr18	35620001	35720000	35670000	0.103068	1.6926	0.53258	gene-Oar014868;gene-Oar014869	TMEM266;ETFA
Chr12	13980001	14080000	14030000	0.148465	1.47862	0.532646	--	--
Chr20	19360001	19460000	19410000	0.14843	1.35251	0.533604	gene-Oar018455	CLIC5
Chr10	44100001	44200000	44150000	0.116781	1.34314	0.534049	--	--
Chr20	24980001	25080000	25030000	0.129323	1.55656	0.534326	gene-Oar018491	GSTA2
Chr2	36060001	36160000	36110000	0.138646	1.61673	0.534508	gene-Oar002295;gene-Oar002296	KIF27;UBQLN1
Chr3	98900001	99000000	98950000	0.109508	1.72785	0.53487	gene-Oar004530	PSMD10
Chr25	1070001	1170000	1120000	0.0940448	1.59979	0.535283	--	--
Chr2	250001	350000	300000	0.135892	1.50282	0.536077	gene-Oar002081;gene-Oar002082	ACP1;Alkal2
Chr1	174890001	174990000	174940000	0.114353	1.28544	0.536539	--	--
Chr1	174910001	175010000	174960000	0.119028	1.26773	0.536791	--	--
Chr18	35550001	35650000	35600000	0.0937708	1.62158	0.536936	gene-Oar014867;gene-Oar014868	NRG4;TMEM266
Chr10	62680001	62780000	62730000	0.140567	1.49571	0.538407	--	--
Chr24	6910001	7010000	6960000	0.124602	1.64432	0.538662	gene-Oar019989;gene-Oar019990;gene-Oar019991;gene-Oar019992;gene-Oar019993	Vasn;CORO7;DNAJA3;NMRAL1;Hmox2
Chr10	48670001	48770000	48720000	0.141128	1.30307	0.540623	--	--
Chr25	1060001	1160000	1110000	0.098491	1.57004	0.541108	gene-Oar020774	RHOU
Chr2	249940001	250040000	249990000	0.104412	1.34119	0.541475	--	--
Chr20	7840001	7940000	7890000	0.194995	1.69136	0.543709	gene-Oar018289;gene-Oar018290;gene-Oar018291;gene-Oar018292;gene-Oar018293	KIFC1;CUTA;SYNGAP1;-;ZBTB9
Chr1	190010001	190110000	190060000	0.157204	1.87836	0.543788	gene-Oar001456;gene-Oar001457	NR1I2;GSK3B
Chr19	25350001	25450000	25400000	0.114878	1.60577	0.545294	gene-Oar016432	CNTN4
Chr2	36000001	36100000	36050000	0.109692	1.52747	0.545676	gene-Oar002295	KIF27
Chr1	29660001	29760000	29710000	0.163615	1.42925	0.54675	--	--
Chr8	63150001	63250000	63200000	0.148954	1.69876	0.546872	gene-Oar010807	SLC2A12
Chr22	44510001	44610000	44560000	0.0988877	1.31739	0.548497	gene-Oar019153;gene-Oar019154	HTRA1;-
Chr3	218610001	218710000	218660000	0.0899293	1.44414	0.548722	gene-Oar005488;gene-Oar005489	BCL2L13;MICAL3
Chr10	94320001	94420000	94370000	0.122481	1.50201	0.548875	gene-Oar011426;gene-Oar011427	CHAMP1;ABCC4
Chr2	8440001	8540000	8490000	0.108281	1.40177	0.549055	gene-Oar002129	ATP5A1
Chr2	47360001	47460000	47410000	0.107354	1.2252	0.550676	gene-Oar002405	CNTNAP3
Chr3	28560001	28660000	28610000	0.0911699	1.53807	0.550958	gene-Oar004046	-
Chr20	13200001	13300000	13250000	0.107918	1.47819	0.551098	gene-Oar018368	KCNK5
Chr6	39190001	39290000	39240000	0.167958	1.45714	0.551573	gene-Oar007637;gene-Oar007638	ABCG2;-
Chr6	52960001	53060000	53010000	0.106931	1.42219	0.551932	--	--
Chr25	1050001	1150000	1100000	0.101251	1.56076	0.552356	gene-Oar020774	RHOU
Chr3	221590001	221690000	221640000	0.140097	1.55246	0.552778	gene-Oar005550;gene-Oar005551;gene-Oar005552;gene-Oar005553	ST13;DNAJB7;XPNPEP3;Rbx1
Chr1	138160001	138260000	138210000	0.0927905	1.24742	0.553284	--	--
Chr20	26260001	26360000	26310000	0.141898	1.3176	0.553299	gene-Oar018506	CRAM
Chr18	24350001	24450000	24400000	0.0926374	1.67782	0.553312	gene-Oar014748;gene-Oar014749;gene-Oar014750;gene-Oar014751	ZSCAN2;WDR73;NMB;SEC11A
Chr19	61550001	61650000	61600000	0.115194	1.29705	0.553964	gene-Oar016762;gene-Oar016763;gene-Oar016764;gene-Oar016765;gene-Oar016766;gene-Oar016767	-;GATA2;DNAJB8;EEFSEC;EEFSEC;EEFSEC
Chr10	32260001	32360000	32310000	0.1807	1.85061	0.553981	--	--
Chr22	44520001	44620000	44570000	0.0967932	1.30298	0.554481	gene-Oar019153;gene-Oar019154	HTRA1;-
Chr22	23670001	23770000	23720000	0.161373	1.50603	0.554656	gene-Oar019001;gene-Oar019002	WNT8B;Btf3
Chr14	38880001	38980000	38930000	0.0966951	1.38095	0.555235	gene-Oar015564;gene-Oar015565	AP1G1;PHLPP2
Chr1	274000001	274100000	274050000	0.156056	1.50281	0.555396	gene-Oar002010	SETD4
Chr27	70150001	70250000	70200000	0.118324	1.75663	0.55571	gene-Oar006219;gene-Oar006220	MAGEE2;PBDC1
Chr27	70160001	70260000	70210000	0.118324	1.75663	0.55571	gene-Oar006219;gene-Oar006220	MAGEE2;PBDC1
Chr27	70170001	70270000	70220000	0.118324	1.75663	0.55571	gene-Oar006219;gene-Oar006220	MAGEE2;PBDC1
Chr27	70180001	70280000	70230000	0.118324	1.75663	0.55571	gene-Oar006219;gene-Oar006220	MAGEE2;PBDC1
Chr27	70190001	70290000	70240000	0.118324	1.75663	0.55571	gene-Oar006220	PBDC1
Chr27	70200001	70300000	70250000	0.118324	1.75663	0.55571	gene-Oar006220	PBDC1
Chr27	70210001	70310000	70260000	0.118324	1.75663	0.55571	gene-Oar006220	PBDC1
Chr27	70220001	70320000	70270000	0.118324	1.75663	0.55571	gene-Oar006220	PBDC1
Chr27	70230001	70330000	70280000	0.118324	1.75663	0.55571	gene-Oar006220	PBDC1
Chr27	70240001	70340000	70290000	0.118324	1.75663	0.55571	gene-Oar006220	PBDC1
Chr18	22880001	22980000	22930000	0.0921649	1.28923	0.556178	gene-Oar014730;gene-Oar014718;gene-Oar014719;gene-Oar014720	IDH2;FANCI;POLG;RHCG
Chr14	50680001	50780000	50730000	0.113284	1.78477	0.557535	gene-Oar015808;gene-Oar015809;gene-Oar015810;gene-Oar015811;gene-Oar015812	MEGF8;Tmem145;PAFAH1B3;Cic;Erf
Chr4	94020001	94120000	94070000	0.0946172	1.28957	0.558223	gene-Oar007215	Grm8
Chr22	18870001	18970000	18920000	0.116115	1.5101	0.559081	gene-Oar018934;gene-Oar018935	CYP2C18;CYP2C21
Chr3	61150001	61250000	61200000	0.0962606	1.5747	0.559556	--	--
Chr8	62480001	62580000	62530000	0.174935	1.39381	0.560772	--	--
Chr9	23070001	23170000	23120000	0.098687	1.41469	0.561429	--	--
Chr8	70370001	70470000	70420000	0.201437	1.49726	0.561889	--	--
Chr3	221570001	221670000	221620000	0.0970754	1.4839	0.562092	gene-Oar005550;gene-Oar005551;gene-Oar005552;gene-Oar005553	ST13;DNAJB7;XPNPEP3;Rbx1
Chr20	17650001	17750000	17700000	0.0959674	1.43726	0.563213	--	--
Chr10	62780001	62880000	62830000	0.104088	1.58066	0.563323	--	--
Chr4	103210001	103310000	103260000	0.104168	1.56781	0.563752	--	--
Chr2	47340001	47440000	47390000	0.104861	1.28142	0.56483	gene-Oar002405	CNTNAP3
Chr3	189260001	189360000	189310000	0.130865	1.49303	0.565194	gene-Oar005216	CCDC91
Chr15	54830001	54930000	54880000	0.11109	1.2146	0.565463	gene-Oar012020;gene-Oar012021	CHRDL2;RNF169
Chr18	29250001	29350000	29300000	0.102504	1.62152	0.56716	gene-Oar014806;gene-Oar014807	Morf4l1;CTSH
Chr13	13780001	13880000	13830000	0.101219	1.34135	0.568021	gene-Oar012325	PRKCQ
Chr4	94030001	94130000	94080000	0.0980188	1.2227	0.569664	gene-Oar007215	Grm8
Chr7	510001	610000	560000	0.113525	1.29511	0.569675	gene-Oar009172	-
Chr1	7590001	7690000	7640000	0.148139	2.00664	0.570825	gene-Oar000100;gene-Oar000101	DGKD;DGKD
Chr14	29620001	29720000	29670000	0.142961	1.32983	0.571532	gene-Oar015461	-
Chr4	46760001	46860000	46810000	0.104566	1.45213	0.572389	gene-Oar006938;gene-Oar006939;gene-Oar006940	RSBN1L;Ebp;PTPN12
Chr19	33910001	34010000	33960000	0.104681	1.43772	0.572765	gene-Oar016453;gene-Oar016454	Mitf;MITF
Chr15	54380001	54480000	54430000	0.171432	1.6611	0.573009	gene-Oar012013;gene-Oar012014;gene-Oar012015	C2CD3;PPME1;P4HA3
Chr14	50670001	50770000	50720000	0.0989518	1.68351	0.573297	gene-Oar015808;gene-Oar015809;gene-Oar015810;gene-Oar015811;gene-Oar015812	MEGF8;Tmem145;PAFAH1B3;Cic;Erf
Chr3	98870001	98970000	98920000	0.107068	1.69582	0.575073	--	--
Chr1	187630001	187730000	187680000	0.104584	1.29598	0.57519	--	--
Chr10	94150001	94250000	94200000	0.202866	1.72311	0.575281	gene-Oar011421;gene-Oar011422;gene-Oar011423	-;RASA3;RASA3
Chr6	81910001	82010000	81960000	0.152676	1.48802	0.576611	--	--
Chr7	92540001	92640000	92590000	0.0924981	1.33444	0.576944	--	--
Chr18	35560001	35660000	35610000	0.0983224	1.64281	0.578173	gene-Oar014867;gene-Oar014868	NRG4;TMEM266
Chr15	19370001	19470000	19420000	0.114076	1.29148	0.578198	gene-Oar011521	DDX10
Chr15	19380001	19480000	19430000	0.122658	1.44036	0.578279	gene-Oar011521	DDX10
Chr20	17660001	17760000	17710000	0.0889752	1.3482	0.581112	--	--
Chr4	30190001	30290000	30240000	0.110952	1.6448	0.581149	gene-Oar006873;gene-Oar006874	TWISTNB;TMEM196
Chr25	29790001	29890000	29840000	0.127919	1.4261	0.581648	gene-Oar020961;gene-Oar020962;gene-Oar020963	ZSWIM8;NDST2;Camk2g
Chr19	23890001	23990000	23940000	0.104656	1.78654	0.582863	gene-Oar016423	SUMF1
Chr18	24360001	24460000	24410000	0.0903894	1.69035	0.58316	gene-Oar014748;gene-Oar014749;gene-Oar014750;gene-Oar014751	ZSCAN2;WDR73;NMB;SEC11A
Chr8	63140001	63240000	63190000	0.138926	1.52016	0.583982	gene-Oar010806;gene-Oar010807	TBPL1;SLC2A12
Chr7	38270001	38370000	38320000	0.180013	1.86357	0.584194	gene-Oar009548;gene-Oar009549	SCYL1;MGA
Chr23	15150001	15250000	15200000	0.0950057	1.43271	0.586264	--	--
Chr2	36040001	36140000	36090000	0.101283	1.52924	0.588167	gene-Oar002295	KIF27
Chr16	37980001	38080000	38030000	0.133422	1.69211	0.589388	gene-Oar013897	-
Chr16	47930001	48030000	47980000	0.130686	1.47515	0.589468	gene-Oar013952	csnk2b
Chr10	47910001	48010000	47960000	0.103157	1.25216	0.589502	--	--
Chr2	214480001	214580000	214530000	0.110409	1.23199	0.589635	gene-Oar003274	CPO
Chr25	8030001	8130000	8080000	0.101722	1.37502	0.589967	gene-Oar020820	TOMM20
Chr5	24300001	24400000	24350000	0.1721	1.91252	0.590138	gene-Oar008571;gene-Oar008572;gene-Oar008573	ACSL6;-;FNIP1
Chr7	39420001	39520000	39470000	0.0937673	1.60593	0.590252	gene-Oar009569	UBR1
Chr1	203450001	203550000	203500000	0.0953643	1.47868	0.594175	gene-Oar001559;gene-Oar001560	Ube2l3;TPRG1
Chr11	23480001	23580000	23530000	0.0925226	1.30859	0.594721	gene-Oar017248;gene-Oar017249;gene-Oar017250;gene-Oar017251	CDK12;CDK12;-;FBXL20
Chr14	19430001	19530000	19480000	0.125976	1.31097	0.596477	gene-Oar015388	Dynlrb1
Chr10	62700001	62800000	62750000	0.148244	1.48184	0.596802	--	--
Chr25	1750001	1850000	1800000	0.0909441	1.30297	0.597239	gene-Oar020779;gene-Oar020780;gene-Oar020781	ACTA1;NUP133;ABCB10
Chr2	112830001	112930000	112880000	0.313015	1.56221	0.597499	gene-Oar002819	SH3RF1
Chr3	98850001	98950000	98900000	0.1185	1.68802	0.597579	--	--
Chr6	81940001	82040000	81990000	0.176756	1.60782	0.598738	--	--
Chr23	38080001	38180000	38130000	0.144735	1.3219	0.599829	gene-Oar018034;gene-Oar018035	NDC80;SMCHD1
Chr7	92500001	92600000	92550000	0.124033	1.35557	0.599903	--	--
Chr3	218600001	218700000	218650000	0.0924957	1.41352	0.600675	gene-Oar005488;gene-Oar005489	BCL2L13;MICAL3
Chr8	56140001	56240000	56190000	0.124942	1.89808	0.601199	gene-Oar010765	CEP162
Chr6	39180001	39280000	39230000	0.160119	1.43936	0.602572	gene-Oar007637;gene-Oar007638	ABCG2;-
Chr2	36120001	36220000	36170000	0.162415	1.61886	0.603124	gene-Oar002296;gene-Oar002297	UBQLN1;IDNK
Chr20	25110001	25210000	25160000	0.201398	1.48827	0.603573	gene-Oar018492;gene-Oar018493	GSTA1;Gsta4
Chr2	214390001	214490000	214440000	0.144748	1.48338	0.604324	gene-Oar003274	CPO
Chr13	13770001	13870000	13820000	0.0962177	1.33818	0.604505	gene-Oar012325	PRKCQ
Chr20	45130001	45230000	45180000	0.0990442	1.32625	0.604539	gene-Oar018764	NEDD9
Chr13	13760001	13860000	13810000	0.0967163	1.34406	0.606638	gene-Oar012325	PRKCQ
Chr15	70090001	70190000	70140000	0.0990316	1.30875	0.607206	--	--
Chr3	187320001	187420000	187370000	0.153255	1.31594	0.607694	--	--
Chr6	105640001	105740000	105690000	0.143297	1.31726	0.608355	gene-Oar007940;gene-Oar007941	HSD17B11;NUDT9
Chr4	20930001	21030000	20980000	0.11943	1.53857	0.608361	--	--
Chr6	73190001	73290000	73240000	0.120135	1.36647	0.609055	gene-Oar007770	UGT2B4
Chr14	19410001	19510000	19460000	0.1447	1.48216	0.609369	gene-Oar015388	Dynlrb1
Chr2	47320001	47420000	47370000	0.0935583	1.36717	0.60956	gene-Oar002405	CNTNAP3
Chr15	74080001	74180000	74130000	0.105556	1.54436	0.613035	--	--
Chr15	63160001	63260000	63210000	0.114264	1.29144	0.613082	gene-Oar012074;gene-Oar012075;gene-Oar012076	DNAJC24;IMMP1L;ELP4
Chr24	6920001	7020000	6970000	0.12747	1.6575	0.613239	gene-Oar019990;gene-Oar019991;gene-Oar019992;gene-Oar019993	CORO7;DNAJA3;NMRAL1;Hmox2
Chr25	29780001	29880000	29830000	0.131304	1.42299	0.613472	gene-Oar020960;gene-Oar020961;gene-Oar020962;gene-Oar020963	Chchd1;ZSWIM8;NDST2;Camk2g
Chr19	25270001	25370000	25320000	0.217735	1.28784	0.613794	gene-Oar016431;gene-Oar016432	IL5RA;CNTN4
Chr20	17630001	17730000	17680000	0.0894063	1.46371	0.615754	--	--
Chr14	29610001	29710000	29660000	0.13765	1.31185	0.616278	gene-Oar015461	-
Chr7	52620001	52720000	52670000	0.111445	1.58431	0.616745	gene-Oar009650	MINDY2
Chr2	47330001	47430000	47380000	0.111734	1.38392	0.616816	gene-Oar002405	CNTNAP3
Chr10	62770001	62870000	62820000	0.104238	1.54943	0.618455	--	--
Chr2	36130001	36230000	36180000	0.153181	1.5257	0.621093	gene-Oar002296;gene-Oar002297	UBQLN1;IDNK
Chr6	52970001	53070000	53020000	0.110773	1.41066	0.621179	--	--
Chr7	92530001	92630000	92580000	0.0967346	1.35584	0.621461	--	--
Chr6	82000001	82100000	82050000	0.107985	1.31326	0.621638	--	--
Chr10	44110001	44210000	44160000	0.117472	1.34237	0.621978	--	--
Chr10	48660001	48760000	48710000	0.156799	1.29839	0.623116	--	--
Chr10	94330001	94430000	94380000	0.117908	1.4381	0.623775	gene-Oar011426;gene-Oar011427;gene-Oar011428	CHAMP1;ABCC4;ABCC4
Chr19	5340001	5440000	5390000	0.091257	1.31838	0.627908	--	--
Chr3	189420001	189520000	189470000	0.169649	1.54002	0.628059	gene-Oar005216	CCDC91
Chr1	123850001	123950000	123900000	0.0972605	1.74152	0.628956	--	--
Chr20	24970001	25070000	25020000	0.116252	1.4791	0.629344	gene-Oar018491	GSTA2
Chr14	29660001	29760000	29710000	0.173427	1.3841	0.630742	gene-Oar015461	-
Chr2	260001	360000	310000	0.117485	1.36608	0.631268	gene-Oar002081;gene-Oar002082	ACP1;Alkal2
Chr10	62760001	62860000	62810000	0.109052	1.59323	0.632199	--	--
Chr20	28040001	28140000	28090000	0.118979	1.2451	0.633225	gene-Oar018580;gene-Oar018581;gene-Oar018582;gene-Oar018583;gene-Oar018584;gene-Oar018585;gene-Oar018586	NRM;PPP1R18;DHX16;-;PPP1R10;ABCF1;GNL1
Chr12	38350001	38450000	38400000	0.0909176	1.61084	0.633971	gene-Oar013254	Prrx1
Chr14	29650001	29750000	29700000	0.164727	1.37142	0.634026	gene-Oar015461	-
Chr9	56800001	56900000	56850000	0.102301	1.52859	0.634414	gene-Oar010329;gene-Oar010330	ANXA5;ACAT2
Chr9	56790001	56890000	56840000	0.102796	1.40204	0.634526	gene-Oar010329	ANXA5
Chr12	38380001	38480000	38430000	0.0892645	1.53422	0.634972	gene-Oar013254	Prrx1
Chr11	11480001	11580000	11530000	0.128636	1.41646	0.637967	gene-Oar016947	-
Chr7	62440001	62540000	62490000	0.126188	1.28138	0.638399	gene-Oar009711;gene-Oar009712	SHC4;EID1
Chr1	274020001	274120000	274070000	0.140892	1.48028	0.638639	gene-Oar002010	SETD4
Chr19	5660001	5760000	5710000	0.171076	1.37687	0.638785	gene-Oar016289	RBMS3
Chr5	42860001	42960000	42910000	0.0998928	1.46057	0.639362	gene-Oar008691	GCSAML
Chr12	13930001	14030000	13980000	0.174272	1.607	0.641541	--	--
Chr18	29260001	29360000	29310000	0.122557	1.66532	0.641623	gene-Oar014806;gene-Oar014807	Morf4l1;CTSH
Chr5	23380001	23480000	23430000	0.179089	1.67079	0.641728	gene-Oar008564	RAD50
Chr8	63120001	63220000	63170000	0.128838	1.39228	0.641762	gene-Oar010806;gene-Oar010807	TBPL1;SLC2A12
Chr1	155570001	155670000	155620000	0.129724	1.55914	0.642329	--	--
Chr22	44500001	44600000	44550000	0.103117	1.31379	0.642487	gene-Oar019153;gene-Oar019154	HTRA1;-
Chr2	60160001	60260000	60210000	0.129172	1.60655	0.644216	gene-Oar002521	VPS13A
Chr14	29630001	29730000	29680000	0.163572	1.34323	0.644939	gene-Oar015461	-
Chr3	98840001	98940000	98890000	0.114967	1.6645	0.646948	--	--
Chr5	23200001	23300000	23250000	0.0956886	1.56269	0.648737	gene-Oar008559;gene-Oar008560;gene-Oar008561	SEPT8;CCNI2;KIF3A
Chr11	28030001	28130000	28080000	0.111411	1.37147	0.64919	gene-Oar017352;gene-Oar017353	MBTD1;UTP18
Chr3	68650001	68750000	68700000	0.0948547	1.22538	0.649613	gene-Oar004305	CCDC85A
Chr2	62720001	62820000	62770000	0.129282	1.27487	0.649913	gene-Oar002542;gene-Oar002543	RORB;-
Chr6	39200001	39300000	39250000	0.158137	1.53636	0.650001	gene-Oar007637;gene-Oar007638	ABCG2;-
Chr7	76070001	76170000	76120000	0.0947957	1.38772	0.650894	gene-Oar009805	KCNH5
Chr1	96470001	96570000	96520000	0.10799	1.47708	0.652475	--	--
Chr25	8060001	8160000	8110000	0.101938	1.31592	0.65482	gene-Oar020820;gene-Oar020821	TOMM20;RBM34
Chr20	31740001	31840000	31790000	0.178533	1.32011	0.655135	gene-Oar018675;gene-Oar018676;gene-Oar018677;gene-Oar018678;gene-Oar018679;gene-Oar018680;gene-Oar018681;gene-Oar018682	-;HFE;Hist1h1e;-;Hist1h2ap;-;-;-
Chr3	61200001	61300000	61250000	0.0902107	1.28046	0.655706	gene-Oar004267	NCK2
Chr20	19390001	19490000	19440000	0.137301	1.27732	0.656647	gene-Oar018455;gene-Oar018456;gene-Oar018457	CLIC5;ENPP4;ENPP5
Chr5	42850001	42950000	42900000	0.101002	1.49486	0.657033	gene-Oar008691	GCSAML
Chr7	38280001	38380000	38330000	0.184699	1.80112	0.658267	gene-Oar009548;gene-Oar009549	SCYL1;MGA
Chr5	99160001	99260000	99210000	0.0966004	1.49041	0.662239	--	--
Chr22	23660001	23760000	23710000	0.13945	1.30983	0.662684	gene-Oar019000;gene-Oar019001	SCD;WNT8B
Chr3	184490001	184590000	184540000	0.199846	1.26091	0.662929	gene-Oar005195	SYT10
Chr17	32980001	33080000	33030000	0.112755	1.51468	0.663166	gene-Oar014176	TPT1
Chr1	187620001	187720000	187670000	0.109029	1.25499	0.664538	--	--
Chr7	500001	600000	550000	0.112996	1.26563	0.666773	--	--
Chr2	166580001	166680000	166630000	0.13807	1.51473	0.668174	--	--
Chr10	62690001	62790000	62740000	0.140523	1.49787	0.669295	--	--
Chr9	56780001	56880000	56830000	0.10125	1.37988	0.669479	gene-Oar010329	ANXA5
Chr3	221600001	221700000	221650000	0.128121	1.45586	0.670593	gene-Oar005552;gene-Oar005553	XPNPEP3;Rbx1
Chr3	167050001	167150000	167100000	0.239486	1.8397	0.671227	--	--
Chr3	167060001	167160000	167110000	0.239486	1.8397	0.671227	--	--
Chr10	62790001	62890000	62840000	0.1122	1.55504	0.671237	--	--
Chr14	19420001	19520000	19470000	0.139706	1.31137	0.673952	gene-Oar015388	Dynlrb1
Chr16	41170001	41270000	41220000	0.0899826	1.54226	0.67417	gene-Oar013916	SPEF2
Chr2	36050001	36150000	36100000	0.108656	1.53579	0.674307	gene-Oar002295;gene-Oar002296	KIF27;UBQLN1
Chr2	200070001	200170000	200120000	0.105791	1.55312	0.674693	--	--
Chr10	94140001	94240000	94190000	0.192198	1.69264	0.674786	gene-Oar011420;gene-Oar011421;gene-Oar011422;gene-Oar011423	-;-;RASA3;RASA3
Chr17	16120001	16220000	16170000	0.0912142	1.3632	0.676139	gene-Oar014122;gene-Oar014123	USP38;DNAJC19
Chr7	30980001	31080000	31030000	0.0982047	1.33494	0.678513	gene-Oar009483;gene-Oar009484	FMN1;GREM1
Chr19	61560001	61660000	61610000	0.102858	1.22949	0.679079	gene-Oar016762;gene-Oar016763;gene-Oar016764;gene-Oar016765;gene-Oar016766;gene-Oar016767	-;GATA2;DNAJB8;EEFSEC;EEFSEC;EEFSEC
Chr6	56040001	56140000	56090000	0.133603	1.34967	0.679479	--	--
Chr20	11500001	11600000	11550000	0.130084	1.48971	0.680211	gene-Oar018356;gene-Oar018357	CMTR1;CCDC167
Chr6	39210001	39310000	39260000	0.153634	1.53725	0.681236	gene-Oar007637;gene-Oar007638	ABCG2;-
Chr9	27580001	27680000	27630000	0.152868	1.48472	0.683678	--	--
Chr7	92490001	92590000	92540000	0.122094	1.26289	0.68548	--	--
Chr16	11280001	11380000	11330000	0.10415	1.38367	0.686174	gene-Oar013768	SUBH2BV
Chr8	94830001	94930000	94880000	0.130929	1.48474	0.686886	--	--
Chr23	38100001	38200000	38150000	0.147474	1.37809	0.687439	gene-Oar018035	SMCHD1
Chr10	48650001	48750000	48700000	0.157183	1.27053	0.688063	--	--
Chr14	50720001	50820000	50770000	0.140199	1.6799	0.689208	gene-Oar015809;gene-Oar015810;gene-Oar015811;gene-Oar015812;gene-Oar015813;gene-Oar015814;gene-Oar015815	Tmem145;PAFAH1B3;Cic;Erf;GSK3A;ZNF526;Dedd2
Chr16	41180001	41280000	41230000	0.0900171	1.51889	0.690632	gene-Oar013916	SPEF2
Chr10	44120001	44220000	44170000	0.11819	1.32851	0.69224	--	--
Chr8	94800001	94900000	94850000	0.162217	1.53709	0.69337	--	--
Chr15	39720001	39820000	39770000	0.177013	1.49871	0.694855	--	--
Chr15	63150001	63250000	63200000	0.112497	1.25049	0.697199	gene-Oar012074;gene-Oar012075	DNAJC24;IMMP1L
Chr6	36110001	36210000	36160000	0.102695	1.46065	0.698727	gene-Oar007622	CCSER1
Chr16	47890001	47990000	47940000	0.0894361	1.31753	0.699505	--	--
Chr7	92520001	92620000	92570000	0.101173	1.36101	0.700635	--	--
Chr3	218590001	218690000	218640000	0.0950415	1.33867	0.701482	gene-Oar005488;gene-Oar005489	BCL2L13;MICAL3
Chr13	13790001	13890000	13840000	0.1	1.33771	0.702881	gene-Oar012325	PRKCQ
Chr2	240001	340000	290000	0.125204	1.46637	0.70408	gene-Oar002081;gene-Oar002082	ACP1;Alkal2
Chr14	50730001	50830000	50780000	0.134603	1.65398	0.706475	gene-Oar015810;gene-Oar015811;gene-Oar015812;gene-Oar015813;gene-Oar015814;gene-Oar015815	PAFAH1B3;Cic;Erf;GSK3A;ZNF526;Dedd2
Chr20	19410001	19510000	19460000	0.120821	1.2342	0.706833	gene-Oar018455;gene-Oar018456;gene-Oar018457	CLIC5;ENPP4;ENPP5
Chr6	14140001	14240000	14190000	0.11456	1.55145	0.707168	gene-Oar007534	CAMK2D
Chr2	166570001	166670000	166620000	0.142825	1.41968	0.70764	--	--
Chr12	12280001	12380000	12330000	0.292698	1.67381	0.710045	gene-Oar013123	UCHL5
Chr22	44490001	44590000	44540000	0.109444	1.3321	0.713065	gene-Oar019153;gene-Oar019154	HTRA1;-
Chr6	105670001	105770000	105720000	0.143636	1.22317	0.713281	gene-Oar007941;gene-Oar007942	NUDT9;SPARCL1
Chr21	33070001	33170000	33120000	0.0999065	1.33825	0.71333	--	--
Chr18	35630001	35730000	35680000	0.106718	1.62539	0.714013	gene-Oar014868;gene-Oar014869	TMEM266;ETFA
Chr2	51400001	51500000	51450000	0.118116	1.63249	0.714546	gene-Oar002446;gene-Oar002447	SLC25A51;Dcaf10
Chr2	8450001	8550000	8500000	0.0990915	1.35441	0.71487	gene-Oar002129	ATP5A1
Chr5	96450001	96550000	96500000	0.159022	1.60156	0.716918	gene-Oar009111;gene-Oar009112	SLF1;rpl35
Chr10	62800001	62900000	62850000	0.111066	1.54225	0.717181	--	--
Chr1	122180001	122280000	122230000	0.168657	1.43591	0.717348	gene-Oar001174;gene-Oar001175;gene-Oar001176	DNAJC5;CREG1;RCSD1
Chr6	69740001	69840000	69790000	0.106725	1.41331	0.71759	gene-Oar007744	Tec
Chr3	98860001	98960000	98910000	0.105352	1.6403	0.718178	--	--
Chr6	69750001	69850000	69800000	0.118042	1.45862	0.718744	gene-Oar007744	Tec
Chr24	22760001	22860000	22810000	0.118805	1.25692	0.718917	gene-Oar020112	UQCRC2
Chr16	47940001	48040000	47990000	0.140205	1.47039	0.71896	gene-Oar013952	csnk2b
Chr5	99180001	99280000	99230000	0.0901958	1.39237	0.720432	--	--
Chr9	69250001	69350000	69300000	0.112382	1.30501	0.721031	--	--
Chr7	62390001	62490000	62440000	0.12795	1.38328	0.721268	gene-Oar009710;gene-Oar009711	SECISBP2L;SHC4
Chr5	96410001	96510000	96460000	0.140724	1.5363	0.721328	gene-Oar009111	SLF1
Chr6	39260001	39360000	39310000	0.09388	1.60129	0.721414	gene-Oar007638;gene-Oar007639	-;SPP1
Chr20	19400001	19500000	19450000	0.131056	1.2577	0.722734	gene-Oar018455;gene-Oar018456;gene-Oar018457	CLIC5;ENPP4;ENPP5
Chr16	11250001	11350000	11300000	0.107754	1.26541	0.723148	gene-Oar013768	SUBH2BV
Chr7	17920001	18020000	17970000	0.0945325	1.46373	0.724024	--	--
Chr22	36960001	37060000	37010000	0.102024	1.51519	0.724533	gene-Oar019104;gene-Oar019105	TDRD1;AFAP1L2
Chr19	33890001	33990000	33940000	0.0992455	1.34629	0.724753	gene-Oar016453;gene-Oar016454	Mitf;MITF
Chr1	123840001	123940000	123890000	0.0932109	1.55722	0.72786	--	--
Chr11	23470001	23570000	23520000	0.127713	1.31769	0.728643	gene-Oar017248;gene-Oar017249;gene-Oar017250	CDK12;CDK12;-
Chr19	25390001	25490000	25440000	0.113515	1.50141	0.729413	gene-Oar016433	CNTN4
Chr10	62820001	62920000	62870000	0.0960536	1.49017	0.729583	--	--
Chr3	187300001	187400000	187350000	0.153195	1.45844	0.73173	--	--
Chr1	174880001	174980000	174930000	0.0925144	1.22106	0.731957	--	--
Chr3	184240001	184340000	184290000	0.0998384	1.71394	0.732038	gene-Oar005193;gene-Oar005194	-;Alg10b
Chr1	155560001	155660000	155610000	0.132529	1.54935	0.73319	--	--
Chr8	94790001	94890000	94840000	0.145992	1.51096	0.733551	gene-Oar010979	THBS2
Chr9	27520001	27620000	27570000	0.0974128	1.32491	0.734084	--	--
Chr7	22560001	22660000	22610000	0.105081	1.25006	0.734455	gene-Oar009393	ABHD4
Chr2	55650001	55750000	55700000	0.091266	1.29573	0.734662	--	--
Chr1	67260001	67360000	67310000	0.103541	1.28592	0.735458	gene-Oar000561	GBP6
Chr16	11270001	11370000	11320000	0.110209	1.31409	0.735829	gene-Oar013768	SUBH2BV
Chr20	24960001	25060000	25010000	0.116089	1.38095	0.73635	--	--
Chr19	61570001	61670000	61620000	0.0972992	1.21806	0.736537	gene-Oar016764;gene-Oar016765;gene-Oar016766;gene-Oar016767	DNAJB8;EEFSEC;EEFSEC;EEFSEC
Chr2	36140001	36240000	36190000	0.143677	1.44261	0.737421	gene-Oar002296;gene-Oar002297	UBQLN1;IDNK
Chr21	33050001	33150000	33100000	0.0926909	1.31272	0.738267	gene-Oar019435	BARX2
Chr11	11470001	11570000	11520000	0.14068	1.50602	0.739265	gene-Oar016947	-
Chr14	50690001	50790000	50740000	0.121497	1.72917	0.740248	gene-Oar015808;gene-Oar015809;gene-Oar015810;gene-Oar015811;gene-Oar015812;gene-Oar015813	MEGF8;Tmem145;PAFAH1B3;Cic;Erf;GSK3A
Chr19	25310001	25410000	25360000	0.163602	1.4416	0.740425	gene-Oar016432	CNTN4
Chr20	13190001	13290000	13240000	0.0893913	1.33304	0.741826	gene-Oar018368	KCNK5
Chr10	47920001	48020000	47970000	0.0892476	1.24149	0.742443	--	--
Chr6	81980001	82080000	82030000	0.118451	1.35695	0.74245	--	--
Chr2	220230001	220330000	220280000	0.0943216	1.51876	0.742496	gene-Oar003299	PCED1A
Chr21	38010001	38110000	38060000	0.16442	1.42097	0.743447	gene-Oar019471	-
Chr17	32960001	33060000	33010000	0.118291	1.53098	0.743641	gene-Oar014176	TPT1
Chr8	62470001	62570000	62520000	0.163203	1.44887	0.743811	--	--
Chr1	190040001	190140000	190090000	0.136947	1.24556	0.744397	gene-Oar001457	GSK3B
Chr10	44130001	44230000	44180000	0.128415	1.38203	0.744517	--	--
Chr25	29770001	29870000	29820000	0.126139	1.38045	0.744618	gene-Oar020959;gene-Oar020960;gene-Oar020961;gene-Oar020962;gene-Oar020963	FUT11;Chchd1;ZSWIM8;NDST2;Camk2g
Chr27	14100001	14200000	14150000	0.102856	1.28218	0.745018	gene-Oar005768;gene-Oar005769	G3BP;Glra2
Chr27	14110001	14210000	14160000	0.102856	1.28218	0.745018	gene-Oar005768;gene-Oar005769	G3BP;Glra2
Chr27	14120001	14220000	14170000	0.102856	1.28218	0.745018	gene-Oar005768;gene-Oar005769	G3BP;Glra2
Chr27	14130001	14230000	14180000	0.102856	1.28218	0.745018	gene-Oar005768;gene-Oar005769	G3BP;Glra2
Chr2	112750001	112850000	112800000	0.357842	1.30986	0.745449	gene-Oar002819	SH3RF1
Chr3	184230001	184330000	184280000	0.10603	1.74022	0.746097	gene-Oar005193;gene-Oar005194	-;Alg10b
Chr15	54390001	54490000	54440000	0.186966	1.62599	0.746448	gene-Oar012013;gene-Oar012014;gene-Oar012015	C2CD3;PPME1;P4HA3
Chr13	8990001	9090000	9040000	0.142591	1.5178	0.747398	--	--
Chr2	47350001	47450000	47400000	0.111998	1.30162	0.748101	gene-Oar002405	CNTNAP3
Chr3	184220001	184320000	184270000	0.108213	1.78967	0.748871	gene-Oar005192;gene-Oar005193;gene-Oar005194	USP18;-;Alg10b
Chr6	81950001	82050000	82000000	0.16612	1.53679	0.749802	--	--
Chr13	9010001	9110000	9060000	0.178405	1.60517	0.750497	gene-Oar012302	ISM1
Chr2	166610001	166710000	166660000	0.152906	1.5753	0.752558	--	--
Chr5	23370001	23470000	23420000	0.163503	1.59325	0.752986	gene-Oar008563;gene-Oar008564	IL13;RAD50
Chr9	27590001	27690000	27640000	0.152988	1.48548	0.753332	--	--
Chr22	23650001	23750000	23700000	0.172038	1.26863	0.753512	gene-Oar019000;gene-Oar019001	SCD;WNT8B
Chr10	62670001	62770000	62720000	0.130808	1.43793	0.754359	--	--
Chr14	50710001	50810000	50760000	0.13746	1.67239	0.755341	gene-Oar015808;gene-Oar015809;gene-Oar015810;gene-Oar015811;gene-Oar015812;gene-Oar015813;gene-Oar015814;gene-Oar015815	MEGF8;Tmem145;PAFAH1B3;Cic;Erf;GSK3A;ZNF526;Dedd2
Chr19	23880001	23980000	23930000	0.104351	1.77224	0.757109	gene-Oar016422;gene-Oar016423	ITPR1;SUMF1
Chr3	189410001	189510000	189460000	0.151405	1.40515	0.7579	gene-Oar005216	CCDC91
Chr3	122040001	122140000	122090000	0.122328	1.44499	0.758123	--	--
Chr21	33060001	33160000	33110000	0.0977839	1.2425	0.758312	--	--
Chr14	19400001	19500000	19450000	0.126204	1.35625	0.758753	gene-Oar015388	Dynlrb1
Chr21	38020001	38120000	38070000	0.162053	1.43551	0.758959	gene-Oar019471	-
Chr19	23820001	23920000	23870000	0.12444	1.76527	0.759019	gene-Oar016422;gene-Oar016423	ITPR1;SUMF1
Chr2	220001	320000	270000	0.114151	1.45358	0.760114	gene-Oar002080;gene-Oar002081;gene-Oar002082	-;ACP1;Alkal2
Chr14	18260001	18360000	18310000	0.120109	1.42603	0.760224	gene-Oar015378;gene-Oar015379	ADCY7;BRD7
Chr13	9000001	9100000	9050000	0.16161	1.52596	0.761136	gene-Oar012302	ISM1
Chr3	187270001	187370000	187320000	0.121231	1.41642	0.761852	--	--
Chr1	67360001	67460000	67410000	0.102659	1.3156	0.763824	gene-Oar000562	LRRC8B
Chr2	166590001	166690000	166640000	0.158359	1.54191	0.764884	--	--
Chr21	33040001	33140000	33090000	0.091243	1.30916	0.767226	gene-Oar019435	BARX2
Chr9	27600001	27700000	27650000	0.157571	1.45895	0.769005	--	--
Chr10	48640001	48740000	48690000	0.160681	1.24575	0.769954	--	--
Chr6	81930001	82030000	81980000	0.156513	1.45328	0.770092	--	--
Chr1	7600001	7700000	7650000	0.143218	1.86495	0.770148	gene-Oar000100;gene-Oar000101;gene-Oar000102	DGKD;DGKD;SAG
Chr18	24340001	24440000	24390000	0.0941135	1.57261	0.770688	gene-Oar014748;gene-Oar014749;gene-Oar014750;gene-Oar014751	ZSCAN2;WDR73;NMB;SEC11A
Chr1	187640001	187740000	187690000	0.104722	1.26355	0.771295	--	--
Chr21	49490001	49590000	49540000	0.0940003	1.43089	0.771461	gene-Oar019733	-
Chr1	233350001	233450000	233400000	0.162482	1.59107	0.772219	--	--
Chr1	233360001	233460000	233410000	0.162482	1.59107	0.772219	--	--
Chr1	233370001	233470000	233420000	0.162482	1.59107	0.772219	--	--
Chr5	96440001	96540000	96490000	0.157832	1.57717	0.772266	gene-Oar009111;gene-Oar009112	SLF1;rpl35
Chr18	37600001	37700000	37650000	0.102582	1.6211	0.772839	--	--
Chr2	230001	330000	280000	0.113234	1.43946	0.774281	gene-Oar002080;gene-Oar002081;gene-Oar002082	-;ACP1;Alkal2
Chr5	52040001	52140000	52090000	0.0930138	1.45854	0.774649	gene-Oar008825	CTNNA1
Chr5	24310001	24410000	24360000	0.164303	1.82534	0.774894	gene-Oar008571;gene-Oar008572;gene-Oar008573	ACSL6;-;FNIP1
Chr9	56810001	56910000	56860000	0.0912405	1.46306	0.775055	gene-Oar010329;gene-Oar010330	ANXA5;ACAT2
Chr3	187280001	187380000	187330000	0.107113	1.41775	0.775114	--	--
Chr6	14150001	14250000	14200000	0.114375	1.60007	0.775334	gene-Oar007534	CAMK2D
Chr10	34340001	34440000	34390000	0.0921186	1.41568	0.776281	gene-Oar011171	FLT1
Chr16	11290001	11390000	11340000	0.0993658	1.36492	0.776485	--	--
Chr10	34350001	34450000	34400000	0.094562	1.45427	0.776971	gene-Oar011171	FLT1
Chr3	184210001	184310000	184260000	0.10912	1.79636	0.778252	gene-Oar005192;gene-Oar005193	USP18;-
Chr15	54300001	54400000	54350000	0.167906	1.26547	0.778404	gene-Oar012013	C2CD3
Chr10	55980001	56080000	56030000	0.136928	1.33405	0.779279	gene-Oar011262	SCEL
Chr6	14170001	14270000	14220000	0.100503	1.58201	0.779697	gene-Oar007534	CAMK2D
Chr6	81900001	82000000	81950000	0.135593	1.34144	0.780863	--	--
Chr16	47970001	48070000	48020000	0.156252	1.36598	0.781168	gene-Oar013952	csnk2b
Chr8	63130001	63230000	63180000	0.140931	1.46392	0.783975	gene-Oar010806;gene-Oar010807	TBPL1;SLC2A12
Chr13	13800001	13900000	13850000	0.0973115	1.28884	0.784074	gene-Oar012325	PRKCQ
Chr5	11260001	11360000	11310000	0.0978383	1.50753	0.78541	gene-Oar008238;gene-Oar008239	Cyp4f1;CYP4F22
Chr2	60140001	60240000	60190000	0.106834	1.32959	0.785416	gene-Oar002521	VPS13A
Chr22	6540001	6640000	6590000	0.0943789	1.24838	0.786421	--	--
Chr7	38250001	38350000	38300000	0.172321	1.82882	0.787097	gene-Oar009548;gene-Oar009549	SCYL1;MGA
Chr19	25370001	25470000	25420000	0.132869	1.60136	0.787421	gene-Oar016432;gene-Oar016433	CNTN4;CNTN4
Chr3	186140001	186240000	186190000	0.10361	1.29462	0.787748	gene-Oar005202	-
Chr26	34670001	34770000	34720000	0.093629	1.32522	0.78832	gene-Oar020686;gene-Oar020687;gene-Oar020688	ZNF703;ERLIN2;PROSC
Chr20	45140001	45240000	45190000	0.0913101	1.25947	0.788676	gene-Oar018764	NEDD9
Chr20	31750001	31850000	31800000	0.181466	1.37203	0.789646	gene-Oar018675;gene-Oar018676;gene-Oar018677;gene-Oar018678;gene-Oar018679;gene-Oar018680;gene-Oar018681;gene-Oar018682;gene-Oar018683	-;HFE;Hist1h1e;-;Hist1h2ap;-;-;-;TRIM38
Chr17	53850001	53950000	53900000	0.0941773	1.26083	0.790042	gene-Oar014274	NCOR2
Chr19	25300001	25400000	25350000	0.16747	1.43767	0.790489	gene-Oar016431;gene-Oar016432	IL5RA;CNTN4
Chr16	47960001	48060000	48010000	0.16746	1.39899	0.791122	gene-Oar013952	csnk2b
Chr3	189430001	189530000	189480000	0.17766	1.52951	0.791361	gene-Oar005216	CCDC91
Chr15	54310001	54410000	54360000	0.155464	1.2827	0.791617	gene-Oar012013;gene-Oar012014	C2CD3;PPME1
Chr7	36130001	36230000	36180000	0.0935603	1.51001	0.791796	gene-Oar009504	ZCRB1
Chr14	18250001	18350000	18300000	0.142573	1.49997	0.79311	gene-Oar015378;gene-Oar015379	ADCY7;BRD7
Chr20	45120001	45220000	45170000	0.0935222	1.3161	0.793921	gene-Oar018764	NEDD9
Chr3	221620001	221720000	221670000	0.112777	1.36539	0.794027	gene-Oar005552;gene-Oar005553;gene-Oar005554	XPNPEP3;Rbx1;Ep300
Chr19	33900001	34000000	33950000	0.10575	1.30967	0.794049	gene-Oar016453;gene-Oar016454	Mitf;MITF
Chr2	8390001	8490000	8440000	0.140315	1.47088	0.794159	gene-Oar002129	ATP5A1
Chr6	25210001	25310000	25260000	0.0968647	1.33357	0.795861	gene-Oar007587	BANK1
Chr15	74090001	74190000	74140000	0.0922668	1.53132	0.795898	--	--
Chr10	47820001	47920000	47870000	0.106933	2.13521	0.796002	--	--
Chr11	34900001	35000000	34950000	0.100519	1.24329	0.797746	--	--
Chr10	62660001	62760000	62710000	0.13093	1.4398	0.797851	--	--
Chr20	7830001	7930000	7880000	0.178786	1.48658	0.798037	gene-Oar018289;gene-Oar018290;gene-Oar018291;gene-Oar018292;gene-Oar018293	KIFC1;CUTA;SYNGAP1;-;ZBTB9
Chr19	23780001	23880000	23830000	0.103652	1.67087	0.80062	gene-Oar016422	ITPR1
Chr7	62430001	62530000	62480000	0.145369	1.32911	0.801751	gene-Oar009711	SHC4
Chr9	27610001	27710000	27660000	0.156372	1.42749	0.801784	--	--
Chr19	25320001	25420000	25370000	0.158473	1.41213	0.801904	gene-Oar016432	CNTN4
Chr5	96460001	96560000	96510000	0.145517	1.54801	0.802961	gene-Oar009112	rpl35
Chr4	94050001	94150000	94100000	0.0895758	1.21317	0.803408	gene-Oar007215	Grm8
Chr10	32310001	32410000	32360000	0.161758	1.76727	0.803729	--	--
Chr1	174950001	175050000	175000000	0.11343	1.33651	0.803989	--	--
Chr1	67370001	67470000	67420000	0.0972376	1.31111	0.804112	gene-Oar000562	LRRC8B
Chr15	81450001	81550000	81500000	0.0976127	1.50825	0.804233	--	--
Chr11	20510001	20610000	20560000	0.127784	1.36247	0.804266	gene-Oar017149;gene-Oar017150;gene-Oar017151;gene-Oar017152;gene-Oar017153;gene-Oar017154;gene-Oar017155;gene-Oar017156	-;Aoc3;AOC2;BECN1;COA3;Wnk4;VPS25;RAMP2
Chr1	274030001	274130000	274080000	0.134115	1.45294	0.805132	gene-Oar002010;gene-Oar002011;gene-Oar002012	SETD4;-;CBR1
Chr25	29860001	29960000	29910000	0.110093	1.42508	0.805948	gene-Oar020963;gene-Oar020964	Camk2g;PLAU
Chr17	32950001	33050000	33000000	0.127086	1.51347	0.806386	gene-Oar014176	TPT1
Chr25	3510001	3610000	3560000	0.0949584	1.28974	0.806989	gene-Oar020788	FMN2
Chr6	81960001	82060000	82010000	0.159138	1.56461	0.807676	--	--
Chr4	20940001	21040000	20990000	0.127033	1.45328	0.807726	--	--
Chr17	34550001	34650000	34600000	0.115724	1.42031	0.809812	--	--
Chr7	62420001	62520000	62470000	0.13924	1.2899	0.809954	gene-Oar009711	SHC4
Chr16	37970001	38070000	38020000	0.124029	1.50175	0.812411	gene-Oar013897	-
Chr3	221560001	221660000	221610000	0.100273	1.46341	0.813229	gene-Oar005550;gene-Oar005551;gene-Oar005552;gene-Oar005553	ST13;DNAJB7;XPNPEP3;Rbx1
Chr25	8070001	8170000	8120000	0.101798	1.26981	0.81468	gene-Oar020820;gene-Oar020821	TOMM20;RBM34
Chr7	38290001	38390000	38340000	0.162886	1.70187	0.817312	gene-Oar009548;gene-Oar009549	SCYL1;MGA
Chr1	96490001	96590000	96540000	0.101996	1.32791	0.8208	--	--
Chr3	218620001	218720000	218670000	0.0899937	1.37679	0.820937	gene-Oar005488;gene-Oar005489	BCL2L13;MICAL3
Chr20	25130001	25230000	25180000	0.176594	1.40647	0.823001	gene-Oar018493;gene-Oar018494	Gsta4;ICK
Chr7	39400001	39500000	39450000	0.0991148	1.48486	0.823367	gene-Oar009569	UBR1
Chr1	155580001	155680000	155630000	0.140952	1.49463	0.824153	--	--
Chr19	25330001	25430000	25380000	0.152754	1.42811	0.824444	gene-Oar016432	CNTN4
Chr24	35460001	35560000	35510000	0.10346	1.21419	0.82445	--	--
Chr2	166600001	166700000	166650000	0.152054	1.55728	0.825438	--	--
Chr6	39220001	39320000	39270000	0.150537	1.55913	0.82547	gene-Oar007637;gene-Oar007638	ABCG2;-
Chr11	42760001	42860000	42810000	0.117821	1.34476	0.825799	gene-Oar017653;gene-Oar017654	NUFIP2;CRYBA1
Chr12	15640001	15740000	15690000	0.130672	1.64591	0.82627	gene-Oar013128	BRINP3
Chr25	3520001	3620000	3570000	0.0941787	1.24848	0.828013	gene-Oar020788	FMN2
Chr6	81970001	82070000	82020000	0.132735	1.48372	0.828452	--	--
Chr19	25380001	25480000	25430000	0.129953	1.56058	0.829018	gene-Oar016432;gene-Oar016433	CNTN4;CNTN4
Chr13	84350001	84450000	84400000	0.132157	1.48122	0.830549	--	--
Chr7	54760001	54860000	54810000	0.0974046	1.25322	0.830716	gene-Oar009659	ZNF280D
Chr2	166560001	166660000	166610000	0.153995	1.37557	0.831453	--	--
Chr20	25120001	25220000	25170000	0.185235	1.42194	0.833621	gene-Oar018492;gene-Oar018493;gene-Oar018494	GSTA1;Gsta4;ICK
Chr10	49190001	49290000	49240000	0.0899416	1.34529	0.833704	--	--
Chr21	27720001	27820000	27770000	0.131001	1.40539	0.833713	--	--
Chr1	7580001	7680000	7630000	0.131071	1.6957	0.833883	gene-Oar000099;gene-Oar000100;gene-Oar000101	USP40;DGKD;DGKD
Chr15	39710001	39810000	39760000	0.187568	1.4568	0.834858	--	--
Chr7	39410001	39510000	39460000	0.0975034	1.48885	0.836238	gene-Oar009569	UBR1
Chr23	38090001	38190000	38140000	0.140243	1.24149	0.836986	gene-Oar018034;gene-Oar018035	NDC80;SMCHD1
Chr11	20520001	20620000	20570000	0.11914	1.35823	0.837079	gene-Oar017150;gene-Oar017151;gene-Oar017152;gene-Oar017153;gene-Oar017154;gene-Oar017155;gene-Oar017156;gene-Oar017157	Aoc3;AOC2;BECN1;COA3;Wnk4;VPS25;RAMP2;EZH1
Chr15	54420001	54520000	54470000	0.199377	1.54281	0.837216	gene-Oar012014;gene-Oar012015	PPME1;P4HA3
Chr27	900001	1000000	950000	0.151795	1.55425	0.837217	--	--
Chr27	910001	1010000	960000	0.151795	1.55425	0.837217	--	--
Chr27	920001	1020000	970000	0.151795	1.55425	0.837217	--	--
Chr23	38070001	38170000	38120000	0.137483	1.23735	0.837517	gene-Oar018034;gene-Oar018035	NDC80;SMCHD1
Chr11	15930001	16030000	15980000	0.0978003	1.41103	0.838381	gene-Oar017057	TANC2
Chr2	200010001	200110000	200060000	0.0951034	1.4854	0.838457	--	--
Chr19	23870001	23970000	23920000	0.112542	1.75942	0.838945	gene-Oar016422;gene-Oar016423	ITPR1;SUMF1
Chr22	6560001	6660000	6610000	0.117565	1.21868	0.838976	--	--
Chr3	61170001	61270000	61220000	0.0970102	1.42491	0.839584	--	--
Chr21	38000001	38100000	38050000	0.162257	1.41953	0.840857	gene-Oar019471	-
Chr25	3500001	3600000	3550000	0.0957896	1.32507	0.844196	gene-Oar020788	FMN2
Chr17	34560001	34660000	34610000	0.104258	1.3476	0.848247	--	--
Chr14	50700001	50800000	50750000	0.122575	1.6245	0.849097	gene-Oar015808;gene-Oar015809;gene-Oar015810;gene-Oar015811;gene-Oar015812;gene-Oar015813;gene-Oar015814	MEGF8;Tmem145;PAFAH1B3;Cic;Erf;GSK3A;ZNF526
Chr1	132650001	132750000	132700000	0.0914697	1.22669	0.849362	--	--
Chr1	129490001	129590000	129540000	0.0952777	1.48847	0.849655	--	--
Chr3	28550001	28650000	28600000	0.105087	1.50967	0.850268	gene-Oar004046	-
Chr17	34540001	34640000	34590000	0.111454	1.46802	0.851383	--	--
Chr5	23390001	23490000	23440000	0.1672	1.54385	0.852267	gene-Oar008564	RAD50
Chr7	54750001	54850000	54800000	0.100195	1.31804	0.854541	gene-Oar009659	ZNF280D
Chr15	54280001	54380000	54330000	0.152395	1.29908	0.855514	gene-Oar012013	C2CD3
Chr5	24420001	24520000	24470000	0.0921341	1.60137	0.85675	gene-Oar008573;gene-Oar008574	FNIP1;RAPGEF6
Chr3	218580001	218680000	218630000	0.0981425	1.28806	0.857161	gene-Oar005488;gene-Oar005489	BCL2L13;MICAL3
Chr4	46770001	46870000	46820000	0.093383	1.31544	0.857558	gene-Oar006939;gene-Oar006940	Ebp;PTPN12
Chr12	12260001	12360000	12310000	0.194033	1.59827	0.857629	gene-Oar013121;gene-Oar013122;gene-Oar013123	GLRX2;TROVE2;UCHL5
Chr1	132630001	132730000	132680000	0.114716	1.38475	0.858627	--	--
Chr1	109610001	109710000	109660000	0.107469	1.29473	0.860099	gene-Oar001029	Slamf8
Chr25	29760001	29860000	29810000	0.129349	1.34696	0.860294	gene-Oar020958;gene-Oar020959;gene-Oar020960;gene-Oar020961;gene-Oar020962;gene-Oar020963	SEC24C;FUT11;Chchd1;ZSWIM8;NDST2;Camk2g
Chr10	49180001	49280000	49230000	0.0927805	1.27651	0.861001	--	--
Chr13	8980001	9080000	9030000	0.127019	1.49867	0.861053	--	--
Chr21	43560001	43660000	43610000	0.0989309	1.37577	0.861824	gene-Oar019552;gene-Oar019553;gene-Oar019554;gene-Oar019555;gene-Oar019556;gene-Oar019557;gene-Oar019558;gene-Oar019559	BAD;GPR137;Kcnk4;Esrra;TRMT112;PRDX5;CCDC88B;Rps6ka4
Chr5	72630001	72730000	72680000	0.112127	1.26118	0.862158	gene-Oar009030	Ebf1
Chr4	20950001	21050000	21000000	0.120364	1.33124	0.8635	--	--
Chr2	270001	370000	320000	0.0992509	1.26222	0.863785	gene-Oar002082	Alkal2
Chr19	5680001	5780000	5730000	0.131654	1.33396	0.864807	gene-Oar016289	RBMS3
Chr3	189400001	189500000	189450000	0.155179	1.36462	0.865786	gene-Oar005216	CCDC91
Chr18	35960001	36060000	36010000	0.135254	1.25263	0.866087	gene-Oar014871	SCAPER
Chr23	38050001	38150000	38100000	0.118554	1.2338	0.867317	gene-Oar018033;gene-Oar018034;gene-Oar018035	METTL4;NDC80;SMCHD1
Chr18	24330001	24430000	24380000	0.0952807	1.50178	0.869233	gene-Oar014748;gene-Oar014749;gene-Oar014750;gene-Oar014751	ZSCAN2;WDR73;NMB;SEC11A
Chr5	72640001	72740000	72690000	0.110661	1.25886	0.869793	gene-Oar009030	Ebf1
Chr18	24310001	24410000	24360000	0.0992766	1.49249	0.870334	gene-Oar014748;gene-Oar014749;gene-Oar014750	ZSCAN2;WDR73;NMB
Chr21	37990001	38090000	38040000	0.159286	1.39271	0.870432	gene-Oar019471	-
Chr12	12250001	12350000	12300000	0.177517	1.58952	0.870821	gene-Oar013121;gene-Oar013122;gene-Oar013123	GLRX2;TROVE2;UCHL5
Chr25	3540001	3640000	3590000	0.0902379	1.22614	0.870881	gene-Oar020788	FMN2
Chr20	51250001	51350000	51300000	0.0908137	1.36551	0.871019	--	--
Chr7	36120001	36220000	36170000	0.0925013	1.49923	0.871482	gene-Oar009504	ZCRB1
Chr1	7650001	7750000	7700000	0.099088	1.53356	0.872189	gene-Oar000101;gene-Oar000102	DGKD;SAG
Chr22	21280001	21380000	21330000	0.104278	1.34758	0.873985	gene-Oar018971;gene-Oar018972;gene-Oar018973;gene-Oar018974;gene-Oar018975;gene-Oar018976	PI4K2A;AVPI1;MARVELD1;HIBADH;ZFYVE27;SFRP5
Chr15	81460001	81560000	81510000	0.0931623	1.48788	0.874009	--	--
Chr14	38860001	38960000	38910000	0.0900468	1.25784	0.876508	gene-Oar015564;gene-Oar015565	AP1G1;PHLPP2
Chr22	44480001	44580000	44530000	0.124013	1.31379	0.877075	gene-Oar019152;gene-Oar019153;gene-Oar019154	PLEKHA1;HTRA1;-
Chr7	62410001	62510000	62460000	0.137074	1.22081	0.878052	gene-Oar009710;gene-Oar009711	SECISBP2L;SHC4
Chr13	84320001	84420000	84370000	0.127365	1.47165	0.878503	gene-Oar013018	PFDN4
Chr1	203430001	203530000	203480000	0.100085	1.40867	0.878642	gene-Oar001559	Ube2l3
Chr7	62460001	62560000	62510000	0.11327	1.27231	0.881364	gene-Oar009711;gene-Oar009712	SHC4;EID1
Chr18	24320001	24420000	24370000	0.0970433	1.47579	0.881817	gene-Oar014748;gene-Oar014749;gene-Oar014750;gene-Oar014751	ZSCAN2;WDR73;NMB;SEC11A
Chr11	20530001	20630000	20580000	0.123327	1.38399	0.881995	gene-Oar017150;gene-Oar017151;gene-Oar017152;gene-Oar017153;gene-Oar017154;gene-Oar017155;gene-Oar017156;gene-Oar017157	Aoc3;AOC2;BECN1;COA3;Wnk4;VPS25;RAMP2;EZH1
Chr9	67510001	67610000	67560000	0.0957073	1.49897	0.883227	--	--
Chr7	520001	620000	570000	0.0987694	1.22746	0.883968	gene-Oar009172	-
Chr13	84340001	84440000	84390000	0.126831	1.43927	0.88398	--	--
Chr6	25240001	25340000	25290000	0.106688	1.44827	0.884781	gene-Oar007587	BANK1
Chr22	36950001	37050000	37000000	0.110096	1.5057	0.885296	gene-Oar019104;gene-Oar019105	TDRD1;AFAP1L2
Chr21	37980001	38080000	38030000	0.156491	1.38974	0.885367	gene-Oar019471	-
Chr1	273990001	274090000	274040000	0.145572	1.33278	0.887736	gene-Oar002010	SETD4
Chr1	203410001	203510000	203460000	0.0938082	1.35295	0.888567	gene-Oar001559	Ube2l3
Chr21	37970001	38070000	38020000	0.156884	1.37911	0.890392	gene-Oar019471	-
Chr9	97580001	97680000	97630000	0.108477	1.41401	0.891196	gene-Oar010513	SNTB1
Chr21	27730001	27830000	27780000	0.14691	1.29357	0.891309	--	--
Chr11	42750001	42850000	42800000	0.117238	1.37679	0.892705	gene-Oar017653;gene-Oar017654	NUFIP2;CRYBA1
Chr9	8730001	8830000	8780000	0.150275	1.56176	0.893254	gene-Oar010036	-
Chr10	47830001	47930000	47880000	0.114571	2.68217	0.893629	--	--
Chr2	220220001	220320000	220270000	0.0911826	1.48373	0.894302	gene-Oar003299	PCED1A
Chr17	32970001	33070000	33020000	0.108752	1.45641	0.894613	gene-Oar014176	TPT1
Chr21	38030001	38130000	38080000	0.170852	1.39692	0.89479	gene-Oar019471	-
Chr3	184250001	184350000	184300000	0.0893807	1.65195	0.896395	gene-Oar005193;gene-Oar005194	-;Alg10b
Chr10	56010001	56110000	56060000	0.109958	1.37548	0.896718	gene-Oar011262	SCEL
Chr23	15160001	15260000	15210000	0.0951781	1.39646	0.896774	--	--
Chr2	29190001	29290000	29240000	0.0984118	1.43913	0.897078	gene-Oar002262	IARS
Chr1	274060001	274160000	274110000	0.126311	1.42151	0.897199	gene-Oar002010;gene-Oar002011;gene-Oar002012;gene-Oar002013	SETD4;-;CBR1;CBR1
Chr6	73270001	73370000	73320000	0.142554	1.27855	0.897301	gene-Oar007771;gene-Oar007772;gene-Oar007773	UGT2B18;UGT2B31;UGT2B18
Chr7	21850001	21950000	21900000	0.137664	1.59963	0.897352	gene-Oar009369;gene-Oar009370;gene-Oar009371;gene-Oar009372	MYH7;Cmtm5;EFS;SLC22A17
Chr15	74060001	74160000	74110000	0.113688	1.51256	0.897855	--	--
Chr9	8720001	8820000	8770000	0.145419	1.49942	0.898021	gene-Oar010036	-
Chr17	23070001	23170000	23120000	0.108223	1.33257	0.899482	--	--
Chr14	18190001	18290000	18240000	0.127412	1.39477	0.899604	gene-Oar015377;gene-Oar015378;gene-Oar015379	Papd5;ADCY7;BRD7
Chr5	93830001	93930000	93880000	0.0998385	1.46873	0.900335	--	--
Chr17	32990001	33090000	33040000	0.10488	1.42328	0.900558	--	--
Chr1	67270001	67370000	67320000	0.120907	1.33267	0.900988	gene-Oar000561	GBP6
Chr6	39170001	39270000	39220000	0.143971	1.32799	0.901025	gene-Oar007637;gene-Oar007638	ABCG2;-
Chr14	38870001	38970000	38920000	0.0923156	1.2761	0.902567	gene-Oar015564;gene-Oar015565	AP1G1;PHLPP2
Chr2	8360001	8460000	8410000	0.110265	1.29446	0.902802	--	--
Chr19	9200001	9300000	9250000	0.128976	1.26022	0.902944	gene-Oar016304;gene-Oar016305	TRIM71;CCR4
Chr15	39700001	39800000	39750000	0.19095	1.42595	0.903611	--	--
Chr13	84330001	84430000	84380000	0.125841	1.44728	0.904814	gene-Oar013018	PFDN4
Chr6	56010001	56110000	56060000	0.137173	1.30935	0.905127	--	--
Chr23	38120001	38220000	38170000	0.104596	1.34526	0.905836	gene-Oar018035	SMCHD1
Chr5	93840001	93940000	93890000	0.102536	1.4465	0.906559	--	--
Chr2	62730001	62830000	62780000	0.130797	1.2569	0.906753	gene-Oar002542;gene-Oar002543	RORB;-
Chr11	20540001	20640000	20590000	0.0925161	1.40277	0.907907	gene-Oar017152;gene-Oar017153;gene-Oar017154;gene-Oar017155;gene-Oar017156;gene-Oar017157	BECN1;COA3;Wnk4;VPS25;RAMP2;EZH1
Chr1	203440001	203540000	203490000	0.0932238	1.40043	0.908445	gene-Oar001559;gene-Oar001560	Ube2l3;TPRG1
Chr2	60170001	60270000	60220000	0.111788	1.39621	0.909908	gene-Oar002521	VPS13A
Chr6	99220001	99320000	99270000	0.103958	1.42267	0.910133	gene-Oar007907	PRKG2
Chr10	23160001	23260000	23210000	0.145888	1.22154	0.911342	gene-Oar011086;gene-Oar011087	Dleu7;-
Chr19	23840001	23940000	23890000	0.123494	1.74821	0.911482	gene-Oar016422;gene-Oar016423	ITPR1;SUMF1
Chr23	38110001	38210000	38160000	0.132658	1.36328	0.912121	gene-Oar018035	SMCHD1
Chr25	12230001	12330000	12280000	0.0968434	1.33876	0.912134	--	--
Chr12	15650001	15750000	15700000	0.141805	1.28608	0.913491	gene-Oar013128	BRINP3
Chr7	38210001	38310000	38260000	0.0942974	1.53497	0.913576	gene-Oar009546;gene-Oar009547;gene-Oar009548	COQ6;TYRO3;SCYL1
Chr7	92510001	92610000	92560000	0.125347	1.43034	0.914167	--	--
Chr19	25360001	25460000	25410000	0.120342	1.54368	0.916018	gene-Oar016432;gene-Oar016433	CNTN4;CNTN4
Chr11	42740001	42840000	42790000	0.111655	1.29043	0.91606	gene-Oar017653;gene-Oar017654	NUFIP2;CRYBA1
Chr19	9210001	9310000	9260000	0.123774	1.29361	0.916176	gene-Oar016304;gene-Oar016305	TRIM71;CCR4
Chr22	6530001	6630000	6580000	0.0891908	1.24294	0.916543	--	--
Chr5	96430001	96530000	96480000	0.153893	1.54867	0.916644	gene-Oar009111;gene-Oar009112	SLF1;rpl35
Chr18	35970001	36070000	36020000	0.0976909	1.28599	0.916781	gene-Oar014871	SCAPER
Chr22	44450001	44550000	44500000	0.151359	1.31456	0.917706	gene-Oar019152;gene-Oar019153	PLEKHA1;HTRA1
Chr10	34870001	34970000	34920000	0.131608	1.32776	0.918031	gene-Oar011174;gene-Oar011175;gene-Oar011176;gene-Oar011177	FLT3;URAD;CDX2;PDX1
Chr12	13860001	13960000	13910000	0.0967621	1.47471	0.918908	--	--
Chr7	59120001	59220000	59170000	0.0901752	1.41444	0.920411	gene-Oar009680	Myo5a
Chr8	67530001	67630000	67580000	0.0928267	1.21881	0.920586	gene-Oar010828	CCDC28A
Chr6	81890001	81990000	81940000	0.129746	1.29395	0.920895	--	--
Chr18	73540001	73640000	73590000	0.0919689	1.27297	0.920936	gene-Oar015156;gene-Oar015157;gene-Oar015158	Gpr132;JAG2;NUDT14
Chr6	99240001	99340000	99290000	0.108813	1.34856	0.921287	gene-Oar007907	PRKG2
Chr3	228150001	228250000	228200000	0.102757	1.217	0.921868	--	--
Chr3	228160001	228260000	228210000	0.102757	1.217	0.921868	--	--
Chr3	228170001	228270000	228220000	0.102757	1.217	0.921868	--	--
Chr23	38060001	38160000	38110000	0.133347	1.23229	0.922604	gene-Oar018034;gene-Oar018035	NDC80;SMCHD1
Chr3	221630001	221730000	221680000	0.104794	1.3283	0.923337	gene-Oar005552;gene-Oar005553;gene-Oar005554	XPNPEP3;Rbx1;Ep300
Chr12	13880001	13980000	13930000	0.118033	1.50861	0.923992	--	--
Chr1	132610001	132710000	132660000	0.15885	1.56626	0.926044	--	--
Chr25	3530001	3630000	3580000	0.0905283	1.21924	0.926737	gene-Oar020788	FMN2
Chr23	15170001	15270000	15220000	0.0953434	1.39403	0.926972	--	--
Chr14	18200001	18300000	18250000	0.126945	1.41841	0.928552	gene-Oar015378;gene-Oar015379	ADCY7;BRD7
Chr3	10450001	10550000	10500000	0.0957928	1.2589	0.928986	gene-Oar003945	MAPKAP1
Chr14	18180001	18280000	18230000	0.131384	1.41974	0.929408	gene-Oar015377;gene-Oar015378;gene-Oar015379	Papd5;ADCY7;BRD7
Chr3	186150001	186250000	186200000	0.106946	1.28876	0.929823	gene-Oar005202	-
Chr20	45110001	45210000	45160000	0.0980128	1.24183	0.931018	--	--
Chr10	82980001	83080000	83030000	0.169289	1.41548	0.931143	gene-Oar011347	Dock9
Chr17	34520001	34620000	34570000	0.0988396	1.37114	0.931583	--	--
Chr6	105630001	105730000	105680000	0.148588	1.25092	0.931654	gene-Oar007940;gene-Oar007941	HSD17B11;NUDT9
Chr7	38230001	38330000	38280000	0.134945	1.63969	0.933733	gene-Oar009547;gene-Oar009548;gene-Oar009549	TYRO3;SCYL1;MGA
Chr12	13870001	13970000	13920000	0.104687	1.47763	0.934665	--	--
Chr5	23400001	23500000	23450000	0.157747	1.49407	0.935315	gene-Oar008564	RAD50
Chr1	273980001	274080000	274030000	0.141325	1.28692	0.937833	gene-Oar002010	SETD4
Chr9	27620001	27720000	27670000	0.13216	1.31301	0.939683	--	--
Chr17	32920001	33020000	32970000	0.08983	1.51914	0.940629	gene-Oar014176	TPT1
Chr2	29180001	29280000	29230000	0.110723	1.4573	0.941471	gene-Oar002262	IARS
Chr7	38260001	38360000	38310000	0.171371	1.76471	0.944039	gene-Oar009548;gene-Oar009549	SCYL1;MGA
Chr24	35470001	35570000	35520000	0.0984115	1.22154	0.94459	--	--
Chr17	34530001	34630000	34580000	0.112366	1.45619	0.944644	--	--
Chr2	166500001	166600000	166550000	0.161111	1.31702	0.945106	--	--
Chr1	217130001	217230000	217180000	0.0955931	1.32987	0.945817	--	--
Chr7	30970001	31070000	31020000	0.0918999	1.27296	0.945834	gene-Oar009483;gene-Oar009484	FMN1;GREM1
Chr15	74050001	74150000	74100000	0.118919	1.58039	0.946163	--	--
Chr8	70380001	70480000	70430000	0.201516	1.31396	0.946535	--	--
Chr6	99230001	99330000	99280000	0.112235	1.34009	0.946583	gene-Oar007907	PRKG2
Chr25	29870001	29970000	29920000	0.107688	1.36035	0.946635	gene-Oar020964	PLAU
Chr14	18210001	18310000	18260000	0.129025	1.44169	0.947035	gene-Oar015378;gene-Oar015379	ADCY7;BRD7
Chr9	56830001	56930000	56880000	0.0896158	1.30818	0.947288	gene-Oar010329;gene-Oar010330	ANXA5;ACAT2
Chr1	274040001	274140000	274090000	0.132654	1.44282	0.947624	gene-Oar002010;gene-Oar002011;gene-Oar002012;gene-Oar002013	SETD4;-;CBR1;CBR1
Chr11	23340001	23440000	23390000	0.113531	1.43357	0.948112	gene-Oar017243;gene-Oar017244;gene-Oar017245;gene-Oar017246;gene-Oar017247	PGAP3;PNMT;TCAP;PPP1R1B;NEUROD2
Chr10	56000001	56100000	56050000	0.115179	1.32902	0.948448	gene-Oar011262	SCEL
Chr16	46280001	46380000	46330000	0.1207	1.53381	0.948502	--	--
Chr3	184190001	184290000	184240000	0.0977909	1.71433	0.948843	gene-Oar005192;gene-Oar005193	USP18;-
Chr19	9220001	9320000	9270000	0.117065	1.30635	0.948937	gene-Oar016304;gene-Oar016305	TRIM71;CCR4
Chr1	273970001	274070000	274020000	0.120754	1.29594	0.94956	--	--
Chr7	54740001	54840000	54790000	0.0989175	1.28386	0.949707	gene-Oar009659	ZNF280D
Chr7	52670001	52770000	52720000	0.0973522	1.23617	0.949999	gene-Oar009650;gene-Oar009651	MINDY2;ADAM10
Chr14	38290001	38390000	38340000	0.185209	1.44014	0.95039	--	--
Chr13	8970001	9070000	9020000	0.0958447	1.44802	0.951206	gene-Oar012301	-
Chr26	34660001	34760000	34710000	0.0962288	1.24406	0.952932	gene-Oar020686;gene-Oar020687	ZNF703;ERLIN2
Chr2	200080001	200180000	200130000	0.109791	1.45587	0.953322	--	--
Chr12	12240001	12340000	12290000	0.174588	1.51059	0.953486	gene-Oar013121;gene-Oar013122;gene-Oar013123	GLRX2;TROVE2;UCHL5
Chr9	23080001	23180000	23130000	0.0989968	1.37265	0.95394	--	--
Chr7	62470001	62570000	62520000	0.0954387	1.27596	0.954713	gene-Oar009711;gene-Oar009712	SHC4;EID1
Chr3	184470001	184570000	184520000	0.173882	1.26157	0.955393	gene-Oar005195	SYT10
Chr22	29090001	29190000	29140000	0.124555	1.25134	0.955891	--	--
Chr19	23830001	23930000	23880000	0.125464	1.72793	0.955932	gene-Oar016422;gene-Oar016423	ITPR1;SUMF1
Chr12	15630001	15730000	15680000	0.125408	1.55843	0.956833	gene-Oar013128	BRINP3
Chr5	23410001	23510000	23460000	0.146523	1.52303	0.956996	gene-Oar008564	RAD50
Chr3	98930001	99030000	98980000	0.091699	1.61494	0.958071	gene-Oar004530	PSMD10
Chr1	217140001	217240000	217190000	0.102305	1.35914	0.960183	--	--
Chr19	23860001	23960000	23910000	0.107696	1.69177	0.961041	gene-Oar016422;gene-Oar016423	ITPR1;SUMF1
Chr21	38040001	38140000	38090000	0.147329	1.36105	0.961333	gene-Oar019471	-
Chr26	34650001	34750000	34700000	0.0992419	1.26334	0.961697	gene-Oar020686;gene-Oar020687	ZNF703;ERLIN2
Chr6	25260001	25360000	25310000	0.110771	1.4591	0.961884	gene-Oar007587	BANK1
Chr10	47210001	47310000	47260000	0.188224	1.75578	0.962758	gene-Oar011236	KLHL1
Chr3	122030001	122130000	122080000	0.0987391	1.38833	0.963347	--	--
Chr10	83000001	83100000	83050000	0.177246	1.41503	0.964048	gene-Oar011347	Dock9
Chr8	94780001	94880000	94830000	0.150541	1.37034	0.965515	gene-Oar010979	THBS2
Chr6	69760001	69860000	69810000	0.121218	1.46378	0.965878	gene-Oar007744	Tec
Chr2	112740001	112840000	112790000	0.343405	1.26314	0.966183	gene-Oar002819	SH3RF1
Chr6	20590001	20690000	20640000	0.162495	1.24005	0.966853	gene-Oar007564	DKK2
Chr2	214380001	214480000	214430000	0.127781	1.39004	0.966943	gene-Oar003274	CPO
Chr1	160260001	160360000	160310000	0.112602	1.43069	0.967498	--	--
Chr21	38050001	38150000	38100000	0.128424	1.35025	0.968098	gene-Oar019471	-
Chr5	24320001	24420000	24370000	0.154094	1.7308	0.968121	gene-Oar008571;gene-Oar008572;gene-Oar008573	ACSL6;-;FNIP1
Chr2	166510001	166610000	166560000	0.159283	1.30627	0.968845	--	--
Chr6	39160001	39260000	39210000	0.128961	1.25572	0.96907	gene-Oar007637	ABCG2
Chr26	34640001	34740000	34690000	0.10797	1.25195	0.969596	gene-Oar020686;gene-Oar020687	ZNF703;ERLIN2
Chr18	73530001	73630000	73580000	0.0895452	1.31675	0.969738	gene-Oar015155;gene-Oar015156;gene-Oar015157	CDCA4;Gpr132;JAG2
Chr7	38220001	38320000	38270000	0.123161	1.57656	0.97005	gene-Oar009547;gene-Oar009548	TYRO3;SCYL1
Chr14	18230001	18330000	18280000	0.141797	1.52828	0.97037	gene-Oar015378;gene-Oar015379	ADCY7;BRD7
Chr14	36290001	36390000	36340000	0.118665	1.21532	0.970867	gene-Oar015547	NFAT5
Chr5	96470001	96570000	96520000	0.141888	1.46185	0.971429	gene-Oar009112	rpl35
Chr11	11460001	11560000	11510000	0.122656	1.41625	0.971435	gene-Oar016947	-
Chr6	25230001	25330000	25280000	0.10883	1.38342	0.971643	gene-Oar007587	BANK1
Chr7	38240001	38340000	38290000	0.161417	1.76285	0.971754	gene-Oar009548;gene-Oar009549	SCYL1;MGA
Chr1	7610001	7710000	7660000	0.137943	1.84158	0.972065	gene-Oar000100;gene-Oar000101;gene-Oar000102	DGKD;DGKD;SAG
Chr15	39690001	39790000	39740000	0.183103	1.4247	0.972766	--	--
Chr3	184460001	184560000	184510000	0.159153	1.25985	0.973376	gene-Oar005195	SYT10
Chr2	62740001	62840000	62790000	0.125744	1.25106	0.973841	gene-Oar002542;gene-Oar002543	RORB;-
Chr16	46290001	46390000	46340000	0.101881	1.49943	0.974549	--	--
Chr3	184200001	184300000	184250000	0.105948	1.72649	0.975614	gene-Oar005192;gene-Oar005193	USP18;-
Chr14	38280001	38380000	38330000	0.18491	1.35091	0.976028	--	--
Chr1	203400001	203500000	203450000	0.0900887	1.3484	0.976088	--	--
Chr15	54400001	54500000	54450000	0.199984	1.58266	0.976671	gene-Oar012013;gene-Oar012014;gene-Oar012015	C2CD3;PPME1;P4HA3
Chr14	18270001	18370000	18320000	0.0908316	1.29358	0.978068	gene-Oar015379	BRD7
Chr6	56020001	56120000	56070000	0.133782	1.26518	0.979088	--	--
Chr2	112840001	112940000	112890000	0.286137	1.43269	0.979161	gene-Oar002819	SH3RF1
Chr21	27710001	27810000	27760000	0.142416	1.40784	0.979567	--	--
Chr15	39730001	39830000	39780000	0.169843	1.40038	0.98011	gene-Oar011698	SPON1
Chr10	34840001	34940000	34890000	0.128498	1.5021	0.981109	gene-Oar011174;gene-Oar011175;gene-Oar011176;gene-Oar011177	FLT3;URAD;CDX2;PDX1
Chr7	41780001	41880000	41830000	0.129213	1.28057	0.981116	--	--
Chr20	11510001	11610000	11560000	0.126671	1.41669	0.981334	gene-Oar018356;gene-Oar018357	CMTR1;CCDC167
Chr19	9240001	9340000	9290000	0.12206	1.27411	0.982452	gene-Oar016304;gene-Oar016305;gene-Oar016306	TRIM71;CCR4;GLB1
Chr3	61160001	61260000	61210000	0.0939392	1.41413	0.983101	--	--
Chr13	84070001	84170000	84120000	0.0926492	1.46141	0.984045	gene-Oar013016	BCAS1
Chr16	46300001	46400000	46350000	0.0897197	1.39977	0.984326	--	--
Chr3	184180001	184280000	184230000	0.0992012	1.70271	0.984454	gene-Oar005192;gene-Oar005193	USP18;-
Chr15	39680001	39780000	39730000	0.165674	1.42033	0.987997	--	--
Chr6	56030001	56130000	56080000	0.136663	1.26158	0.989173	--	--
Chr1	187650001	187750000	187700000	0.109181	1.29545	0.990133	--	--
Chr6	99250001	99350000	99300000	0.103758	1.31003	0.990453	gene-Oar007907	PRKG2
Chr23	57210001	57310000	57260000	0.0970755	1.30292	0.990669	gene-Oar018154	WDR7
Chr2	60190001	60290000	60240000	0.112849	1.39391	0.991735	gene-Oar002521	VPS13A
Chr5	93820001	93920000	93870000	0.0985356	1.4685	0.992993	--	--
Chr6	25220001	25320000	25270000	0.120382	1.40036	0.99314	gene-Oar007587	BANK1
Chr17	34570001	34670000	34620000	0.0892996	1.23034	0.993414	--	--
Chr10	48630001	48730000	48680000	0.140542	1.23417	0.99419	--	--
Chr12	13850001	13950000	13900000	0.096252	1.44971	0.995452	--	--
Chr1	184220001	184320000	184270000	0.090791	1.39517	0.996258	gene-Oar001431;gene-Oar001432	Drd3;DRD3
Chr22	6580001	6680000	6630000	0.121671	1.22872	0.997034	--	--
Chr8	74170001	74270000	74220000	0.102359	1.44678	0.997045	gene-Oar010855	SHPRH
Chr12	15610001	15710000	15660000	0.0948243	1.43746	0.998895	gene-Oar013128	BRINP3
Chr6	36140001	36240000	36190000	0.109434	1.4435	0.999024	gene-Oar007622	CCSER1
Chr1	274050001	274150000	274100000	0.129482	1.42065	0.999515	gene-Oar002010;gene-Oar002011;gene-Oar002012;gene-Oar002013	SETD4;-;CBR1;CBR1
Chr7	41790001	41890000	41840000	0.131482	1.29779	1.0001	--	--
Chr5	52030001	52130000	52080000	0.119335	1.4055	1.00026	gene-Oar008825	CTNNA1
Chr22	44440001	44540000	44490000	0.17531	1.38512	1.00027	gene-Oar019152;gene-Oar019153	PLEKHA1;HTRA1
Chr4	30200001	30300000	30250000	0.142826	1.54829	1.00054	gene-Oar006873;gene-Oar006874	TWISTNB;TMEM196
Chr10	55970001	56070000	56020000	0.129759	1.26489	1.00144	gene-Oar011262	SCEL
Chr2	36150001	36250000	36200000	0.141428	1.34572	1.00276	gene-Oar002296;gene-Oar002297	UBQLN1;IDNK
Chr7	38360001	38460000	38410000	0.13637	1.47696	1.00285	gene-Oar009549;gene-Oar009550	MGA;MAPKBP1
Chr14	23960001	24060000	24010000	0.124952	1.24091	1.00368	gene-Oar015414	GNAO1
Chr6	25250001	25350000	25300000	0.111367	1.46844	1.00673	gene-Oar007587	BANK1
Chr10	82990001	83090000	83040000	0.179019	1.40517	1.00976	gene-Oar011347	Dock9
Chr15	54410001	54510000	54460000	0.202093	1.58392	1.01165	gene-Oar012014;gene-Oar012015	PPME1;P4HA3
Chr20	11490001	11590000	11540000	0.131895	1.26347	1.01298	gene-Oar018356;gene-Oar018357	CMTR1;CCDC167
Chr21	51470001	51570000	51520000	0.0979354	1.31217	1.01344	gene-Oar019764;gene-Oar019765	Brsk1;TOLLIP
Chr18	35640001	35740000	35690000	0.112869	1.52173	1.0135	gene-Oar014868;gene-Oar014869	TMEM266;ETFA
Chr3	186160001	186260000	186210000	0.110004	1.32516	1.01418	gene-Oar005202	-
Chr7	75770001	75870000	75820000	0.153806	1.42689	1.01437	--	--
Chr11	23330001	23430000	23380000	0.111595	1.38972	1.01561	gene-Oar017242;gene-Oar017243;gene-Oar017244;gene-Oar017245;gene-Oar017246;gene-Oar017247	ERBB2;PGAP3;PNMT;TCAP;PPP1R1B;NEUROD2
Chr2	210001	310000	260000	0.10091	1.4129	1.01603	gene-Oar002080;gene-Oar002081;gene-Oar002082	-;ACP1;Alkal2
Chr14	18220001	18320000	18270000	0.133411	1.47231	1.01814	gene-Oar015378;gene-Oar015379	ADCY7;BRD7
Chr1	203420001	203520000	203470000	0.0899446	1.38425	1.01828	gene-Oar001559	Ube2l3
Chr11	28040001	28140000	28090000	0.0975782	1.32818	1.01911	gene-Oar017353	UTP18
Chr6	36150001	36250000	36200000	0.110203	1.40926	1.01917	gene-Oar007622	CCSER1
Chr27	41590001	41690000	41640000	0.206094	1.35667	1.0192	--	--
Chr27	41600001	41700000	41650000	0.206094	1.35667	1.0192	--	--
Chr27	41610001	41710000	41660000	0.206094	1.35667	1.0192	--	--
Chr27	41620001	41720000	41670000	0.206094	1.35667	1.0192	gene-Oar005968	Rpl26
Chr27	41630001	41730000	41680000	0.206094	1.35667	1.0192	gene-Oar005968	Rpl26
Chr27	41640001	41740000	41690000	0.206094	1.35667	1.0192	gene-Oar005968	Rpl26
Chr19	23850001	23950000	23900000	0.114271	1.69609	1.0194	gene-Oar016422;gene-Oar016423	ITPR1;SUMF1
Chr16	41190001	41290000	41240000	0.0957472	1.52127	1.02366	--	--
Chr2	200090001	200190000	200140000	0.11283	1.47254	1.02486	--	--
Chr1	129500001	129600000	129550000	0.100971	1.23435	1.02541	--	--
Chr17	23080001	23180000	23130000	0.109229	1.24888	1.02867	--	--
Chr7	75840001	75940000	75890000	0.145299	1.41279	1.02902	--	--
unanchor80	50001	150000	100000	0.0896293	1.22764	1.0295	gene-Oar021115;gene-Oar021116;gene-Oar021117;gene-Oar021118	SLC41A3;Aldh1l1;-;Klf15
Chr5	11750001	11850000	11800000	0.093839	1.2302	1.03065	gene-Oar008246;gene-Oar008247;gene-Oar008248	ILVBL;SYDE1;CASP14
Chr1	274070001	274170000	274120000	0.0979169	1.34412	1.03251	gene-Oar002010;gene-Oar002011;gene-Oar002012;gene-Oar002013;gene-Oar002014	SETD4;-;CBR1;CBR1;CBR1
Chr2	238540001	238640000	238590000	0.0976744	1.40451	1.03277	gene-Oar003437;gene-Oar003439	PSMD1;ARMC9
Chr11	11490001	11590000	11540000	0.10339	1.33285	1.03279	gene-Oar016947;gene-Oar016948	-;ENDOV
Chr7	59110001	59210000	59160000	0.0920818	1.38687	1.03291	gene-Oar009680	Myo5a
Chr2	223350001	223450000	223400000	0.116101	1.59633	1.03332	--	--
Chr3	68640001	68740000	68690000	0.103568	1.21245	1.03443	gene-Oar004305	CCDC85A
Chr2	49700001	49800000	49750000	0.137887	1.25609	1.03458	gene-Oar002427	GABBR2
Chr10	32320001	32420000	32370000	0.147606	1.65196	1.03511	--	--
Chr7	59130001	59230000	59180000	0.111293	1.40487	1.03515	gene-Oar009680	Myo5a
Chr2	238520001	238620000	238570000	0.0889588	1.43009	1.03622	gene-Oar003437;gene-Oar003438;gene-Oar003439	PSMD1;HTR2B;ARMC9
Chr10	55990001	56090000	56040000	0.119922	1.28107	1.03691	gene-Oar011262	SCEL
Chr7	75850001	75950000	75900000	0.145349	1.43293	1.03733	--	--
Chr21	37960001	38060000	38010000	0.138879	1.32705	1.038	gene-Oar019471	-
Chr9	32780001	32880000	32830000	0.107349	1.31619	1.03812	--	--
Chr14	18240001	18340000	18290000	0.144167	1.53637	1.03903	gene-Oar015378;gene-Oar015379	ADCY7;BRD7
Chr1	217110001	217210000	217160000	0.0963609	1.35241	1.04165	--	--
Chr6	14160001	14260000	14210000	0.107269	1.55217	1.04169	gene-Oar007534	CAMK2D
Chr6	73180001	73280000	73230000	0.16945	1.31078	1.04169	gene-Oar007770	UGT2B4
Chr14	38300001	38400000	38350000	0.191068	1.48578	1.04208	--	--
Chr5	93850001	93950000	93900000	0.103203	1.36235	1.04263	--	--
Chr3	28540001	28640000	28590000	0.126443	1.48094	1.04273	gene-Oar004046	-
Chr1	160270001	160370000	160320000	0.128647	1.3915	1.04332	--	--
Chr9	67490001	67590000	67540000	0.0959609	1.37357	1.04431	--	--
Chr5	56280001	56380000	56330000	0.109989	1.30713	1.04613	gene-Oar008909	NR3C1
Chr5	56290001	56390000	56340000	0.109989	1.30713	1.04613	gene-Oar008909	NR3C1
Chr7	21860001	21960000	21910000	0.138429	1.63758	1.04685	gene-Oar009369;gene-Oar009370;gene-Oar009371;gene-Oar009372;gene-Oar009373	MYH7;Cmtm5;EFS;SLC22A17;PABPN1
Chr7	75830001	75930000	75880000	0.163363	1.42228	1.04764	--	--
Chr1	122190001	122290000	122240000	0.149218	1.36468	1.04866	gene-Oar001175;gene-Oar001176	CREG1;RCSD1
Chr6	39230001	39330000	39280000	0.149064	1.51194	1.04966	gene-Oar007637;gene-Oar007638	ABCG2;-
Chr15	39740001	39840000	39790000	0.16022	1.31106	1.05025	gene-Oar011698	SPON1
Chr9	32770001	32870000	32820000	0.107903	1.34437	1.05038	--	--
Chr22	44470001	44570000	44520000	0.130561	1.286	1.05055	gene-Oar019152;gene-Oar019153	PLEKHA1;HTRA1
Chr15	54290001	54390000	54340000	0.159852	1.24654	1.05084	gene-Oar012013	C2CD3
Chr19	32670001	32770000	32720000	0.111818	1.28635	1.05159	--	--
Chr9	8710001	8810000	8760000	0.136919	1.47054	1.0518	gene-Oar010036	-
Chr19	32680001	32780000	32730000	0.110563	1.27774	1.05274	gene-Oar016449	-
Chr7	52630001	52730000	52680000	0.112077	1.44686	1.05377	gene-Oar009650;gene-Oar009651	MINDY2;ADAM10
Chr10	41300001	41400000	41350000	0.0975836	1.32041	1.05447	--	--
Chr15	54270001	54370000	54320000	0.157204	1.29754	1.05511	gene-Oar012013	C2CD3
Chr16	46270001	46370000	46320000	0.118373	1.48682	1.05598	--	--
Chr12	72730001	72830000	72780000	0.121757	1.56671	1.05654	gene-Oar013609	KCNH1
Chr16	46260001	46360000	46310000	0.119914	1.47997	1.05707	--	--
Chr23	57200001	57300000	57250000	0.0979928	1.29904	1.05845	gene-Oar018154	WDR7
Chr2	176310001	176410000	176360000	0.109752	1.21914	1.05994	gene-Oar003113	AKR1B1
Chr20	28030001	28130000	28080000	0.110741	1.24937	1.06038	gene-Oar018579;gene-Oar018580;gene-Oar018581;gene-Oar018582;gene-Oar018583;gene-Oar018584;gene-Oar018585	MDC1;NRM;PPP1R18;DHX16;-;PPP1R10;ABCF1
Chr1	132600001	132700000	132650000	0.152677	1.5118	1.06063	--	--
Chr14	29710001	29810000	29760000	0.170658	1.29668	1.06069	--	--
Chr18	27590001	27690000	27640000	0.103996	1.40296	1.06187	gene-Oar014796;gene-Oar014797	TM6SF1;-
Chr6	56050001	56150000	56100000	0.103898	1.30581	1.06199	--	--
Chr4	49830001	49930000	49880000	0.0930151	1.32636	1.06348	gene-Oar006968;gene-Oar006969;gene-Oar006970	PUS7;RINT1;EFCAB10
Chr3	129510001	129610000	129560000	0.0897435	1.22052	1.06496	gene-Oar004696	Snrpd2
Chr19	58660001	58760000	58710000	0.0937194	1.27506	1.06548	gene-Oar016719;gene-Oar016720	TMEM40;RAF1
Chr3	189250001	189350000	189300000	0.117275	1.30397	1.06553	gene-Oar005216	CCDC91
Chr9	56850001	56950000	56900000	0.101214	1.26997	1.0661	gene-Oar010329;gene-Oar010330	ANXA5;ACAT2
Chr8	74160001	74260000	74210000	0.0992204	1.29014	1.06611	gene-Oar010855	SHPRH
Chr6	69780001	69880000	69830000	0.114985	1.44606	1.06868	gene-Oar007744	Tec
Chr18	29270001	29370000	29320000	0.129909	1.60726	1.06943	gene-Oar014806;gene-Oar014807	Morf4l1;CTSH
Chr10	49170001	49270000	49220000	0.0906946	1.26668	1.06947	--	--
Chr25	29880001	29980000	29930000	0.109955	1.34248	1.07041	gene-Oar020964	PLAU
Chr14	18170001	18270000	18220000	0.126786	1.39032	1.07048	gene-Oar015377;gene-Oar015378	Papd5;ADCY7
Chr8	94770001	94870000	94820000	0.146234	1.30915	1.07152	gene-Oar010979	THBS2
Chr7	38380001	38480000	38430000	0.10505	1.38356	1.07177	gene-Oar009549;gene-Oar009550;gene-Oar009551	MGA;MAPKBP1;PLA2G4B
Chr3	184480001	184580000	184530000	0.182261	1.24584	1.07321	gene-Oar005195	SYT10
Chr6	39250001	39350000	39300000	0.146218	1.49055	1.07327	gene-Oar007637;gene-Oar007638	ABCG2;-
Chr5	96420001	96520000	96470000	0.146558	1.47707	1.07335	gene-Oar009111	SLF1
Chr25	29890001	29990000	29940000	0.118242	1.37432	1.07459	gene-Oar020964;gene-Oar020965	PLAU;VCL
Chr16	46250001	46350000	46300000	0.136124	1.48541	1.0748	--	--
Chr2	166540001	166640000	166590000	0.17002	1.32343	1.07534	--	--
Chr9	8700001	8800000	8750000	0.146213	1.4447	1.07543	gene-Oar010036	-
Chr6	98380001	98480000	98430000	0.112773	1.37408	1.07613	gene-Oar007903	brcc3
Chr6	98390001	98490000	98440000	0.112773	1.37408	1.07613	gene-Oar007903	brcc3
Chr6	98400001	98500000	98450000	0.112773	1.37408	1.07613	gene-Oar007903	brcc3
Chr6	98410001	98510000	98460000	0.112773	1.37408	1.07613	gene-Oar007903	brcc3
Chr6	98420001	98520000	98470000	0.112773	1.37408	1.07613	gene-Oar007903	brcc3
Chr6	98430001	98530000	98480000	0.112773	1.37408	1.07613	gene-Oar007903	brcc3
Chr6	98440001	98540000	98490000	0.112773	1.37408	1.07613	--	--
Chr6	98450001	98550000	98500000	0.112773	1.37408	1.07613	--	--
Chr6	98460001	98560000	98510000	0.112773	1.37408	1.07613	--	--
Chr6	98470001	98570000	98520000	0.112773	1.37408	1.07613	--	--
Chr18	24300001	24400000	24350000	0.106236	1.32952	1.07675	gene-Oar014748;gene-Oar014749	ZSCAN2;WDR73
Chr22	21270001	21370000	21320000	0.0958154	1.3194	1.07806	gene-Oar018971;gene-Oar018972;gene-Oar018973;gene-Oar018974;gene-Oar018975	PI4K2A;AVPI1;MARVELD1;HIBADH;ZFYVE27
Chr1	174960001	175060000	175010000	0.106304	1.29899	1.07896	--	--
Chr17	32930001	33030000	32980000	0.102658	1.44998	1.07932	gene-Oar014176	TPT1
Chr14	38310001	38410000	38360000	0.179336	1.50314	1.07949	--	--
Chr3	187290001	187390000	187340000	0.12063	1.35811	1.08043	--	--
Chr22	21290001	21390000	21340000	0.0985373	1.29962	1.08106	gene-Oar018971;gene-Oar018972;gene-Oar018973;gene-Oar018974;gene-Oar018975;gene-Oar018976	PI4K2A;AVPI1;MARVELD1;HIBADH;ZFYVE27;SFRP5
Chr13	84060001	84160000	84110000	0.103984	1.38994	1.08116	gene-Oar013016	BCAS1
Chr11	34880001	34980000	34930000	0.107519	1.36143	1.08125	--	--
Chr4	84350001	84450000	84400000	0.106498	1.28621	1.08129	gene-Oar007172;gene-Oar007173;gene-Oar007174	CDK13;ARPC1A;CDK13
Chr7	75670001	75770000	75720000	0.133985	1.70115	1.08192	--	--
Chr10	62810001	62910000	62860000	0.104652	1.40395	1.08198	--	--
Chr6	69770001	69870000	69820000	0.124485	1.45924	1.08325	gene-Oar007744	Tec
Chr4	93980001	94080000	94030000	0.122492	1.36112	1.08352	gene-Oar007215	Grm8
Chr5	93800001	93900000	93850000	0.0975854	1.38888	1.08375	--	--
Chr2	33520001	33620000	33570000	0.113887	1.27813	1.08527	gene-Oar002282	ZCCHC6
Chr23	38130001	38230000	38180000	0.110611	1.30347	1.08623	gene-Oar018035	SMCHD1
Chr9	56840001	56940000	56890000	0.0904899	1.26795	1.08651	gene-Oar010329;gene-Oar010330	ANXA5;ACAT2
Chr2	60180001	60280000	60230000	0.109009	1.388	1.08721	gene-Oar002521	VPS13A
Chr10	44140001	44240000	44190000	0.165629	1.30983	1.08879	--	--
Chr7	21870001	21970000	21920000	0.138615	1.64657	1.08903	gene-Oar009369;gene-Oar009370;gene-Oar009371;gene-Oar009372;gene-Oar009373	MYH7;Cmtm5;EFS;SLC22A17;PABPN1
Chr1	132620001	132720000	132670000	0.132936	1.42159	1.09093	--	--
Chr17	32940001	33040000	32990000	0.0979735	1.44983	1.09142	gene-Oar014176	TPT1
Chr1	7640001	7740000	7690000	0.104321	1.51607	1.09198	gene-Oar000101;gene-Oar000102	DGKD;SAG
Chr16	47980001	48080000	48030000	0.15416	1.22417	1.092	gene-Oar013952	csnk2b
Chr5	52020001	52120000	52070000	0.0967149	1.26921	1.0921	gene-Oar008825	CTNNA1
Chr14	56310001	56410000	56360000	0.122282	1.31585	1.09273	gene-Oar016027;gene-Oar016028;gene-Oar016029;gene-Oar016030;gene-Oar016031	NUP62;ATF5;SIGLEC5;VRK3;ZNF473
Chr18	35940001	36040000	35990000	0.140409	1.2192	1.09293	gene-Oar014871	SCAPER
Chr18	35930001	36030000	35980000	0.142631	1.2435	1.0934	gene-Oar014871	SCAPER
Chr2	200001	300000	250000	0.0921514	1.37374	1.09431	gene-Oar002080;gene-Oar002081;gene-Oar002082	-;ACP1;Alkal2
Chr7	52640001	52740000	52690000	0.111897	1.3602	1.09598	gene-Oar009650;gene-Oar009651	MINDY2;ADAM10
Chr20	24950001	25050000	25000000	0.107263	1.22013	1.09598	--	--
Chr18	37630001	37730000	37680000	0.0893838	1.41309	1.09617	gene-Oar014892	PPCDC
Chr1	129510001	129610000	129560000	0.0992034	1.25812	1.09651	--	--
Chr21	38160001	38260000	38210000	0.0947678	1.26289	1.09674	--	--
Chr20	31760001	31860000	31810000	0.181877	1.29402	1.09737	gene-Oar018676;gene-Oar018677;gene-Oar018678;gene-Oar018679;gene-Oar018680;gene-Oar018681;gene-Oar018682;gene-Oar018683	HFE;Hist1h1e;-;Hist1h2ap;-;-;-;TRIM38
Chr6	69790001	69890000	69840000	0.0994799	1.41965	1.09785	gene-Oar007744	Tec
Chr13	84360001	84460000	84410000	0.13278	1.4253	1.09871	--	--
Chr10	34880001	34980000	34930000	0.112905	1.28884	1.0988	gene-Oar011175;gene-Oar011176;gene-Oar011177	URAD;CDX2;PDX1
Chr2	200100001	200200000	200150000	0.0962738	1.23294	1.1	--	--
Chr10	94130001	94230000	94180000	0.161796	1.48945	1.10382	gene-Oar011420;gene-Oar011421;gene-Oar011422;gene-Oar011423	-;-;RASA3;RASA3
Chr2	213070001	213170000	213120000	0.0985231	1.28527	1.10425	gene-Oar003261	PARD3B
Chr1	217150001	217250000	217200000	0.104816	1.3194	1.10454	--	--
Chr5	72620001	72720000	72670000	0.100414	1.22265	1.10522	--	--
Chr8	94840001	94940000	94890000	0.119267	1.34706	1.10638	--	--
Chr7	41770001	41870000	41820000	0.129269	1.29275	1.10659	--	--
Chr16	46240001	46340000	46290000	0.126976	1.47485	1.10796	--	--
Chr1	160280001	160380000	160330000	0.137168	1.36886	1.10843	--	--
Chr14	18280001	18380000	18330000	0.088999	1.26371	1.10905	gene-Oar015379	BRD7
Chr23	47040001	47140000	47090000	0.142171	1.34035	1.11133	gene-Oar018103	C18orf25
Chr11	63750001	63850000	63800000	0.0982207	1.55972	1.11228	gene-Oar017875	CA10
Chr7	52650001	52750000	52700000	0.106693	1.25777	1.11276	gene-Oar009650;gene-Oar009651	MINDY2;ADAM10
Chr23	47020001	47120000	47070000	0.140498	1.29449	1.11284	gene-Oar018103	C18orf25
Chr19	9230001	9330000	9280000	0.112468	1.28595	1.11339	gene-Oar016304;gene-Oar016305;gene-Oar016306	TRIM71;CCR4;GLB1
Chr5	11740001	11840000	11790000	0.0944445	1.221	1.1137	gene-Oar008246;gene-Oar008247	ILVBL;SYDE1
Chr11	15920001	16020000	15970000	0.0958837	1.31469	1.11438	gene-Oar017057	TANC2
Chr1	230940001	231040000	230990000	0.101047	1.43596	1.11524	--	--
Chr9	67480001	67580000	67530000	0.0979738	1.38247	1.11528	--	--
Chr13	84050001	84150000	84100000	0.113195	1.35791	1.1159	gene-Oar013016	BCAS1
Chr15	81440001	81540000	81490000	0.0895361	1.47512	1.11809	gene-Oar012198	Fads2p1
Chr14	29600001	29700000	29650000	0.134321	1.23956	1.11847	gene-Oar015461	-
Chr1	160290001	160390000	160340000	0.131732	1.36049	1.11927	--	--
Chr2	60150001	60250000	60200000	0.127777	1.27138	1.11952	gene-Oar002521	VPS13A
Chr6	39240001	39340000	39290000	0.149809	1.49819	1.11953	gene-Oar007637;gene-Oar007638	ABCG2;-
Chr7	39380001	39480000	39430000	0.0905984	1.38558	1.11993	gene-Oar009568;gene-Oar009569	Ttbk2;UBR1
Chr10	47220001	47320000	47270000	0.182079	1.67814	1.12004	gene-Oar011236	KLHL1
Chr25	29750001	29850000	29800000	0.129571	1.27788	1.12203	gene-Oar020958;gene-Oar020959;gene-Oar020960;gene-Oar020961;gene-Oar020962;gene-Oar020963	SEC24C;FUT11;Chchd1;ZSWIM8;NDST2;Camk2g
Chr10	55960001	56060000	56010000	0.127335	1.23952	1.12431	gene-Oar011262	SCEL
Chr14	36300001	36400000	36350000	0.112225	1.22938	1.12516	gene-Oar015547	NFAT5
Chr14	36310001	36410000	36360000	0.112225	1.22938	1.12516	gene-Oar015547	NFAT5
Chr11	8390001	8490000	8440000	0.11394	1.3053	1.12679	gene-Oar016898;gene-Oar016899;gene-Oar016900;gene-Oar016901	PRPSAP1;SPHK1;UBE2O;UBE2O
Chr22	44430001	44530000	44480000	0.20519	1.4614	1.12728	gene-Oar019151;gene-Oar019152;gene-Oar019153	BTBD16;PLEKHA1;HTRA1
Chr1	187660001	187760000	187710000	0.119116	1.25037	1.1274	--	--
Chr6	20580001	20680000	20630000	0.157392	1.23946	1.12893	gene-Oar007564	DKK2
Chr3	41120001	41220000	41170000	0.0925071	1.28521	1.129	--	--
Chr9	23090001	23190000	23140000	0.0975845	1.36758	1.1294	gene-Oar010154	ST3GAL1
Chr10	32250001	32350000	32300000	0.133095	1.56101	1.13071	--	--
Chr16	11300001	11400000	11350000	0.0981152	1.23978	1.13104	--	--
Chr4	20960001	21060000	21010000	0.127021	1.26337	1.13149	--	--
Chr8	69460001	69560000	69510000	0.128038	1.40308	1.13157	--	--
Chr4	94000001	94100000	94050000	0.118905	1.29768	1.1316	gene-Oar007215	Grm8
Chr12	38560001	38660000	38610000	0.0952011	1.28528	1.13178	--	--
Chr6	69810001	69910000	69860000	0.0947908	1.38616	1.13253	gene-Oar007744	Tec
Chr10	23150001	23250000	23200000	0.134151	1.26969	1.13314	gene-Oar011086;gene-Oar011087	Dleu7;-
Chr7	39390001	39490000	39440000	0.0916466	1.39385	1.13323	gene-Oar009568;gene-Oar009569	Ttbk2;UBR1
Chr23	57160001	57260000	57210000	0.120585	1.37542	1.13352	--	--
Chr12	12270001	12370000	12320000	0.247984	1.54385	1.13425	gene-Oar013122;gene-Oar013123	TROVE2;UCHL5
Chr3	46960001	47060000	47010000	0.103553	1.33939	1.13432	--	--
Chr8	74180001	74280000	74230000	0.0986375	1.31561	1.13618	gene-Oar010855	SHPRH
Chr15	18620001	18720000	18670000	0.110029	1.5292	1.1362	gene-Oar011514	CUL5
Chr9	67500001	67600000	67550000	0.0949828	1.40921	1.13656	--	--
Chr21	37950001	38050000	38000000	0.146045	1.36369	1.13738	gene-Oar019471	-
Chr1	109600001	109700000	109650000	0.0924111	1.2605	1.1383	gene-Oar001029	Slamf8
Chr7	41810001	41910000	41860000	0.126241	1.25498	1.13966	--	--
Chr21	38070001	38170000	38120000	0.135448	1.46104	1.14042	--	--
Chr6	36130001	36230000	36180000	0.110299	1.38941	1.14053	gene-Oar007622	CCSER1
Chr3	184170001	184270000	184220000	0.0937264	1.64029	1.14058	gene-Oar005192;gene-Oar005193	USP18;-
Chr4	70380001	70480000	70430000	0.110668	1.51029	1.14221	gene-Oar007091;gene-Oar007092	CPVL;TRIL
Chr2	112850001	112950000	112900000	0.274298	1.40268	1.14418	gene-Oar002819	SH3RF1
Chr1	7630001	7730000	7680000	0.108187	1.51988	1.1446	gene-Oar000101;gene-Oar000102	DGKD;SAG
Chr4	70370001	70470000	70420000	0.102919	1.48401	1.14567	gene-Oar007091;gene-Oar007092	CPVL;TRIL
Chr20	28020001	28120000	28070000	0.102932	1.22902	1.14635	gene-Oar018579;gene-Oar018580;gene-Oar018581;gene-Oar018582;gene-Oar018583;gene-Oar018584;gene-Oar018585	MDC1;NRM;PPP1R18;DHX16;-;PPP1R10;ABCF1
Chr15	54430001	54530000	54480000	0.183333	1.45435	1.14652	gene-Oar012014;gene-Oar012015	PPME1;P4HA3
Chr2	49690001	49790000	49740000	0.137582	1.24173	1.14686	gene-Oar002427	GABBR2
Chr3	184260001	184360000	184310000	0.090391	1.56183	1.14821	gene-Oar005193;gene-Oar005194	-;Alg10b
Chr15	74100001	74200000	74150000	0.0922044	1.40936	1.14893	--	--
Chr5	23360001	23460000	23410000	0.139721	1.41918	1.14942	gene-Oar008563;gene-Oar008564	IL13;RAD50
Chr16	9810001	9910000	9860000	0.0947985	1.42243	1.15066	--	--
Chr8	63180001	63280000	63230000	0.122214	1.43963	1.15082	gene-Oar010807	SLC2A12
Chr1	184230001	184330000	184280000	0.0959614	1.34475	1.15194	gene-Oar001431;gene-Oar001432	Drd3;DRD3
Chr4	93970001	94070000	94020000	0.121254	1.34021	1.1525	gene-Oar007215	Grm8
Chr10	56030001	56130000	56080000	0.100927	1.27048	1.15278	gene-Oar011262	SCEL
Chr9	8680001	8780000	8730000	0.106244	1.23754	1.15312	gene-Oar010036	-
Chr2	29140001	29240000	29190000	0.11975	1.49515	1.15341	gene-Oar002261;gene-Oar002262	NOL8;IARS
Chr2	29170001	29270000	29220000	0.142673	1.48621	1.15349	gene-Oar002262	IARS
Chr1	230980001	231080000	231030000	0.132102	1.32766	1.15369	--	--
Chr7	75780001	75880000	75830000	0.145464	1.41744	1.15577	--	--
Chr3	186170001	186270000	186220000	0.108392	1.26614	1.15733	gene-Oar005202	-
Chr6	69800001	69900000	69850000	0.094408	1.3763	1.15766	gene-Oar007744	Tec
Chr1	44480001	44580000	44530000	0.117268	1.24619	1.15816	--	--
Chr7	54840001	54940000	54890000	0.103607	1.21378	1.15882	gene-Oar009659	ZNF280D
Chr23	47030001	47130000	47080000	0.142003	1.32537	1.15925	gene-Oar018103	C18orf25
Chr5	93810001	93910000	93860000	0.0977973	1.36676	1.16037	--	--
Chr2	49720001	49820000	49770000	0.126811	1.22318	1.16174	gene-Oar002427	GABBR2
Chr7	75820001	75920000	75870000	0.16598	1.42185	1.16195	--	--
Chr23	47060001	47160000	47110000	0.121891	1.32002	1.1621	gene-Oar018103	C18orf25
Chr2	166550001	166650000	166600000	0.163101	1.3337	1.16246	--	--
Chr12	15660001	15760000	15710000	0.139128	1.29323	1.16301	gene-Oar013128	BRINP3
Chr11	23460001	23560000	23510000	0.123353	1.25826	1.16365	gene-Oar017248;gene-Oar017249;gene-Oar017250	CDK12;CDK12;-
Chr1	160310001	160410000	160360000	0.130203	1.24971	1.16381	--	--
Chr2	33530001	33630000	33580000	0.118387	1.30204	1.16614	gene-Oar002282	ZCCHC6
Chr24	6930001	7030000	6980000	0.140496	1.47772	1.16688	gene-Oar019990;gene-Oar019991;gene-Oar019992;gene-Oar019993	CORO7;DNAJA3;NMRAL1;Hmox2
Chr22	44460001	44560000	44510000	0.133746	1.29642	1.16825	gene-Oar019152;gene-Oar019153	PLEKHA1;HTRA1
Chr23	47050001	47150000	47100000	0.135482	1.32779	1.16908	gene-Oar018103	C18orf25
Chr7	54850001	54950000	54900000	0.116796	1.23553	1.17101	gene-Oar009659	ZNF280D
Chr22	18920001	19020000	18970000	0.194444	1.22186	1.1714	gene-Oar018935	CYP2C21
Chr1	160320001	160420000	160370000	0.128685	1.26518	1.17178	--	--
Chr9	31630001	31730000	31680000	0.128422	1.57051	1.17207	gene-Oar010197;gene-Oar010198	WDYHV1;ATAD2
Chr1	44450001	44550000	44500000	0.0902288	1.26231	1.17234	--	--
Chr23	47070001	47170000	47120000	0.115213	1.33233	1.17245	gene-Oar018103	C18orf25
Chr6	55990001	56090000	56040000	0.099715	1.25325	1.17339	--	--
Chr20	51240001	51340000	51290000	0.0969811	1.35993	1.17365	--	--
Chr3	138980001	139080000	139030000	0.0894096	1.451	1.17512	gene-Oar004823;gene-Oar004824	AQP2;FAIM2
Chr11	34890001	34990000	34940000	0.101355	1.28852	1.17703	--	--
Chr5	56270001	56370000	56320000	0.106464	1.36076	1.17739	gene-Oar008909	NR3C1
Chr6	56000001	56100000	56050000	0.102227	1.25651	1.17868	--	--
Chr11	63760001	63860000	63810000	0.100881	1.51231	1.17912	gene-Oar017875	CA10
Chr21	27740001	27840000	27790000	0.143768	1.22602	1.17943	--	--
Chr7	41760001	41860000	41810000	0.10514	1.24938	1.17966	--	--
Chr26	4910001	5010000	4960000	0.0994648	1.25153	1.17968	gene-Oar020533	CSMD1
Chr1	160300001	160400000	160350000	0.126623	1.21454	1.18154	--	--
Chr15	18450001	18550000	18500000	0.0900245	1.42334	1.18157	gene-Oar011512;gene-Oar011513	SLC35F2;RAB39A
Chr21	38150001	38250000	38200000	0.109154	1.26464	1.18163	--	--
Chr16	46220001	46320000	46270000	0.139896	1.48393	1.18186	--	--
Chr11	11450001	11550000	11500000	0.109291	1.36844	1.18268	gene-Oar016947	-
Chr3	184430001	184530000	184480000	0.136071	1.31166	1.18285	gene-Oar005195	SYT10
Chr1	230900001	231000000	230950000	0.0938234	1.36112	1.1838	--	--
Chr5	24440001	24540000	24490000	0.0905499	1.4826	1.18414	gene-Oar008573;gene-Oar008574	FNIP1;RAPGEF6
Chr23	35520001	35620000	35570000	0.0945444	1.3431	1.18449	gene-Oar018017;gene-Oar018018;gene-Oar018019	ABHD3;Snrpd1;ESCO1
Chr11	34840001	34940000	34890000	0.0909322	1.23198	1.18534	--	--
Chr10	47200001	47300000	47250000	0.170002	1.64647	1.18656	gene-Oar011236	KLHL1
Chr1	160340001	160440000	160390000	0.144553	1.32727	1.18815	--	--
Chr2	8460001	8560000	8510000	0.10469	1.23259	1.18816	gene-Oar002129	ATP5A1
Chr14	56320001	56420000	56370000	0.118467	1.30447	1.18894	gene-Oar016027;gene-Oar016028;gene-Oar016029;gene-Oar016030;gene-Oar016031;gene-Oar016032	NUP62;ATF5;SIGLEC5;VRK3;ZNF473;IZUMO2
Chr15	50120001	50220000	50170000	0.10244	1.49765	1.18964	gene-Oar011889;gene-Oar011890;gene-Oar011891;gene-Oar011892;gene-Oar011893	HBE2;HBE1;-;HBE2;-
Chr7	21880001	21980000	21930000	0.137854	1.63871	1.19085	gene-Oar009369;gene-Oar009370;gene-Oar009371;gene-Oar009372;gene-Oar009373;gene-Oar009374;gene-Oar009375	MYH7;Cmtm5;EFS;SLC22A17;PABPN1;BCL2L2;Ppp1r3e
Chr13	84380001	84480000	84430000	0.122565	1.40837	1.19095	--	--
Chr25	12250001	12350000	12300000	0.118135	1.29327	1.191	--	--
Chr10	52810001	52910000	52860000	0.100026	1.26318	1.19404	--	--
Chr8	63190001	63290000	63240000	0.109226	1.39334	1.1964	gene-Oar010807	SLC2A12
Chr22	36940001	37040000	36990000	0.112605	1.41481	1.19715	gene-Oar019104;gene-Oar019105	TDRD1;AFAP1L2
Chr25	12240001	12340000	12290000	0.107454	1.29405	1.19827	--	--
Chr18	35920001	36020000	35970000	0.140985	1.22023	1.1986	gene-Oar014871	SCAPER
Chr19	32660001	32760000	32710000	0.108705	1.21974	1.19862	--	--
Chr10	32330001	32430000	32380000	0.134165	1.53048	1.19895	--	--
Chr10	23130001	23230000	23180000	0.122	1.26878	1.20004	gene-Oar011086;gene-Oar011087	Dleu7;-
Chr17	33000001	33100000	33050000	0.0951046	1.31837	1.20063	--	--
Chr10	42000001	42100000	42050000	0.0950093	1.22711	1.20181	--	--
Chr22	18880001	18980000	18930000	0.14159	1.30421	1.20313	gene-Oar018935	CYP2C21
Chr12	38570001	38670000	38620000	0.0921148	1.22571	1.2035	--	--
Chr5	56260001	56360000	56310000	0.103421	1.33437	1.20407	gene-Oar008909	NR3C1
Chr1	155590001	155690000	155640000	0.136796	1.32885	1.20461	--	--
Chr25	17230001	17330000	17280000	0.0890829	1.24294	1.20527	--	--
Chr15	74040001	74140000	74090000	0.106926	1.48965	1.20557	--	--
Chr12	15620001	15720000	15670000	0.108122	1.46076	1.20615	gene-Oar013128	BRINP3
Chr7	41800001	41900000	41850000	0.137062	1.29431	1.20634	--	--
Chr14	29720001	29820000	29770000	0.156255	1.2467	1.20658	--	--
Chr18	37610001	37710000	37660000	0.0890152	1.42072	1.20852	--	--
Chr7	75860001	75960000	75910000	0.143692	1.38277	1.21047	--	--
Chr21	51440001	51540000	51490000	0.0941645	1.22761	1.21093	gene-Oar019764	Brsk1
Chr18	29280001	29380000	29330000	0.123039	1.55476	1.21186	gene-Oar014806;gene-Oar014807	Morf4l1;CTSH
Chr7	36110001	36210000	36160000	0.0907162	1.42406	1.2144	gene-Oar009504	ZCRB1
Chr1	190000001	190100000	190050000	0.124819	1.63501	1.21458	gene-Oar001456;gene-Oar001457	NR1I2;GSK3B
Chr1	174970001	175070000	175020000	0.0990502	1.2656	1.215	--	--
Chr1	230960001	231060000	231010000	0.116131	1.39653	1.21531	--	--
Chr8	69440001	69540000	69490000	0.122097	1.22201	1.2162	--	--
Chr13	84390001	84490000	84440000	0.0994671	1.34241	1.21633	--	--
Chr23	57190001	57290000	57240000	0.100875	1.27416	1.21641	--	--
Chr1	160330001	160430000	160380000	0.128713	1.26453	1.21688	--	--
Chr11	42770001	42870000	42820000	0.109499	1.26573	1.21709	gene-Oar017653;gene-Oar017654	NUFIP2;CRYBA1
Chr10	34850001	34950000	34900000	0.142031	1.44802	1.21852	gene-Oar011174;gene-Oar011175;gene-Oar011176;gene-Oar011177	FLT3;URAD;CDX2;PDX1
Chr3	28530001	28630000	28580000	0.135613	1.43116	1.21981	gene-Oar004045;gene-Oar004046	GDF7;-
Chr10	34860001	34960000	34910000	0.135779	1.40338	1.2215	gene-Oar011174;gene-Oar011175;gene-Oar011176;gene-Oar011177	FLT3;URAD;CDX2;PDX1
Chr2	166520001	166620000	166570000	0.175484	1.34143	1.22271	--	--
Chr2	90130001	90230000	90180000	0.112946	1.49074	1.22316	gene-Oar002661;gene-Oar002662;gene-Oar002663;gene-Oar002664	HACD4;IFNB2;IFNB2;IFNA14
Chr5	94310001	94410000	94360000	0.103752	1.2306	1.22377	--	--
Chr12	15670001	15770000	15720000	0.122102	1.23225	1.22385	gene-Oar013128	BRINP3
Chr15	18610001	18710000	18660000	0.108448	1.54321	1.22417	gene-Oar011514	CUL5
Chr2	33500001	33600000	33550000	0.126229	1.22299	1.22549	--	--
Chr4	93990001	94090000	94040000	0.115776	1.28755	1.2261	gene-Oar007215	Grm8
Chr5	94300001	94400000	94350000	0.103008	1.24928	1.22779	--	--
Chr8	56130001	56230000	56180000	0.112177	1.53427	1.22807	gene-Oar010765	CEP162
Chr1	230890001	230990000	230940000	0.100025	1.34216	1.22809	--	--
Chr20	31770001	31870000	31820000	0.181381	1.27421	1.2285	gene-Oar018676;gene-Oar018677;gene-Oar018678;gene-Oar018679;gene-Oar018680;gene-Oar018681;gene-Oar018682;gene-Oar018683	HFE;Hist1h1e;-;Hist1h2ap;-;-;-;TRIM38
Chr15	38800001	38900000	38850000	0.0978576	1.32699	1.22925	gene-Oar011689	TMEM260
Chr10	56020001	56120000	56070000	0.0992105	1.25173	1.22933	gene-Oar011262	SCEL
Chr7	61010001	61110000	61060000	0.13418	1.239	1.22956	gene-Oar009700;gene-Oar009701	Trpm7;USP8
Chr2	62750001	62850000	62800000	0.116272	1.22453	1.23084	gene-Oar002542;gene-Oar002543	RORB;-
Chr15	54260001	54360000	54310000	0.161776	1.27607	1.23095	gene-Oar012013	C2CD3
Chr9	69240001	69340000	69290000	0.108485	1.26532	1.23112	--	--
Chr1	207470001	207570000	207520000	0.116921	1.29139	1.23149	gene-Oar001594	-
Chr2	166530001	166630000	166580000	0.169164	1.30267	1.23158	--	--
Chr15	54250001	54350000	54300000	0.161599	1.26477	1.23169	gene-Oar012013	C2CD3
Chr24	6980001	7080000	7030000	0.179469	1.21916	1.23331	gene-Oar019991;gene-Oar019992;gene-Oar019993;gene-Oar019994;gene-Oar019995	DNAJA3;NMRAL1;Hmox2;CDIP1;C16orf96
Chr21	38080001	38180000	38130000	0.135839	1.42541	1.23558	--	--
Chr23	47010001	47110000	47060000	0.144355	1.26888	1.2363	gene-Oar018103	C18orf25
Chr13	13840001	13940000	13890000	0.0957974	1.28083	1.23763	--	--
Chr16	46210001	46310000	46260000	0.138077	1.48628	1.23927	--	--
Chr2	112870001	112970000	112920000	0.245867	1.3321	1.23992	gene-Oar002819;gene-Oar002820	SH3RF1;CBR4
Chr4	30220001	30320000	30270000	0.186581	1.44333	1.24001	gene-Oar006874	TMEM196
Chr12	12290001	12390000	12340000	0.249615	1.49804	1.24259	gene-Oar013123	UCHL5
Chr14	56330001	56430000	56380000	0.123261	1.30091	1.2444	gene-Oar016027;gene-Oar016028;gene-Oar016029;gene-Oar016030;gene-Oar016031;gene-Oar016032	NUP62;ATF5;SIGLEC5;VRK3;ZNF473;IZUMO2
Chr9	8740001	8840000	8790000	0.145868	1.41521	1.2449	gene-Oar010036	-
Chr14	65390001	65490000	65440000	0.107548	1.21409	1.2455	gene-Oar016222;gene-Oar016223;gene-Oar016224	-;ZSCAN5B;ZNF667
Chr7	460001	560000	510000	0.0928644	1.21787	1.24572	--	--
Chr11	34870001	34970000	34920000	0.105831	1.34322	1.24591	--	--
Chr20	25140001	25240000	25190000	0.141157	1.25998	1.24603	gene-Oar018493;gene-Oar018494	Gsta4;ICK
Chr1	160250001	160350000	160300000	0.110313	1.39851	1.24705	--	--
Chr10	83010001	83110000	83060000	0.142972	1.23356	1.24746	gene-Oar011347	Dock9
Chr7	20280001	20380000	20330000	0.117609	1.32691	1.24771	gene-Oar009326	Neo1
Chr1	129470001	129570000	129520000	0.0900518	1.36179	1.24863	--	--
Chr14	65380001	65480000	65430000	0.106458	1.21318	1.24899	gene-Oar016221;gene-Oar016222;gene-Oar016223;gene-Oar016224	-;-;ZSCAN5B;ZNF667
Chr15	18500001	18600000	18550000	0.132718	1.45902	1.24906	gene-Oar011513	RAB39A
Chr15	18520001	18620000	18570000	0.13821	1.39808	1.25018	gene-Oar011513	RAB39A
Chr14	17870001	17970000	17920000	0.105893	1.28119	1.25024	--	--
Chr7	38390001	38490000	38440000	0.104323	1.32945	1.2503	gene-Oar009549;gene-Oar009550;gene-Oar009551	MGA;MAPKBP1;PLA2G4B
Chr5	96480001	96580000	96530000	0.14513	1.42874	1.25056	gene-Oar009112	rpl35
Chr20	31780001	31880000	31830000	0.179003	1.24023	1.25197	gene-Oar018676;gene-Oar018677;gene-Oar018678;gene-Oar018679;gene-Oar018680;gene-Oar018681;gene-Oar018682;gene-Oar018683	HFE;Hist1h1e;-;Hist1h2ap;-;-;-;TRIM38
Chr6	52990001	53090000	53040000	0.0938264	1.23036	1.25226	--	--
Chr24	6970001	7070000	7020000	0.175687	1.23799	1.25234	gene-Oar019991;gene-Oar019992;gene-Oar019993;gene-Oar019994;gene-Oar019995	DNAJA3;NMRAL1;Hmox2;CDIP1;C16orf96
Chr6	55980001	56080000	56030000	0.11949	1.30644	1.25508	--	--
Chr21	38140001	38240000	38190000	0.11336	1.27628	1.25513	--	--
Chr10	42340001	42440000	42390000	0.10189	1.23199	1.25563	--	--
Chr1	230930001	231030000	230980000	0.0921852	1.33307	1.25627	--	--
Chr2	33510001	33610000	33560000	0.112962	1.22451	1.25757	--	--
Chr1	29750001	29850000	29800000	0.0890282	1.53255	1.25784	--	--
Chr15	18480001	18580000	18530000	0.134399	1.43747	1.2581	gene-Oar011513	RAB39A
Chr25	29900001	30000000	29950000	0.120639	1.29672	1.25923	gene-Oar020964;gene-Oar020965	PLAU;VCL
Chr6	73170001	73270000	73220000	0.186679	1.29985	1.25957	gene-Oar007770	UGT2B4
Chr9	23100001	23200000	23150000	0.0998468	1.36272	1.26024	gene-Oar010154	ST3GAL1
Chr8	69450001	69550000	69500000	0.13009	1.2869	1.2604	--	--
Chr16	41200001	41300000	41250000	0.0907551	1.44232	1.26194	--	--
Chr4	94010001	94110000	94060000	0.0941774	1.22679	1.26354	gene-Oar007215	Grm8
Chr13	84370001	84470000	84420000	0.136986	1.38933	1.26361	--	--
Chr6	82250001	82350000	82300000	0.0904011	1.21813	1.26553	--	--
Chr16	42640001	42740000	42690000	0.101154	1.25812	1.26578	gene-Oar013929	ADAMTS12
Chr10	47230001	47330000	47280000	0.193341	1.59334	1.26642	gene-Oar011236	KLHL1
Chr14	17890001	17990000	17940000	0.101904	1.2406	1.26717	--	--
Chr1	230920001	231020000	230970000	0.0986524	1.33984	1.2674	--	--
Chr7	75680001	75780000	75730000	0.132083	1.61527	1.26758	--	--
Chr14	17860001	17960000	17910000	0.108204	1.28885	1.26793	--	--
Chr3	211640001	211740000	211690000	0.0894027	1.38561	1.26884	gene-Oar005383;gene-Oar005384	-;-
Chr8	56110001	56210000	56160000	0.105137	1.49854	1.27105	gene-Oar010765	CEP162
Chr21	38060001	38160000	38110000	0.15467	1.39702	1.27169	--	--
Chr14	36280001	36380000	36330000	0.091898	1.21746	1.27184	gene-Oar015547	NFAT5
Chr6	99260001	99360000	99310000	0.11002	1.2343	1.27219	gene-Oar007907	PRKG2
Chr2	29160001	29260000	29210000	0.129834	1.48424	1.27241	gene-Oar002261;gene-Oar002262	NOL8;IARS
Chr12	1090001	1190000	1140000	0.10325	1.22233	1.27306	gene-Oar013029;gene-Oar013030	ADORA1;CHI3L1
Chr15	50100001	50200000	50150000	0.12382	1.55348	1.27391	gene-Oar011888;gene-Oar011889;gene-Oar011890;gene-Oar011891;gene-Oar011892	HBE1;HBE2;HBE1;-;HBE2
Chr3	221550001	221650000	221600000	0.106013	1.40014	1.274	gene-Oar005549;gene-Oar005550;gene-Oar005551;gene-Oar005552;gene-Oar005553	SLC25A17;ST13;DNAJB7;XPNPEP3;Rbx1
Chr1	91070001	91170000	91120000	0.0921382	1.30682	1.27421	gene-Oar000721	LRIG2
Chr7	59140001	59240000	59190000	0.105816	1.34205	1.27508	gene-Oar009680	Myo5a
Chr3	98820001	98920000	98870000	0.0892529	1.39756	1.27564	--	--
Chr1	7520001	7620000	7570000	0.137445	1.30053	1.27661	gene-Oar000099;gene-Oar000100	USP40;DGKD
Chr7	65300001	65400000	65350000	0.0923305	1.21846	1.27766	--	--
Chr4	30180001	30280000	30230000	0.0930656	1.41715	1.27837	gene-Oar006873;gene-Oar006874	TWISTNB;TMEM196
Chr7	75790001	75890000	75840000	0.155516	1.43025	1.27893	--	--
Chr1	189970001	190070000	190020000	0.102557	1.45107	1.27907	gene-Oar001456;gene-Oar001457	NR1I2;GSK3B
Chr3	46950001	47050000	47000000	0.095241	1.30341	1.27956	--	--
Chr1	189960001	190060000	190010000	0.101931	1.44432	1.27977	gene-Oar001456;gene-Oar001457	NR1I2;GSK3B
Chr9	69220001	69320000	69270000	0.0906377	1.34087	1.27983	--	--
Chr15	62030001	62130000	62080000	0.142176	1.22601	1.27999	gene-Oar012070	MPPED2
Chr15	50110001	50210000	50160000	0.111968	1.543	1.28007	gene-Oar011889;gene-Oar011890;gene-Oar011891;gene-Oar011892	HBE2;HBE1;-;HBE2
Chr5	23340001	23440000	23390000	0.148774	1.47226	1.2801	gene-Oar008562;gene-Oar008563;gene-Oar008564	IL4;IL13;RAD50
Chr3	221640001	221740000	221690000	0.0923739	1.24501	1.28069	gene-Oar005553;gene-Oar005554	Rbx1;Ep300
Chr9	8690001	8790000	8740000	0.115858	1.28827	1.28308	gene-Oar010036	-
Chr9	69230001	69330000	69280000	0.0962113	1.30814	1.28378	--	--
Chr11	63740001	63840000	63790000	0.0949131	1.48293	1.28424	gene-Oar017875	CA10
Chr2	112860001	112960000	112910000	0.25233	1.33754	1.28531	gene-Oar002819	SH3RF1
Chr11	34860001	34960000	34910000	0.10682	1.34445	1.28546	--	--
Chr10	47250001	47350000	47300000	0.196327	1.5735	1.2855	gene-Oar011236	KLHL1
Chr9	67470001	67570000	67520000	0.0954094	1.31217	1.28567	--	--
Chr11	15910001	16010000	15960000	0.0994298	1.26455	1.28612	gene-Oar017057	TANC2
Chr21	27700001	27800000	27750000	0.133335	1.31144	1.28612	--	--
Chr10	44150001	44250000	44200000	0.184321	1.3382	1.28644	--	--
Chr1	160350001	160450000	160400000	0.136991	1.26895	1.28716	--	--
Chr8	56120001	56220000	56170000	0.108585	1.46908	1.28773	gene-Oar010765	CEP162
Chr21	38130001	38230000	38180000	0.105114	1.29996	1.28776	--	--
Chr14	56350001	56450000	56400000	0.119993	1.31042	1.28812	gene-Oar016029;gene-Oar016030;gene-Oar016031;gene-Oar016032	SIGLEC5;VRK3;ZNF473;IZUMO2
Chr15	39670001	39770000	39720000	0.118161	1.33384	1.28817	--	--
Chr8	62460001	62560000	62510000	0.101371	1.3213	1.28885	--	--
Chr15	53000001	53100000	53050000	0.149265	1.31479	1.28892	gene-Oar011994;gene-Oar011995	PDE2A;ARAP1
Chr3	187230001	187330000	187280000	0.180363	1.22502	1.28924	--	--
Chr19	58260001	58360000	58310000	0.0896648	1.27708	1.29067	gene-Oar016711	TMCC1
Chr25	12260001	12360000	12310000	0.124479	1.27192	1.29156	--	--
Chr16	42620001	42720000	42670000	0.0973039	1.2927	1.29172	gene-Oar013929	ADAMTS12
Chr9	69210001	69310000	69260000	0.0897111	1.33826	1.29244	--	--
Chr14	65400001	65500000	65450000	0.108016	1.23124	1.29254	gene-Oar016223;gene-Oar016224;gene-Oar016225	ZSCAN5B;ZNF667;ZNF583
Chr15	54440001	54540000	54490000	0.157816	1.43378	1.29429	gene-Oar012014;gene-Oar012015;gene-Oar012016	PPME1;P4HA3;PGM2L1
Chr10	55330001	55430000	55380000	0.0979526	1.37769	1.2959	gene-Oar011254	KCTD16
Chr14	17880001	17980000	17930000	0.103029	1.25563	1.2963	--	--
Chr13	84310001	84410000	84360000	0.113849	1.39047	1.29648	gene-Oar013018	PFDN4
Chr9	34440001	34540000	34490000	0.165577	1.28195	1.29674	gene-Oar010213	PRKDC
Chr11	23350001	23450000	23400000	0.114715	1.33564	1.29675	gene-Oar017243;gene-Oar017244;gene-Oar017245;gene-Oar017246;gene-Oar017247	PGAP3;PNMT;TCAP;PPP1R1B;NEUROD2
Chr1	122200001	122300000	122250000	0.156859	1.32067	1.29695	gene-Oar001176	RCSD1
Chr14	56360001	56460000	56410000	0.118476	1.38489	1.29783	gene-Oar016030;gene-Oar016031;gene-Oar016032	VRK3;ZNF473;IZUMO2
Chr2	90120001	90220000	90170000	0.1188	1.44907	1.2979	gene-Oar002661;gene-Oar002662;gene-Oar002663	HACD4;IFNB2;IFNB2
Chr9	97540001	97640000	97590000	0.10279	1.28993	1.30092	gene-Oar010513	SNTB1
Chr8	56100001	56200000	56150000	0.1027	1.42836	1.30121	gene-Oar010765	CEP162
Chr9	23110001	23210000	23160000	0.102697	1.33353	1.30263	gene-Oar010154	ST3GAL1
Chr13	84300001	84400000	84350000	0.106352	1.39379	1.30279	gene-Oar013018	PFDN4
Chr2	186800001	186900000	186850000	0.11445	1.26975	1.30347	--	--
Chr6	73280001	73380000	73330000	0.0947144	1.23678	1.30383	gene-Oar007771;gene-Oar007772;gene-Oar007773	UGT2B18;UGT2B31;UGT2B18
Chr1	189990001	190090000	190040000	0.105908	1.45656	1.30421	gene-Oar001456;gene-Oar001457	NR1I2;GSK3B
Chr5	24450001	24550000	24500000	0.0950725	1.36739	1.30431	gene-Oar008573;gene-Oar008574	FNIP1;RAPGEF6
Chr10	41290001	41390000	41340000	0.0977531	1.31063	1.30453	--	--
Chr16	9820001	9920000	9870000	0.100214	1.37968	1.30549	--	--
Chr14	18160001	18260000	18210000	0.0963882	1.22878	1.30615	gene-Oar015377;gene-Oar015378	Papd5;ADCY7
Chr6	36180001	36280000	36230000	0.096155	1.24998	1.3063	gene-Oar007622	CCSER1
Chr8	62440001	62540000	62490000	0.0974686	1.43769	1.3063	--	--
Chr18	27580001	27680000	27630000	0.10093	1.34425	1.3074	gene-Oar014796;gene-Oar014797	TM6SF1;-
Chr10	23140001	23240000	23190000	0.122784	1.28205	1.30774	gene-Oar011086;gene-Oar011087	Dleu7;-
Chr1	189950001	190050000	190000000	0.0982173	1.4364	1.30819	gene-Oar001455;gene-Oar001456;gene-Oar001457	Maats1;NR1I2;GSK3B
Chr8	62450001	62550000	62500000	0.0984096	1.4222	1.30831	--	--
Chr4	560001	660000	610000	0.100422	1.39121	1.31075	--	--
Chr4	570001	670000	620000	0.100422	1.39121	1.31075	--	--
Chr11	8380001	8480000	8430000	0.127276	1.2536	1.31158	gene-Oar016898;gene-Oar016899;gene-Oar016900;gene-Oar016901	PRPSAP1;SPHK1;UBE2O;UBE2O
Chr6	20600001	20700000	20650000	0.150569	1.21751	1.31201	gene-Oar007564	DKK2
Chr1	91050001	91150000	91100000	0.0898345	1.28664	1.31209	gene-Oar000721	LRIG2
Chr21	37940001	38040000	37990000	0.111958	1.32445	1.3127	gene-Oar019471	-
Chr15	18490001	18590000	18540000	0.130855	1.4519	1.31363	gene-Oar011513	RAB39A
Chr5	23330001	23430000	23380000	0.150345	1.44821	1.31394	gene-Oar008561;gene-Oar008562;gene-Oar008563;gene-Oar008564	KIF3A;IL4;IL13;RAD50
Chr14	56340001	56440000	56390000	0.120865	1.31614	1.3143	gene-Oar016029;gene-Oar016030;gene-Oar016031;gene-Oar016032	SIGLEC5;VRK3;ZNF473;IZUMO2
Chr15	18560001	18660000	18610000	0.128132	1.46324	1.31613	gene-Oar011513;gene-Oar011514	RAB39A;CUL5
Chr1	230970001	231070000	231020000	0.12185	1.31631	1.31642	--	--
Chr1	189980001	190080000	190030000	0.100628	1.43549	1.31731	gene-Oar001456;gene-Oar001457	NR1I2;GSK3B
Chr9	31610001	31710000	31660000	0.144266	1.6409	1.31752	gene-Oar010197;gene-Oar010198	WDYHV1;ATAD2
Chr7	61040001	61140000	61090000	0.12393	1.21277	1.3178	gene-Oar009701;gene-Oar009702	USP8;GABPB1
Chr5	24350001	24450000	24400000	0.123339	1.55572	1.31804	gene-Oar008572;gene-Oar008573	-;FNIP1
Chr9	32760001	32860000	32810000	0.0975811	1.31614	1.31846	--	--
Chr20	51230001	51330000	51280000	0.107518	1.4048	1.31899	--	--
Chr2	186790001	186890000	186840000	0.11752	1.28324	1.32038	--	--
Chr2	51410001	51510000	51460000	0.0957631	1.42728	1.32194	gene-Oar002446;gene-Oar002447	SLC25A51;Dcaf10
Chr15	18510001	18610000	18560000	0.138071	1.40391	1.32199	gene-Oar011513	RAB39A
Chr7	21890001	21990000	21940000	0.114274	1.50842	1.32283	gene-Oar009369;gene-Oar009370;gene-Oar009371;gene-Oar009372;gene-Oar009373;gene-Oar009374;gene-Oar009375;gene-Oar009376	MYH7;Cmtm5;EFS;SLC22A17;PABPN1;BCL2L2;Ppp1r3e;HOMEZ
Chr6	36120001	36220000	36170000	0.111118	1.3623	1.32423	gene-Oar007622	CCSER1
Chr15	18530001	18630000	18580000	0.140661	1.44175	1.32439	gene-Oar011513;gene-Oar011514	RAB39A;CUL5
Chr15	39660001	39760000	39710000	0.112663	1.29449	1.32462	--	--
Chr15	18570001	18670000	18620000	0.123721	1.50007	1.32494	gene-Oar011514	CUL5
Chr18	35910001	36010000	35960000	0.134697	1.22873	1.32572	gene-Oar014871	SCAPER
Chr7	75810001	75910000	75860000	0.161807	1.36706	1.3263	--	--
Chr9	31620001	31720000	31670000	0.136442	1.64946	1.32648	gene-Oar010197;gene-Oar010198	WDYHV1;ATAD2
Chr15	53010001	53110000	53060000	0.144422	1.32495	1.32949	gene-Oar011994;gene-Oar011995	PDE2A;ARAP1
[truncated: 579 more rows]
