# Supplementary material for: Analysis of Migration and Adaptive Evolution in Tibetan Sheep Populations
Source: Animals (Basel). 2026 Jan 20;16(2):317. doi: 10.3390/ani16020317 (PMC12837694; doi:10.3390/ani16020317)
Supplement: Supplementary file 1 [file animals-16-00317-s001.zip › Supplementary Table S8. Candidate loci and genes for cold drought environment (CD vs WH).xlsx]

## Sheet: Sheet1
Supplementary Table S8. Candidate loci and genes for cold drought environment (CD vs WH).
Chr	Start	End	Mid	Fst	Pi_Ratio	Tajima.D_HA	Genes	symbol
Chr3	218960001	219060000	219010000	0.11697	4.16427	-2.18507	gene-Oar005495;gene-Oar005496;gene-Oar005497;gene-Oar005498;gene-Oar005499;gene-Oar005500	GGA1;SH3BP1;LGALS1;NOL12;Triobp;TRIOBP
Chr3	218950001	219050000	219000000	0.114152	4.01554	-2.13973	gene-Oar005494;gene-Oar005495;gene-Oar005496;gene-Oar005497;gene-Oar005498;gene-Oar005499;gene-Oar005500	GGA1;GGA1;SH3BP1;LGALS1;NOL12;Triobp;TRIOBP
Chr6	77630001	77730000	77680000	0.0930813	9.91081	-2.08832	--	--
Chr3	218970001	219070000	219020000	0.115018	3.7603	-2.02661	gene-Oar005496;gene-Oar005497;gene-Oar005498;gene-Oar005499;gene-Oar005500	SH3BP1;LGALS1;NOL12;Triobp;TRIOBP
Chr6	77610001	77710000	77660000	0.113147	14.5927	-1.98805	--	--
Chr6	77620001	77720000	77670000	0.113147	14.5927	-1.98805	--	--
Chr6	77500001	77600000	77550000	0.0742915	4.11487	-1.95166	gene-Oar007788	Mad1l1
Chr1	125550001	125650000	125600000	0.114163	5.08938	-1.92819	--	--
Chr1	125540001	125640000	125590000	0.11639	5.26663	-1.92506	--	--
Chr1	125530001	125630000	125580000	0.116428	5.37757	-1.91825	--	--
Chr6	77440001	77540000	77490000	0.0970811	4.10468	-1.90966	gene-Oar007788	Mad1l1
Chr6	77460001	77560000	77510000	0.0986119	4.07751	-1.89585	gene-Oar007788	Mad1l1
Chr6	77470001	77570000	77520000	0.104709	4.25595	-1.89405	gene-Oar007788	Mad1l1
Chr3	218940001	219040000	218990000	0.10633	3.43832	-1.88973	gene-Oar005494;gene-Oar005495;gene-Oar005496;gene-Oar005497;gene-Oar005498;gene-Oar005499	GGA1;GGA1;SH3BP1;LGALS1;NOL12;Triobp
Chr1	212120001	212220000	212170000	0.14345	5.44423	-1.86857	--	--
Chr1	125520001	125620000	125570000	0.114681	5.17578	-1.85972	--	--
Chr6	77430001	77530000	77480000	0.0945695	3.90318	-1.85684	gene-Oar007788	Mad1l1
Chr6	77480001	77580000	77530000	0.0877223	3.63297	-1.85496	gene-Oar007788	Mad1l1
Chr6	77450001	77550000	77500000	0.0984452	4.20937	-1.8479	gene-Oar007788	Mad1l1
Chr6	77420001	77520000	77470000	0.0931863	3.84927	-1.84727	gene-Oar007788	Mad1l1
Chr6	77570001	77670000	77620000	0.0869749	4.57645	-1.84341	--	--
Chr20	35470001	35570000	35520000	0.103325	3.4708	-1.82467	gene-Oar018715;gene-Oar018716	CSH1;CSH
Chr3	166140001	166240000	166190000	0.128654	3.44939	-1.82193	gene-Oar005042;gene-Oar005043;gene-Oar005044;gene-Oar005045;gene-Oar005046;gene-Oar005047;gene-Oar005048	Ypel2;IKZF4;SUOX;Rab5b;CDK2;PMEL;DGKA
Chr6	77560001	77660000	77610000	0.0863225	4.23843	-1.81808	--	--
Chr1	212060001	212160000	212110000	0.1219	3.67529	-1.80714	--	--
Chr1	212130001	212230000	212180000	0.135086	4.84983	-1.80371	--	--
Chr1	212110001	212210000	212160000	0.14499	5.21804	-1.80254	--	--
Chr20	35460001	35560000	35510000	0.105421	3.52389	-1.8021	gene-Oar018715;gene-Oar018716	CSH1;CSH
Chr8	15650001	15750000	15700000	0.104448	4.76994	-1.80145	--	--
Chr1	125490001	125590000	125540000	0.0750284	3.19834	-1.79906	--	--
Chr1	125510001	125610000	125560000	0.0999013	3.81537	-1.77912	--	--
Chr6	77410001	77510000	77460000	0.0979354	3.95741	-1.77034	gene-Oar007788	Mad1l1
Chr20	35450001	35550000	35500000	0.101059	3.42774	-1.75116	gene-Oar018715;gene-Oar018716	CSH1;CSH
Chr1	125500001	125600000	125550000	0.0764546	3.06692	-1.74941	--	--
Chr6	77550001	77650000	77600000	0.0836232	3.92595	-1.74426	--	--
Chr3	218980001	219080000	219030000	0.105994	3.17685	-1.74181	gene-Oar005496;gene-Oar005497;gene-Oar005498;gene-Oar005499;gene-Oar005500	SH3BP1;LGALS1;NOL12;Triobp;TRIOBP
Chr1	212080001	212180000	212130000	0.129129	3.6506	-1.73621	--	--
Chr6	77530001	77630000	77580000	0.0805623	3.70299	-1.73591	--	--
Chr6	77540001	77640000	77590000	0.0805623	3.70299	-1.73591	--	--
Chr1	212100001	212200000	212150000	0.149743	4.92371	-1.735	--	--
Chr6	77510001	77610000	77560000	0.0659717	2.98278	-1.73187	gene-Oar007788	Mad1l1
Chr20	35420001	35520000	35470000	0.0882729	3.20479	-1.72154	gene-Oar018715	CSH1
Chr6	77580001	77680000	77630000	0.0835097	4.80755	-1.71899	--	--
Chr18	37530001	37630000	37580000	0.0683465	7.07769	-1.71057	gene-Oar014889;gene-Oar014890;gene-Oar014891	COMMD4;Trcg1;-
Chr20	35440001	35540000	35490000	0.102729	3.36414	-1.70659	gene-Oar018715;gene-Oar018716	CSH1;CSH
Chr1	212070001	212170000	212120000	0.129182	3.60725	-1.70105	--	--
Chr3	166130001	166230000	166180000	0.123416	3.01432	-1.69832	gene-Oar005042;gene-Oar005043;gene-Oar005044;gene-Oar005045;gene-Oar005046	Ypel2;IKZF4;SUOX;Rab5b;CDK2
Chr1	212140001	212240000	212190000	0.121766	4.32895	-1.69799	--	--
Chr6	77390001	77490000	77440000	0.101035	4.14227	-1.68938	gene-Oar007788	Mad1l1
Chr16	74490001	74590000	74540000	0.11228	3.36659	-1.6892	gene-Oar014036;gene-Oar014037;gene-Oar014038	TRIP13;BRD9;Zdhhc11
Chr20	35480001	35580000	35530000	0.09796	3.17068	-1.65979	gene-Oar018715;gene-Oar018716	CSH1;CSH
Chr1	188530001	188630000	188580000	0.145462	4.73106	-1.65041	--	--
Chr20	35400001	35500000	35450000	0.075269	2.84743	-1.65038	gene-Oar018714;gene-Oar018715	Ube2n;CSH1
Chr20	35430001	35530000	35480000	0.0933517	3.20936	-1.64829	gene-Oar018715;gene-Oar018716	CSH1;CSH
Chr3	166150001	166250000	166200000	0.130308	3.16933	-1.64672	gene-Oar005042;gene-Oar005043;gene-Oar005044;gene-Oar005045;gene-Oar005046;gene-Oar005047;gene-Oar005048	Ypel2;IKZF4;SUOX;Rab5b;CDK2;PMEL;DGKA
Chr10	39530001	39630000	39580000	0.167525	4.25436	-1.64394	--	--
Chr1	212090001	212190000	212140000	0.136185	3.76103	-1.63991	--	--
Chr16	74470001	74570000	74520000	0.111256	3.30817	-1.63303	gene-Oar014034;gene-Oar014035;gene-Oar014036;gene-Oar014037	-;NKD2;TRIP13;BRD9
Chr16	74500001	74600000	74550000	0.106924	3.20156	-1.6324	gene-Oar014036;gene-Oar014037;gene-Oar014038	TRIP13;BRD9;Zdhhc11
Chr16	74560001	74660000	74610000	0.094647	3.23302	-1.6234	gene-Oar014037;gene-Oar014038;gene-Oar014039;gene-Oar014040;gene-Oar014041	BRD9;Zdhhc11;-;TPPP;Cep72
Chr6	77400001	77500000	77450000	0.09081	3.47323	-1.62222	gene-Oar007788	Mad1l1
Chr16	74480001	74580000	74530000	0.110787	3.27505	-1.61772	gene-Oar014035;gene-Oar014036;gene-Oar014037;gene-Oar014038	NKD2;TRIP13;BRD9;Zdhhc11
Chr6	77520001	77620000	77570000	0.0681569	2.94936	-1.61179	gene-Oar007788	Mad1l1
Chr20	35410001	35510000	35460000	0.0785768	2.88623	-1.60725	gene-Oar018715	CSH1
Chr20	35390001	35490000	35440000	0.0705485	2.70729	-1.60664	gene-Oar018714;gene-Oar018715	Ube2n;CSH1
Chr1	188540001	188640000	188590000	0.142998	4.08514	-1.60656	--	--
Chr6	77590001	77690000	77640000	0.0866522	4.27346	-1.60445	--	--
Chr16	74550001	74650000	74600000	0.0963912	3.24887	-1.60252	gene-Oar014036;gene-Oar014037;gene-Oar014038;gene-Oar014039;gene-Oar014040;gene-Oar014041	TRIP13;BRD9;Zdhhc11;-;TPPP;Cep72
Chr16	74540001	74640000	74590000	0.102137	3.29366	-1.60183	gene-Oar014036;gene-Oar014037;gene-Oar014038;gene-Oar014039	TRIP13;BRD9;Zdhhc11;-
Chr3	166160001	166260000	166210000	0.138882	2.87031	-1.58792	gene-Oar005042;gene-Oar005043;gene-Oar005044;gene-Oar005045;gene-Oar005046;gene-Oar005047;gene-Oar005048	Ypel2;IKZF4;SUOX;Rab5b;CDK2;PMEL;DGKA
Chr16	74460001	74560000	74510000	0.106433	3.12826	-1.58696	gene-Oar014034;gene-Oar014035;gene-Oar014036;gene-Oar014037	-;NKD2;TRIP13;BRD9
Chr16	74610001	74710000	74660000	0.0861431	3.08573	-1.58562	gene-Oar014038;gene-Oar014039;gene-Oar014040;gene-Oar014041	Zdhhc11;-;TPPP;Cep72
Chr10	39540001	39640000	39590000	0.17007	4.05257	-1.58103	--	--
Chr3	166170001	166270000	166220000	0.150944	3.13227	-1.55882	gene-Oar005043;gene-Oar005044;gene-Oar005045;gene-Oar005046;gene-Oar005047;gene-Oar005048;gene-Oar005049	IKZF4;SUOX;Rab5b;CDK2;PMEL;DGKA;PYM1
Chr18	37540001	37640000	37590000	0.0783244	9.26581	-1.55224	gene-Oar014889;gene-Oar014890;gene-Oar014891	COMMD4;Trcg1;-
Chr16	74450001	74550000	74500000	0.103306	3.0662	-1.54893	gene-Oar014034;gene-Oar014035;gene-Oar014036	-;NKD2;TRIP13
Chr16	74530001	74630000	74580000	0.101828	3.18764	-1.54789	gene-Oar014036;gene-Oar014037;gene-Oar014038;gene-Oar014039	TRIP13;BRD9;Zdhhc11;-
Chr10	39550001	39650000	39600000	0.16414	3.61745	-1.53861	--	--
Chr16	74580001	74680000	74630000	0.0851169	3.00011	-1.53406	gene-Oar014038;gene-Oar014039;gene-Oar014040;gene-Oar014041	Zdhhc11;-;TPPP;Cep72
Chr16	74520001	74620000	74570000	0.106302	3.28874	-1.52936	gene-Oar014036;gene-Oar014037;gene-Oar014038	TRIP13;BRD9;Zdhhc11
Chr20	35490001	35590000	35540000	0.0825732	2.72261	-1.51859	gene-Oar018715;gene-Oar018716	CSH1;CSH
Chr3	218990001	219090000	219040000	0.0983533	2.84087	-1.51403	gene-Oar005496;gene-Oar005497;gene-Oar005498;gene-Oar005499;gene-Oar005500	SH3BP1;LGALS1;NOL12;Triobp;TRIOBP
Chr1	212150001	212250000	212200000	0.0980534	3.52557	-1.5118	--	--
Chr1	188500001	188600000	188550000	0.116341	4.89394	-1.51039	--	--
Chr6	77600001	77700000	77650000	0.0908066	4.37466	-1.5057	--	--
Chr3	114300001	114400000	114350000	0.0743431	2.64588	-1.49797	gene-Oar004651	-
Chr1	188520001	188620000	188570000	0.146374	4.55587	-1.48865	--	--
Chr16	74510001	74610000	74560000	0.103294	3.06414	-1.48062	gene-Oar014036;gene-Oar014037;gene-Oar014038	TRIP13;BRD9;Zdhhc11
Chr16	74590001	74690000	74640000	0.0848436	3.01843	-1.46838	gene-Oar014038;gene-Oar014039;gene-Oar014040;gene-Oar014041	Zdhhc11;-;TPPP;Cep72
Chr1	212050001	212150000	212100000	0.107929	2.90895	-1.45854	--	--
Chr16	74600001	74700000	74650000	0.087541	3.08869	-1.45332	gene-Oar014038;gene-Oar014039;gene-Oar014040;gene-Oar014041	Zdhhc11;-;TPPP;Cep72
Chr16	74570001	74670000	74620000	0.0883893	2.90549	-1.44245	gene-Oar014037;gene-Oar014038;gene-Oar014039;gene-Oar014040;gene-Oar014041	BRD9;Zdhhc11;-;TPPP;Cep72
Chr20	35500001	35600000	35550000	0.0784883	2.63339	-1.43648	gene-Oar018715;gene-Oar018716	CSH1;CSH
Chr6	77640001	77740000	77690000	0.090622	3.30288	-1.43452	--	--
Chr3	166120001	166220000	166170000	0.108799	2.52929	-1.42761	gene-Oar005041;gene-Oar005042;gene-Oar005043;gene-Oar005044;gene-Oar005045	ERBB3;Ypel2;IKZF4;SUOX;Rab5b
Chr6	77650001	77750000	77700000	0.0860016	2.81457	-1.42627	--	--
Chr10	39520001	39620000	39570000	0.157209	3.73403	-1.41686	--	--
Chr16	74440001	74540000	74490000	0.0939197	2.71696	-1.40168	gene-Oar014034;gene-Oar014035;gene-Oar014036	-;NKD2;TRIP13
Chr12	40880001	40980000	40930000	0.0705489	1.45822	-1.36236	gene-Oar013272;gene-Oar013273	TNFSF18;UAP1
Chr1	244940001	245040000	244990000	0.0778982	2.72319	-1.35311	gene-Oar001808	AGTR1
Chr14	68880001	68980000	68930000	0.0655284	2.46984	-1.34897	gene-Oar016268	-
Chr6	77660001	77760000	77710000	0.0966178	2.83757	-1.33266	--	--
Chr16	74430001	74530000	74480000	0.0865912	2.59594	-1.3282	gene-Oar014034;gene-Oar014035	-;NKD2
Chr7	62000001	62100000	62050000	0.118464	2.72351	-1.32385	--	--
Chr27	112990001	113090000	113040000	0.136108	4.80773	-1.32005	--	--
Chr27	113000001	113100000	113050000	0.136108	4.80773	-1.32005	--	--
Chr27	113010001	113110000	113060000	0.136108	4.80773	-1.32005	--	--
Chr27	113020001	113120000	113070000	0.136108	4.80773	-1.32005	--	--
Chr27	113030001	113130000	113080000	0.136108	4.80773	-1.32005	--	--
Chr7	62010001	62110000	62060000	0.111565	2.62492	-1.31493	--	--
Chr18	37550001	37650000	37600000	0.0769093	7.10027	-1.30271	gene-Oar014889;gene-Oar014890;gene-Oar014891	COMMD4;Trcg1;-
Chr1	244920001	245020000	244970000	0.0870724	2.85916	-1.29596	gene-Oar001807;gene-Oar001808	CPB1;AGTR1
Chr3	166180001	166280000	166230000	0.144394	2.80205	-1.29574	gene-Oar005043;gene-Oar005044;gene-Oar005045;gene-Oar005046;gene-Oar005047;gene-Oar005048;gene-Oar005049	IKZF4;SUOX;Rab5b;CDK2;PMEL;DGKA;PYM1
Chr7	61880001	61980000	61930000	0.0987794	2.45896	-1.28996	gene-Oar009705;gene-Oar009706	ATP8B4;DTWD1
Chr14	68870001	68970000	68920000	0.078939	2.47529	-1.28312	gene-Oar016268	-
Chr3	199600001	199700000	199650000	0.147171	2.75878	-1.25123	gene-Oar005273;gene-Oar005274;gene-Oar005275	DNAJC21;DNAJC21;PIK3C2G
Chr1	244930001	245030000	244980000	0.0780733	2.64127	-1.24625	gene-Oar001808	AGTR1
Chr5	112760001	112860000	112810000	0.0708189	2.44972	-1.23638	gene-Oar009168	Camk4
Chr5	112770001	112870000	112820000	0.0708189	2.44972	-1.23638	gene-Oar009168	Camk4
Chr3	218930001	219030000	218980000	0.0822254	2.35238	-1.2329	gene-Oar005493;gene-Oar005494;gene-Oar005495;gene-Oar005496;gene-Oar005497;gene-Oar005498;gene-Oar005499	LGALS2;GGA1;GGA1;SH3BP1;LGALS1;NOL12;Triobp
Chr1	212040001	212140000	212090000	0.0724354	2.17619	-1.22046	--	--
Chr7	61990001	62090000	62040000	0.112397	2.6098	-1.21589	--	--
Chr10	39510001	39610000	39560000	0.153984	3.17374	-1.2144	--	--
Chr7	61870001	61970000	61920000	0.0870996	2.22237	-1.21269	gene-Oar009705;gene-Oar009706	ATP8B4;DTWD1
Chr20	51630001	51730000	51680000	0.0760425	4.76937	-1.20627	--	--
Chr20	51640001	51740000	51690000	0.0760425	4.76937	-1.20627	--	--
Chr16	74620001	74720000	74670000	0.0740169	2.28735	-1.19974	gene-Oar014038;gene-Oar014039;gene-Oar014040;gene-Oar014041	Zdhhc11;-;TPPP;Cep72
Chr3	219000001	219100000	219050000	0.0910593	2.40513	-1.19507	gene-Oar005497;gene-Oar005498;gene-Oar005499;gene-Oar005500	LGALS1;NOL12;Triobp;TRIOBP
Chr3	166190001	166290000	166240000	0.117713	2.50903	-1.19375	gene-Oar005044;gene-Oar005045;gene-Oar005046;gene-Oar005047;gene-Oar005048;gene-Oar005049	SUOX;Rab5b;CDK2;PMEL;DGKA;PYM1
Chr1	244960001	245060000	245010000	0.0680985	2.30322	-1.18185	gene-Oar001808;gene-Oar001809	AGTR1;-
Chr1	31660001	31760000	31710000	0.0655267	1.85132	-1.17563	gene-Oar000410;gene-Oar000411	C8A;DAB1
Chr1	31650001	31750000	31700000	0.0805136	2.0468	-1.16508	gene-Oar000410;gene-Oar000411	C8A;DAB1
Chr14	68850001	68950000	68900000	0.0768191	2.37801	-1.15882	gene-Oar016268	-
Chr14	68860001	68960000	68910000	0.0768191	2.37801	-1.15882	gene-Oar016268	-
Chr3	169840001	169940000	169890000	0.0716097	2.0932	-1.15338	--	--
Chr5	112780001	112880000	112830000	0.0827456	2.41204	-1.14627	gene-Oar009168	Camk4
Chr6	74480001	74580000	74530000	0.0874021	2.51863	-1.14554	gene-Oar007785	CENPC
Chr1	244950001	245050000	245000000	0.0753745	2.42728	-1.14091	gene-Oar001808	AGTR1
Chr1	188490001	188590000	188540000	0.0865783	3.52407	-1.12857	gene-Oar001442	RPL9
Chr1	188510001	188610000	188560000	0.115346	3.92207	-1.1276	--	--
Chr14	68840001	68940000	68890000	0.074377	2.33501	-1.12536	gene-Oar016268	-
Chr6	77360001	77460000	77410000	0.0657245	2.34908	-1.11757	--	--
Chr2	83840001	83940000	83890000	0.0791858	1.92	-1.11634	--	--
Chr5	112730001	112830000	112780000	0.0810716	2.67911	-1.1124	gene-Oar009168	Camk4
Chr5	112740001	112840000	112790000	0.0810716	2.67911	-1.1124	gene-Oar009168	Camk4
Chr5	112750001	112850000	112800000	0.0810716	2.67911	-1.1124	gene-Oar009168	Camk4
Chr20	35520001	35620000	35570000	0.0695333	2.27015	-1.09988	gene-Oar018716;gene-Oar018717	CSH;PRL
Chr7	61860001	61960000	61910000	0.0842786	2.02636	-1.09288	gene-Oar009705;gene-Oar009706	ATP8B4;DTWD1
Chr6	88050001	88150000	88100000	0.15378	9.3662	-1.09119	gene-Oar007823;gene-Oar007824	PSIP1;UGT2C1
Chr20	35510001	35610000	35560000	0.0719056	2.30307	-1.08154	gene-Oar018715;gene-Oar018716;gene-Oar018717	CSH1;CSH;PRL
Chr27	113040001	113140000	113090000	0.172636	11.3249	-1.07704	--	--
Chr27	113050001	113150000	113100000	0.172636	11.3249	-1.07704	--	--
Chr27	113060001	113160000	113110000	0.172636	11.3249	-1.07704	--	--
Chr27	113070001	113170000	113120000	0.172636	11.3249	-1.07704	--	--
Chr27	113080001	113180000	113130000	0.172636	11.3249	-1.07704	--	--
Chr27	130390001	130490000	130440000	0.0696414	6.92214	-1.07704	gene-Oar006631;gene-Oar006632	Prps1;FRMPD3
Chr10	39480001	39580000	39530000	0.138702	2.64655	-1.0713	--	--
Chr14	68600001	68700000	68650000	0.184718	12.3706	-1.07049	gene-Oar016264;gene-Oar016265	CCNB1;-
Chr1	29670001	29770000	29720000	0.0825006	2.50029	-1.06986	--	--
Chr1	29680001	29780000	29730000	0.0825006	2.50029	-1.06986	--	--
Chr5	112790001	112890000	112840000	0.0767639	2.29559	-1.06867	gene-Oar009168	Camk4
Chr3	108900001	109000000	108950000	0.0760234	7.77778	-1.06734	--	--
Chr27	68370001	68470000	68420000	0.0694566	7.37489	-1.06734	--	--
Chr27	68380001	68480000	68430000	0.0694566	7.37489	-1.06734	--	--
Chr27	68390001	68490000	68440000	0.0694566	7.37489	-1.06734	--	--
Chr27	68400001	68500000	68450000	0.0694566	7.37489	-1.06734	--	--
Chr27	68410001	68510000	68460000	0.0694566	7.37489	-1.06734	--	--
Chr27	68420001	68520000	68470000	0.0694566	7.37489	-1.06734	--	--
Chr27	68430001	68530000	68480000	0.0694566	7.37489	-1.06734	--	--
Chr27	68440001	68540000	68490000	0.0694566	7.37489	-1.06734	--	--
Chr27	68450001	68550000	68500000	0.0694566	7.37489	-1.06734	--	--
Chr27	68460001	68560000	68510000	0.0694566	7.37489	-1.06734	--	--
Chr10	41910001	42010000	41960000	0.0790123	1.92735	-1.05986	--	--
Chr10	39470001	39570000	39520000	0.138081	2.59797	-1.05916	--	--
Chr19	39840001	39940000	39890000	0.0702089	1.34126	-1.05732	gene-Oar016476;gene-Oar016477	Atxn7;THOC7
Chr16	74650001	74750000	74700000	0.0813329	2.59272	-1.0547	gene-Oar014041	Cep72
Chr16	74640001	74740000	74690000	0.0791903	2.46586	-1.05304	gene-Oar014040;gene-Oar014041	TPPP;Cep72
Chr10	39500001	39600000	39550000	0.138263	2.62734	-1.04692	--	--
Chr2	83830001	83930000	83880000	0.0753065	1.88922	-1.04132	--	--
Chr10	39490001	39590000	39540000	0.138015	2.66933	-1.03716	--	--
Chr6	77380001	77480000	77430000	0.0694161	2.59188	-1.03007	--	--
Chr6	74470001	74570000	74520000	0.0785049	2.28922	-1.0285	gene-Oar007785	CENPC
Chr15	11600001	11700000	11650000	0.0809683	2.31339	-1.02582	--	--
Chr16	74420001	74520000	74470000	0.0738858	2.20046	-1.02223	gene-Oar014034;gene-Oar014035	-;NKD2
Chr20	35530001	35630000	35580000	0.069296	2.13876	-1.01629	gene-Oar018716;gene-Oar018717	CSH;PRL
Chr1	31640001	31740000	31690000	0.0835286	2.02894	-1.01508	gene-Oar000410;gene-Oar000411	C8A;DAB1
Chr18	37560001	37660000	37610000	0.0799599	5.55829	-1.00736	gene-Oar014890;gene-Oar014891	Trcg1;-
Chr13	23500001	23600000	23550000	0.0959347	3.98553	-1.00074	gene-Oar012377	PLXDC2
Chr2	83850001	83950000	83900000	0.0828585	1.94154	-0.995532	gene-Oar002631	ZDHHC21
Chr3	122090001	122190000	122140000	0.163321	2.21013	-0.990168	--	--
Chr3	122110001	122210000	122160000	0.159037	2.20905	-0.98993	--	--
Chr10	41920001	42020000	41970000	0.0776654	1.90759	-0.988087	--	--
Chr1	31630001	31730000	31680000	0.0937191	2.08576	-0.987962	gene-Oar000410;gene-Oar000411	C8A;DAB1
Chr12	13910001	14010000	13960000	0.1589	2.43164	-0.985656	--	--
Chr3	169780001	169880000	169830000	0.0760003	2.04515	-0.984785	--	--
Chr3	122120001	122220000	122170000	0.13723	2.14873	-0.981246	--	--
Chr3	169800001	169900000	169850000	0.0842066	2.09282	-0.969472	--	--
Chr12	13950001	14050000	14000000	0.127835	2.21826	-0.963806	--	--
Chr10	41900001	42000000	41950000	0.08496	1.92519	-0.961376	--	--
Chr10	41950001	42050000	42000000	0.0788045	1.95	-0.961209	--	--
Chr3	169770001	169870000	169820000	0.0762984	2.01185	-0.960868	--	--
Chr2	220270001	220370000	220320000	0.0688632	1.93035	-0.957856	gene-Oar003299	PCED1A
Chr18	50750001	50850000	50800000	0.0680336	2.35677	-0.955213	gene-Oar014965	TITF1
Chr3	169790001	169890000	169840000	0.081262	2.08609	-0.954917	--	--
Chr10	41930001	42030000	41980000	0.0787044	1.92584	-0.95311	--	--
Chr18	37570001	37670000	37620000	0.0803394	5.02757	-0.951462	gene-Oar014891	-
Chr3	169810001	169910000	169860000	0.0797465	2.16429	-0.93124	--	--
Chr3	169820001	169920000	169870000	0.0768649	2.11519	-0.931235	--	--
Chr16	45050001	45150000	45100000	0.091883	2.27746	-0.930042	--	--
Chr6	74460001	74560000	74510000	0.0736541	2.00953	-0.92608	gene-Oar007785	CENPC
Chr16	74630001	74730000	74680000	0.0750761	2.2065	-0.918239	gene-Oar014039;gene-Oar014040;gene-Oar014041	-;TPPP;Cep72
Chr6	74490001	74590000	74540000	0.0807829	2.37507	-0.911816	gene-Oar007785	CENPC
Chr1	29690001	29790000	29740000	0.0754277	2.26782	-0.905752	--	--
Chr3	122100001	122200000	122150000	0.164585	2.15395	-0.905154	--	--
Chr13	1730001	1830000	1780000	0.0794535	4.92406	-0.904641	--	--
Chr9	1830001	1930000	1880000	0.0703528	4.52119	-0.901874	--	--
Chr9	1840001	1940000	1890000	0.0703528	4.52119	-0.901874	--	--
Chr9	1850001	1950000	1900000	0.0703528	4.52119	-0.901874	--	--
Chr9	1860001	1960000	1910000	0.0703528	4.52119	-0.901874	--	--
Chr9	1870001	1970000	1920000	0.0703528	4.52119	-0.901874	--	--
Chr9	1880001	1980000	1930000	0.0703528	4.52119	-0.901874	--	--
Chr9	1890001	1990000	1940000	0.0703528	4.52119	-0.901874	--	--
Chr9	1900001	2000000	1950000	0.0703528	4.52119	-0.901874	--	--
Chr9	1910001	2010000	1960000	0.0703528	4.52119	-0.901874	--	--
Chr9	1920001	2020000	1970000	0.0703528	4.52119	-0.901874	--	--
Chr15	11590001	11690000	11640000	0.0747277	2.20398	-0.901482	--	--
Chr26	8510001	8610000	8560000	0.0850567	2.07449	-0.898803	gene-Oar020545;gene-Oar020546;gene-Oar020547;gene-Oar020548	AGPAT5;XKR5;ZNF596;ZNF596
Chr27	22870001	22970000	22920000	0.162754	6.25209	-0.898344	--	--
Chr27	22880001	22980000	22930000	0.162754	6.25209	-0.898344	--	--
Chr27	22890001	22990000	22940000	0.162754	6.25209	-0.898344	--	--
Chr27	22900001	23000000	22950000	0.162754	6.25209	-0.898344	--	--
Chr27	22910001	23010000	22960000	0.162754	6.25209	-0.898344	--	--
Chr27	22920001	23020000	22970000	0.162754	6.25209	-0.898344	--	--
Chr27	22930001	23030000	22980000	0.162754	6.25209	-0.898344	--	--
Chr27	22940001	23040000	22990000	0.162754	6.25209	-0.898344	--	--
Chr27	22950001	23050000	23000000	0.162754	6.25209	-0.898344	--	--
Chr27	22960001	23060000	23010000	0.162754	6.25209	-0.898344	gene-Oar005837	PTCHD1
Chr4	1	100000	50000	0.077094	4.50345	-0.898344	--	--
Chr27	69010001	69110000	69060000	0.191735	6.57717	-0.896237	gene-Oar006209	SLC16A2
Chr27	69020001	69120000	69070000	0.191735	6.57717	-0.896237	gene-Oar006209	SLC16A2
Chr16	74670001	74770000	74720000	0.0776856	2.79014	-0.895851	gene-Oar014041;gene-Oar014042	Cep72;Slc9a3
Chr16	74410001	74510000	74460000	0.068735	2.01246	-0.894736	gene-Oar014034;gene-Oar014035	-;NKD2
Chr3	169830001	169930000	169880000	0.073835	2.14923	-0.894629	--	--
Chr1	244910001	245010000	244960000	0.0914913	2.40006	-0.894512	gene-Oar001807	CPB1
Chr14	68460001	68560000	68510000	0.154211	5.6887	-0.8912	--	--
Chr14	68470001	68570000	68520000	0.154211	5.6887	-0.8912	gene-Oar016264	CCNB1
Chr14	68480001	68580000	68530000	0.154211	5.6887	-0.8912	gene-Oar016264	CCNB1
Chr14	68490001	68590000	68540000	0.154211	5.6887	-0.8912	gene-Oar016264	CCNB1
Chr16	45040001	45140000	45090000	0.0806259	2.18838	-0.884515	--	--
Chr26	8500001	8600000	8550000	0.0834411	2.07489	-0.881019	gene-Oar020545;gene-Oar020546;gene-Oar020547	AGPAT5;XKR5;ZNF596
Chr3	219010001	219110000	219060000	0.0849846	2.09641	-0.877875	gene-Oar005498;gene-Oar005499;gene-Oar005500;gene-Oar005501	NOL12;Triobp;TRIOBP;H1F0
Chr12	13940001	14040000	13990000	0.156598	2.27482	-0.874751	--	--
Chr15	11610001	11710000	11660000	0.074857	2.17802	-0.871502	--	--
Chr16	74660001	74760000	74710000	0.0802494	2.6513	-0.870914	gene-Oar014041	Cep72
Chr12	13920001	14020000	13970000	0.166051	2.31092	-0.867776	--	--
Chr10	41960001	42060000	42010000	0.081175	1.91302	-0.865698	--	--
Chr7	61890001	61990000	61940000	0.0913886	2.21942	-0.860389	gene-Oar009705;gene-Oar009706	ATP8B4;DTWD1
Chr2	83860001	83960000	83910000	0.0824447	1.82518	-0.857039	gene-Oar002631	ZDHHC21
Chr2	83870001	83970000	83920000	0.0884035	1.95266	-0.853613	gene-Oar002631	ZDHHC21
Chr7	61980001	62080000	62030000	0.0988697	2.28489	-0.849513	--	--
Chr2	196080001	196180000	196130000	0.0831904	1.8319	-0.846821	--	--
Chr15	11570001	11670000	11620000	0.0718159	2.12522	-0.844044	--	--
Chr26	8490001	8590000	8540000	0.0839237	2.0362	-0.842164	gene-Oar020545;gene-Oar020546	AGPAT5;XKR5
Chr19	39830001	39930000	39880000	0.06896	1.34275	-0.841631	gene-Oar016476	Atxn7
Chr5	112720001	112820000	112770000	0.0779153	2.45585	-0.841334	gene-Oar009168	Camk4
Chr3	221580001	221680000	221630000	0.135586	2.30058	-0.840425	gene-Oar005550;gene-Oar005551;gene-Oar005552;gene-Oar005553	ST13;DNAJB7;XPNPEP3;Rbx1
Chr7	61970001	62070000	62020000	0.101747	2.28083	-0.838298	--	--
Chr16	45060001	45160000	45110000	0.0877169	2.19873	-0.829578	--	--
Chr2	220260001	220360000	220310000	0.0726461	1.93805	-0.829454	gene-Oar003299	PCED1A
Chr3	221570001	221670000	221620000	0.129114	2.1981	-0.824499	gene-Oar005550;gene-Oar005551;gene-Oar005552;gene-Oar005553	ST13;DNAJB7;XPNPEP3;Rbx1
Chr2	83820001	83920000	83870000	0.0752152	1.7655	-0.818956	--	--
Chr5	112710001	112810000	112760000	0.0796631	2.45889	-0.817479	gene-Oar009168	Camk4
Chr4	84270001	84370000	84320000	0.0962256	1.9573	-0.813272	gene-Oar007171;gene-Oar007172	-;CDK13
Chr10	39560001	39660000	39610000	0.137293	2.20614	-0.81179	--	--
Chr12	13900001	14000000	13950000	0.142133	2.18065	-0.809524	--	--
Chr10	39460001	39560000	39510000	0.123181	2.29533	-0.807649	gene-Oar011229	ATP12A
Chr3	122140001	122240000	122190000	0.0999011	2.05541	-0.802312	--	--
Chr26	8480001	8580000	8530000	0.0654683	1.83284	-0.801499	gene-Oar020545;gene-Oar020546	AGPAT5;XKR5
Chr3	122130001	122230000	122180000	0.158675	2.06301	-0.799639	--	--
Chr26	8520001	8620000	8570000	0.0824629	2.00371	-0.798845	gene-Oar020545;gene-Oar020546;gene-Oar020547;gene-Oar020548	AGPAT5;XKR5;ZNF596;ZNF596
Chr6	87990001	88090000	88040000	0.1158	3.31177	-0.793395	--	--
Chr6	88000001	88100000	88050000	0.1158	3.31177	-0.793395	--	--
Chr6	88010001	88110000	88060000	0.1158	3.31177	-0.793395	--	--
Chr6	88020001	88120000	88070000	0.1158	3.31177	-0.793395	--	--
Chr6	88030001	88130000	88080000	0.1158	3.31177	-0.793395	gene-Oar007823	PSIP1
Chr6	88040001	88140000	88090000	0.1158	3.31177	-0.793395	gene-Oar007823;gene-Oar007824	PSIP1;UGT2C1
Chr1	188550001	188650000	188600000	0.109631	2.45742	-0.790659	--	--
Chr15	11580001	11680000	11630000	0.0699478	2.10212	-0.790025	--	--
Chr10	41970001	42070000	42020000	0.0796438	1.81961	-0.785211	--	--
Chr4	84280001	84380000	84330000	0.0906114	1.81759	-0.777113	gene-Oar007172	CDK13
Chr27	66420001	66520000	66470000	0.0918202	3.11367	-0.767015	gene-Oar006179;gene-Oar006180	HDAC8;PHKA1
Chr27	66430001	66530000	66480000	0.0918202	3.11367	-0.767015	gene-Oar006179;gene-Oar006180	HDAC8;PHKA1
Chr27	66440001	66540000	66490000	0.0918202	3.11367	-0.767015	gene-Oar006179;gene-Oar006180	HDAC8;PHKA1
Chr27	66450001	66550000	66500000	0.0918202	3.11367	-0.767015	gene-Oar006179;gene-Oar006180	HDAC8;PHKA1
Chr27	66460001	66560000	66510000	0.0918202	3.11367	-0.767015	gene-Oar006180	PHKA1
Chr27	66470001	66570000	66520000	0.0918202	3.11367	-0.767015	gene-Oar006180	PHKA1
Chr27	66480001	66580000	66530000	0.0918202	3.11367	-0.767015	gene-Oar006180	PHKA1
Chr27	66490001	66590000	66540000	0.0918202	3.11367	-0.767015	gene-Oar006180	PHKA1
Chr27	66500001	66600000	66550000	0.0918202	3.11367	-0.767015	gene-Oar006180	PHKA1
Chr27	66510001	66610000	66560000	0.0918202	3.11367	-0.767015	gene-Oar006180	PHKA1
Chr10	41940001	42040000	41990000	0.0864242	1.84792	-0.765466	--	--
Chr7	61900001	62000000	61950000	0.0848791	2.10069	-0.760962	gene-Oar009705	ATP8B4
Chr2	196100001	196200000	196150000	0.0828992	1.94895	-0.759665	--	--
Chr2	196090001	196190000	196140000	0.0804128	1.87504	-0.75966	--	--
Chr12	13960001	14060000	14010000	0.123319	2.07972	-0.7555	--	--
Chr2	166650001	166750000	166700000	0.0819985	1.74692	-0.753122	--	--
Chr7	61920001	62020000	61970000	0.119218	2.51215	-0.752007	gene-Oar009705	ATP8B4
Chr12	13930001	14030000	13980000	0.172049	2.26642	-0.745405	--	--
Chr7	61910001	62010000	61960000	0.103985	2.37805	-0.741369	gene-Oar009705	ATP8B4
Chr10	41980001	42080000	42030000	0.0863854	1.8593	-0.737091	--	--
Chr20	25050001	25150000	25100000	0.0948748	2.317	-0.73481	gene-Oar018491;gene-Oar018492	GSTA2;GSTA1
Chr10	62770001	62870000	62820000	0.152999	2.13606	-0.728394	--	--
Chr16	45070001	45170000	45120000	0.0902911	2.19088	-0.72275	--	--
Chr18	34630001	34730000	34680000	0.0708847	1.78937	-0.722271	gene-Oar014853;gene-Oar014854;gene-Oar014855	TBC1D2B;SH2D7;Cib2
Chr2	196070001	196170000	196120000	0.0806038	1.75755	-0.716451	--	--
Chr10	62780001	62880000	62830000	0.149335	2.08366	-0.710756	--	--
Chr10	62740001	62840000	62790000	0.143175	1.98134	-0.705744	--	--
Chr18	34650001	34750000	34700000	0.0781643	1.86414	-0.702004	gene-Oar014853;gene-Oar014854;gene-Oar014855;gene-Oar014856	TBC1D2B;SH2D7;Cib2;IDH3A
Chr7	61960001	62060000	62010000	0.109217	2.2602	-0.698462	--	--
Chr20	7870001	7970000	7920000	0.188073	2.27352	-0.696518	gene-Oar018291;gene-Oar018292;gene-Oar018293	SYNGAP1;-;ZBTB9
Chr26	8530001	8630000	8580000	0.0792294	1.93325	-0.693644	gene-Oar020545;gene-Oar020546;gene-Oar020547;gene-Oar020548	AGPAT5;XKR5;ZNF596;ZNF596
Chr20	25040001	25140000	25090000	0.0865332	2.25579	-0.693501	gene-Oar018491;gene-Oar018492	GSTA2;GSTA1
Chr12	13890001	13990000	13940000	0.145143	2.1201	-0.69225	--	--
Chr20	51300001	51400000	51350000	0.0750038	1.43618	-0.691669	gene-Oar018834	Gmds
Chr14	68620001	68720000	68670000	0.0791004	2.60295	-0.691469	gene-Oar016264;gene-Oar016265	CCNB1;-
Chr20	25060001	25160000	25110000	0.108948	2.47608	-0.687883	gene-Oar018491;gene-Oar018492;gene-Oar018493	GSTA2;GSTA1;Gsta4
Chr18	34640001	34740000	34690000	0.0715256	1.7853	-0.672496	gene-Oar014853;gene-Oar014854;gene-Oar014855	TBC1D2B;SH2D7;Cib2
Chr20	7880001	7980000	7930000	0.180974	2.07748	-0.66382	gene-Oar018291;gene-Oar018292;gene-Oar018293	SYNGAP1;-;ZBTB9
Chr3	221590001	221690000	221640000	0.130912	2.13388	-0.663488	gene-Oar005550;gene-Oar005551;gene-Oar005552;gene-Oar005553	ST13;DNAJB7;XPNPEP3;Rbx1
Chr2	83880001	83980000	83930000	0.0836418	1.78325	-0.658983	gene-Oar002631	ZDHHC21
Chr1	244900001	245000000	244950000	0.0911031	2.29536	-0.653538	gene-Oar001807	CPB1
Chr24	36220001	36320000	36270000	0.107446	1.87584	-0.651193	gene-Oar020292	Clip2
Chr16	5760001	5860000	5810000	0.0702898	1.71921	-0.649711	--	--
Chr10	41890001	41990000	41940000	0.0743954	1.80153	-0.646989	--	--
Chr20	25070001	25170000	25120000	0.107871	2.3856	-0.643232	gene-Oar018491;gene-Oar018492;gene-Oar018493	GSTA2;GSTA1;Gsta4
Chr3	122070001	122170000	122120000	0.125749	1.71193	-0.642731	--	--
Chr20	26680001	26780000	26730000	0.0744902	1.26571	-0.63591	gene-Oar018523;gene-Oar018524;gene-Oar018525;gene-Oar018526;gene-Oar018527;gene-Oar018528	SKIV2L;NELFE;CFB;ZBTB12;EHMT2;SLC44A4
Chr2	196060001	196160000	196110000	0.078182	1.7064	-0.633445	--	--
Chr14	68650001	68750000	68700000	0.103962	2.31083	-0.624348	gene-Oar016264;gene-Oar016265	CCNB1;-
Chr14	68660001	68760000	68710000	0.103962	2.31083	-0.624348	gene-Oar016264;gene-Oar016265	CCNB1;-
Chr14	68670001	68770000	68720000	0.103962	2.31083	-0.624348	gene-Oar016264;gene-Oar016265	CCNB1;-
Chr7	61930001	62030000	61980000	0.120121	2.45336	-0.614564	gene-Oar009705	ATP8B4
Chr20	26650001	26750000	26700000	0.0767929	1.32015	-0.6135	gene-Oar018521;gene-Oar018522;gene-Oar018523;gene-Oar018524;gene-Oar018525;gene-Oar018526;gene-Oar018527	C4B_2;DXO;SKIV2L;NELFE;CFB;ZBTB12;EHMT2
Chr2	166660001	166760000	166710000	0.0796038	1.77008	-0.610761	--	--
Chr10	62750001	62850000	62800000	0.14479	1.87572	-0.610663	--	--
Chr3	122060001	122160000	122110000	0.119456	1.67926	-0.610561	--	--
Chr18	34660001	34760000	34710000	0.0780949	1.84542	-0.610194	gene-Oar014853;gene-Oar014854;gene-Oar014855;gene-Oar014856	TBC1D2B;SH2D7;Cib2;IDH3A
Chr3	166200001	166300000	166250000	0.108845	2.05244	-0.608705	gene-Oar005044;gene-Oar005045;gene-Oar005046;gene-Oar005047;gene-Oar005048;gene-Oar005049	SUOX;Rab5b;CDK2;PMEL;DGKA;PYM1
Chr6	77320001	77420000	77370000	0.0663595	1.91596	-0.602129	--	--
Chr16	74680001	74780000	74730000	0.0782207	2.644	-0.59849	gene-Oar014041;gene-Oar014042	Cep72;Slc9a3
Chr3	199590001	199690000	199640000	0.0881005	1.5576	-0.593549	gene-Oar005273;gene-Oar005274;gene-Oar005275	DNAJC21;DNAJC21;PIK3C2G
Chr3	221560001	221660000	221610000	0.135629	2.10161	-0.591988	gene-Oar005550;gene-Oar005551;gene-Oar005552;gene-Oar005553	ST13;DNAJB7;XPNPEP3;Rbx1
Chr6	74450001	74550000	74500000	0.0657832	1.70877	-0.590314	gene-Oar007785	CENPC
Chr2	196110001	196210000	196160000	0.0810044	1.89092	-0.58833	--	--
Chr7	61850001	61950000	61900000	0.0757316	1.70332	-0.587224	gene-Oar009705;gene-Oar009706	ATP8B4;DTWD1
Chr7	61840001	61940000	61890000	0.0735079	1.7002	-0.586078	gene-Oar009705;gene-Oar009706	ATP8B4;DTWD1
Chr8	93670001	93770000	93720000	0.15097	3.7571	-0.585763	--	--
Chr26	8540001	8640000	8590000	0.0765512	1.87891	-0.582708	gene-Oar020546;gene-Oar020547;gene-Oar020548	XKR5;ZNF596;ZNF596
Chr5	112700001	112800000	112750000	0.0707206	2.24114	-0.582062	gene-Oar009168	Camk4
Chr15	54340001	54440000	54390000	0.0682556	1.53882	-0.580885	gene-Oar012013;gene-Oar012014	C2CD3;PPME1
Chr1	188560001	188660000	188610000	0.105284	2.20273	-0.576745	--	--
Chr1	188480001	188580000	188530000	0.109978	2.1001	-0.571366	gene-Oar001442	RPL9
Chr3	122080001	122180000	122130000	0.135336	1.73376	-0.570511	--	--
Chr15	52620001	52720000	52670000	0.114471	2.23313	-0.56936	gene-Oar011988;gene-Oar011989;gene-Oar011990;gene-Oar011991	FOLR1;FOLR2;INPPL1;PHOX2A
Chr3	161070001	161170000	161120000	0.0692805	1.60043	-0.564889	--	--
Chr7	25610001	25710000	25660000	0.0792302	3.17602	-0.562913	gene-Oar009413;gene-Oar009414	-;-
Chr6	74500001	74600000	74550000	0.0678264	2.05482	-0.560894	gene-Oar007785	CENPC
Chr18	37580001	37680000	37630000	0.0681311	3.14847	-0.556458	gene-Oar014891	-
Chr4	69980001	70080000	70030000	0.1122	2.05603	-0.556357	gene-Oar007090	CHN2
Chr7	52610001	52710000	52660000	0.0723689	1.69857	-0.556014	gene-Oar009650	MINDY2
Chr16	5770001	5870000	5820000	0.0709662	1.70425	-0.547656	--	--
Chr4	69990001	70090000	70040000	0.121509	2.02273	-0.54594	gene-Oar007090	CHN2
Chr10	62790001	62890000	62840000	0.139431	1.9723	-0.537329	--	--
Chr2	166670001	166770000	166720000	0.0815349	1.74533	-0.533786	--	--
Chr2	166640001	166740000	166690000	0.0760801	1.68187	-0.529783	--	--
Chr5	77570001	77670000	77620000	0.16272	3.42364	-0.52602	--	--
Chr20	25030001	25130000	25080000	0.0714344	2.115	-0.525924	gene-Oar018491;gene-Oar018492	GSTA2;GSTA1
Chr16	74690001	74790000	74740000	0.0698748	2.53606	-0.525865	gene-Oar014041;gene-Oar014042	Cep72;Slc9a3
Chr16	54910001	55010000	54960000	0.0767898	1.83253	-0.523634	--	--
Chr16	54920001	55020000	54970000	0.0767898	1.83253	-0.523634	--	--
Chr20	26670001	26770000	26720000	0.0744589	1.24088	-0.519361	gene-Oar018521;gene-Oar018522;gene-Oar018523;gene-Oar018524;gene-Oar018525;gene-Oar018526;gene-Oar018527;gene-Oar018528	C4B_2;DXO;SKIV2L;NELFE;CFB;ZBTB12;EHMT2;SLC44A4
Chr14	68630001	68730000	68680000	0.140305	2.48376	-0.516403	gene-Oar016264;gene-Oar016265	CCNB1;-
Chr14	68640001	68740000	68690000	0.140305	2.48376	-0.516403	gene-Oar016264;gene-Oar016265	CCNB1;-
Chr10	62760001	62860000	62810000	0.139536	1.94755	-0.515433	--	--
Chr15	54350001	54450000	54400000	0.0736738	1.63638	-0.51416	gene-Oar012013;gene-Oar012014	C2CD3;PPME1
Chr20	7860001	7960000	7910000	0.182356	2.20655	-0.513937	gene-Oar018289;gene-Oar018290;gene-Oar018291;gene-Oar018292;gene-Oar018293	KIFC1;CUTA;SYNGAP1;-;ZBTB9
Chr5	112800001	112900000	112850000	0.102851	1.87919	-0.509977	gene-Oar009168	Camk4
Chr1	170240001	170340000	170290000	0.0924433	1.34924	-0.502148	gene-Oar001368;gene-Oar001369	TFG;ABI3BP
Chr11	63830001	63930000	63880000	0.0743462	2.01547	-0.497383	gene-Oar017875	CA10
Chr25	30340001	30440000	30390000	0.0787776	1.73388	-0.494859	gene-Oar020969	Adk
Chr16	45030001	45130000	45080000	0.0666948	1.82102	-0.494495	--	--
Chr20	25010001	25110000	25060000	0.0707917	2.09411	-0.493129	gene-Oar018491	GSTA2
Chr1	244890001	244990000	244940000	0.0932534	2.18915	-0.492875	gene-Oar001807	CPB1
Chr10	62730001	62830000	62780000	0.132501	1.90792	-0.492401	--	--
Chr3	219020001	219120000	219070000	0.0715405	1.78014	-0.488985	gene-Oar005499;gene-Oar005500;gene-Oar005501;gene-Oar005502	Triobp;TRIOBP;H1F0;GCAT
Chr5	112820001	112920000	112870000	0.101611	1.72853	-0.488877	gene-Oar009168	Camk4
Chr2	194550001	194650000	194600000	0.118851	1.57832	-0.486985	--	--
Chr4	84290001	84390000	84340000	0.0728159	1.59688	-0.484794	gene-Oar007172	CDK13
Chr20	26660001	26760000	26710000	0.0739736	1.30745	-0.47633	gene-Oar018521;gene-Oar018522;gene-Oar018523;gene-Oar018524;gene-Oar018525;gene-Oar018526;gene-Oar018527	C4B_2;DXO;SKIV2L;NELFE;CFB;ZBTB12;EHMT2
Chr27	580001	680000	630000	0.0666948	1.89129	-0.473839	--	--
Chr1	66930001	67030000	66980000	0.0742542	2.4864	-0.473275	gene-Oar000557;gene-Oar000558	GBP6;GBP1
Chr16	54900001	55000000	54950000	0.0701344	1.74099	-0.472722	--	--
Chr1	171390001	171490000	171440000	0.0693872	1.78663	-0.472281	--	--
Chr2	170050001	170150000	170100000	0.0659647	1.69304	-0.470773	--	--
Chr2	83810001	83910000	83860000	0.0799602	1.66786	-0.467565	--	--
Chr7	61940001	62040000	61990000	0.112387	2.2238	-0.463731	gene-Oar009705	ATP8B4
Chr7	61950001	62050000	62000000	0.111897	2.24962	-0.463716	gene-Oar009705	ATP8B4
Chr20	7850001	7950000	7900000	0.172995	2.21036	-0.462022	gene-Oar018289;gene-Oar018290;gene-Oar018291;gene-Oar018292;gene-Oar018293	KIFC1;CUTA;SYNGAP1;-;ZBTB9
Chr2	83890001	83990000	83940000	0.0802385	1.551	-0.461636	gene-Oar002631	ZDHHC21
Chr14	68610001	68710000	68660000	0.118365	3.0931	-0.461262	gene-Oar016264;gene-Oar016265	CCNB1;-
Chr15	52630001	52730000	52680000	0.114378	1.98231	-0.448904	gene-Oar011988;gene-Oar011989;gene-Oar011990;gene-Oar011991;gene-Oar011992	FOLR1;FOLR2;INPPL1;PHOX2A;CLPB
Chr11	63820001	63920000	63870000	0.0675	1.95129	-0.445085	gene-Oar017875	CA10
Chr16	32840001	32940000	32890000	0.072928	1.309	-0.444639	--	--
Chr4	69970001	70070000	70020000	0.103687	1.92615	-0.44279	gene-Oar007090	CHN2
Chr1	31620001	31720000	31670000	0.0835363	1.81005	-0.438094	gene-Oar000410;gene-Oar000411	C8A;DAB1
Chr10	41990001	42090000	42040000	0.0930607	1.72821	-0.438086	--	--
Chr1	171410001	171510000	171460000	0.0663654	1.75281	-0.436191	--	--
Chr1	171400001	171500000	171450000	0.0736715	1.82863	-0.435342	--	--
Chr7	61830001	61930000	61880000	0.0701764	1.59933	-0.427979	gene-Oar009705;gene-Oar009706	ATP8B4;DTWD1
unanchor80	90001	190000	140000	0.0792303	1.64462	-0.426456	gene-Oar021116;gene-Oar021117;gene-Oar021118;gene-Oar021119	Aldh1l1;-;Klf15;-
Chr11	63890001	63990000	63940000	0.0880221	2.00678	-0.422168	--	--
Chr12	13970001	14070000	14020000	0.0995345	1.84095	-0.419664	--	--
Chr2	50820001	50920000	50870000	0.0675706	1.65175	-0.414513	gene-Oar002442	-
Chr2	200800001	200900000	200850000	0.0953432	1.73545	-0.414382	--	--
Chr5	112810001	112910000	112860000	0.103058	1.67553	-0.411998	gene-Oar009168	Camk4
Chr25	30330001	30430000	30380000	0.0813525	1.79861	-0.411918	gene-Oar020969	Adk
Chr1	170150001	170250000	170200000	0.139627	1.96273	-0.406763	gene-Oar001367	TMEM45A
Chr1	131300001	131400000	131350000	0.0716914	1.53702	-0.405538	gene-Oar001271	Map3k7cl
Chr10	94260001	94360000	94310000	0.0757692	1.91325	-0.403626	gene-Oar011424;gene-Oar011425;gene-Oar011426	-;CDC16;CHAMP1
Chr14	68680001	68780000	68730000	0.110739	2.1433	-0.401714	gene-Oar016264;gene-Oar016265	CCNB1;-
Chr14	68690001	68790000	68740000	0.110739	2.1433	-0.401714	gene-Oar016264;gene-Oar016265	CCNB1;-
Chr14	68700001	68800000	68750000	0.110739	2.1433	-0.401714	gene-Oar016265;gene-Oar016266	-;-
Chr1	131290001	131390000	131340000	0.0667715	1.50389	-0.400818	gene-Oar001271	Map3k7cl
Chr8	93640001	93740000	93690000	0.103183	1.63451	-0.399497	gene-Oar010969;gene-Oar010970	UNC93A;UNC93A
Chr8	93650001	93750000	93700000	0.103183	1.63451	-0.399497	gene-Oar010970	UNC93A
Chr8	93660001	93760000	93710000	0.103183	1.63451	-0.399497	--	--
Chr20	25020001	25120000	25070000	0.0754145	2.06954	-0.398081	gene-Oar018491;gene-Oar018492	GSTA2;GSTA1
Chr12	13880001	13980000	13930000	0.147526	2.04615	-0.396874	--	--
Chr3	221610001	221710000	221660000	0.0825457	1.79063	-0.394181	gene-Oar005552;gene-Oar005553	XPNPEP3;Rbx1
Chr10	41880001	41980000	41930000	0.0764909	1.76184	-0.393207	--	--
Chr20	25080001	25180000	25130000	0.0962565	2.19168	-0.392815	gene-Oar018491;gene-Oar018492;gene-Oar018493	GSTA2;GSTA1;Gsta4
Chr2	50830001	50930000	50880000	0.0715938	1.68744	-0.392612	gene-Oar002442	-
Chr3	161060001	161160000	161110000	0.0791618	1.52269	-0.389891	--	--
Chr14	18650001	18750000	18700000	0.0949084	1.75685	-0.389293	gene-Oar015383;gene-Oar015384	NOD2;CYLD
Chr2	194540001	194640000	194590000	0.11418	1.48822	-0.383407	--	--
Chr10	94240001	94340000	94290000	0.0779317	1.8383	-0.382568	gene-Oar011424;gene-Oar011425;gene-Oar011426	-;CDC16;CHAMP1
Chr6	77300001	77400000	77350000	0.0691661	1.88294	-0.381124	--	--
Chr10	94250001	94350000	94300000	0.0724238	1.89496	-0.379276	gene-Oar011424;gene-Oar011425;gene-Oar011426	-;CDC16;CHAMP1
Chr1	170230001	170330000	170280000	0.083444	1.3859	-0.378778	gene-Oar001368;gene-Oar001369	TFG;ABI3BP
Chr11	63870001	63970000	63920000	0.0786048	1.99146	-0.377316	--	--
Chr16	32830001	32930000	32880000	0.0848751	1.44304	-0.376524	--	--
Chr14	18640001	18740000	18690000	0.0921796	1.72642	-0.371218	gene-Oar015383;gene-Oar015384	NOD2;CYLD
Chr1	170190001	170290000	170240000	0.118411	1.68599	-0.369188	--	--
Chr2	166620001	166720000	166670000	0.0658979	1.5368	-0.366642	--	--
unanchor80	100001	200000	150000	0.0758865	1.50167	-0.366389	gene-Oar021116;gene-Oar021117;gene-Oar021118;gene-Oar021119	Aldh1l1;-;Klf15;-
Chr13	75980001	76080000	76030000	0.104145	1.75505	-0.366377	gene-Oar012925;gene-Oar012926	STK4;KCNS1
Chr23	38080001	38180000	38130000	0.0983892	1.68585	-0.3627	gene-Oar018034;gene-Oar018035	NDC80;SMCHD1
Chr1	170180001	170280000	170230000	0.12843	1.84217	-0.361405	gene-Oar001367	TMEM45A
Chr10	62800001	62900000	62850000	0.13593	1.81706	-0.360936	--	--
Chr20	51290001	51390000	51340000	0.0663583	1.41282	-0.359286	gene-Oar018834	Gmds
Chr7	12980001	13080000	13030000	0.091274	1.90006	-0.358871	gene-Oar009271;gene-Oar009272;gene-Oar009273	DPP8;HACD3;-
Chr12	13870001	13970000	13920000	0.139466	1.99258	-0.357766	--	--
Chr5	96380001	96480000	96430000	0.0764887	1.84881	-0.357762	gene-Oar009111	SLF1
Chr10	94270001	94370000	94320000	0.0678761	1.82672	-0.354205	gene-Oar011425;gene-Oar011426	CDC16;CHAMP1
Chr20	24990001	25090000	25040000	0.068555	1.74644	-0.353839	gene-Oar018491	GSTA2
Chr17	53880001	53980000	53930000	0.0818969	1.38819	-0.34428	gene-Oar014274	NCOR2
Chr8	16330001	16430000	16380000	0.0887158	1.62409	-0.341148	--	--
Chr24	36210001	36310000	36260000	0.0892945	1.70552	-0.34075	gene-Oar020292	Clip2
Chr20	25000001	25100000	25050000	0.0748919	2.02721	-0.33921	gene-Oar018491	GSTA2
Chr11	63900001	64000000	63950000	0.0888205	1.95165	-0.337144	--	--
Chr25	30320001	30420000	30370000	0.0907016	1.88462	-0.336718	gene-Oar020969	Adk
Chr20	41080001	41180000	41130000	0.0728693	1.69476	-0.334946	gene-Oar018741;gene-Oar018742	Atxn1;Gmpr
Chr6	81710001	81810000	81760000	0.0691232	1.61572	-0.334524	--	--
Chr19	62490001	62590000	62540000	0.125383	2.26875	-0.334437	gene-Oar016778;gene-Oar016779;gene-Oar016780;gene-Oar016781	PLXNA1;-;PLXNA1;CHCHD6
Chr19	62500001	62600000	62550000	0.125383	2.26875	-0.334437	gene-Oar016779;gene-Oar016780;gene-Oar016781	-;PLXNA1;CHCHD6
unanchor80	80001	180000	130000	0.080669	1.655	-0.33344	gene-Oar021116;gene-Oar021117;gene-Oar021118;gene-Oar021119	Aldh1l1;-;Klf15;-
Chr1	170210001	170310000	170260000	0.0966875	1.48154	-0.332677	gene-Oar001368	TFG
Chr2	50810001	50910000	50860000	0.0670247	1.62598	-0.330742	gene-Oar002442	-
Chr5	54150001	54250000	54200000	0.0671851	1.29234	-0.330302	gene-Oar008870;gene-Oar008871;gene-Oar008872;gene-Oar008873;gene-Oar008874;gene-Oar008875;gene-Oar008876;gene-Oar008877	PCDHB4;PCDHB16;PCDHB6;PCDHB5;PCDHB17;PCDHB7;PCDHB8;PCDHB10
Chr19	32610001	32710000	32660000	0.0668982	1.70303	-0.327805	--	--
Chr11	63880001	63980000	63930000	0.0841191	1.98895	-0.326969	--	--
Chr12	13840001	13940000	13890000	0.0822877	1.60404	-0.319089	--	--
Chr2	200060001	200160000	200110000	0.100207	1.65719	-0.315093	--	--
Chr9	52300001	52400000	52350000	0.0899157	1.41347	-0.312643	gene-Oar010313;gene-Oar010314;gene-Oar010315	Ube2w;-;Eloc
Chr22	13220001	13320000	13270000	0.0849071	1.44252	-0.312577	--	--
Chr17	53870001	53970000	53920000	0.0864413	1.38209	-0.311816	gene-Oar014274	NCOR2
Chr2	50840001	50940000	50890000	0.0737939	1.68416	-0.311282	gene-Oar002442;gene-Oar002443	-;IGFBPL1
Chr20	25090001	25190000	25140000	0.0908556	2.06579	-0.30511	gene-Oar018491;gene-Oar018492;gene-Oar018493	GSTA2;GSTA1;Gsta4
Chr11	63860001	63960000	63910000	0.0742899	1.93305	-0.304143	--	--
Chr20	7890001	7990000	7940000	0.157775	1.81389	-0.303799	gene-Oar018291;gene-Oar018292;gene-Oar018293;gene-Oar018294;gene-Oar018295	SYNGAP1;-;ZBTB9;BAK1;Ggnbp1
Chr3	166110001	166210000	166160000	0.0789745	1.63907	-0.303325	gene-Oar005041;gene-Oar005042;gene-Oar005043;gene-Oar005044;gene-Oar005045	ERBB3;Ypel2;IKZF4;SUOX;Rab5b
Chr9	52310001	52410000	52360000	0.0830558	1.40321	-0.302755	gene-Oar010313;gene-Oar010314;gene-Oar010315	Ube2w;-;Eloc
Chr5	112100001	112200000	112150000	0.197985	1.6449	-0.301375	--	--
Chr1	258810001	258910000	258860000	0.0704996	1.71854	-0.30079	gene-Oar001880	PPP2R3A
Chr5	96390001	96490000	96440000	0.0763594	1.71787	-0.300286	gene-Oar009111	SLF1
Chr1	170170001	170270000	170220000	0.124912	1.813	-0.299082	gene-Oar001367	TMEM45A
Chr9	52290001	52390000	52340000	0.0875523	1.39717	-0.298244	gene-Oar010313;gene-Oar010314	Ube2w;-
Chr4	69960001	70060000	70010000	0.0946596	1.75415	-0.293281	gene-Oar007090	CHN2
Chr2	30460001	30560000	30510000	0.0661642	1.44478	-0.291375	gene-Oar002271	ERCC6L2
Chr2	30470001	30570000	30520000	0.0661642	1.44478	-0.291375	gene-Oar002271	ERCC6L2
Chr7	35700001	35800000	35750000	0.0917815	2.4847	-0.289409	--	--
Chr7	35710001	35810000	35760000	0.0917815	2.4847	-0.289409	--	--
Chr7	35720001	35820000	35770000	0.0917815	2.4847	-0.289409	--	--
Chr7	35730001	35830000	35780000	0.0917815	2.4847	-0.289409	--	--
Chr7	35740001	35840000	35790000	0.0917815	2.4847	-0.289409	--	--
Chr14	68710001	68810000	68760000	0.109271	2.01022	-0.289032	gene-Oar016265;gene-Oar016266;gene-Oar016267	-;-;CCNB1
Chr13	76000001	76100000	76050000	0.0949105	1.74172	-0.288829	gene-Oar012925;gene-Oar012926;gene-Oar012927	STK4;KCNS1;SLPI
Chr4	30190001	30290000	30240000	0.0729979	1.96823	-0.288339	gene-Oar006873;gene-Oar006874	TWISTNB;TMEM196
Chr17	53860001	53960000	53910000	0.0891343	1.40673	-0.286345	gene-Oar014274	NCOR2
Chr3	221600001	221700000	221650000	0.110126	1.83954	-0.285774	gene-Oar005552;gene-Oar005553	XPNPEP3;Rbx1
Chr1	170160001	170260000	170210000	0.136869	1.93615	-0.281186	gene-Oar001367	TMEM45A
Chr25	30310001	30410000	30360000	0.0950096	1.93807	-0.281042	gene-Oar020968;gene-Oar020969	TOP1;Adk
Chr5	112110001	112210000	112160000	0.260088	2.21685	-0.280876	--	--
Chr11	63850001	63950000	63900000	0.0731106	1.88345	-0.273802	--	--
Chr15	18610001	18710000	18660000	0.145419	2.17308	-0.273362	gene-Oar011514	CUL5
Chr23	38100001	38200000	38150000	0.101207	1.71373	-0.272974	gene-Oar018035	SMCHD1
Chr3	122150001	122250000	122200000	0.095917	1.63537	-0.270152	--	--
Chr10	39450001	39550000	39500000	0.106832	1.73788	-0.269349	gene-Oar011229	ATP12A
Chr16	32820001	32920000	32870000	0.104589	1.40332	-0.269285	--	--
Chr2	50890001	50990000	50940000	0.0768288	1.5889	-0.268024	gene-Oar002442;gene-Oar002443;gene-Oar002444	-;IGFBPL1;-
Chr1	171380001	171480000	171430000	0.0676062	1.75409	-0.265674	--	--
Chr16	45080001	45180000	45130000	0.0809096	1.80011	-0.264602	--	--
Chr13	2640001	2740000	2690000	0.0694042	1.5499	-0.262581	gene-Oar012278	ANKRD20A8P
Chr1	284220001	284320000	284270000	0.0938965	1.39486	-0.260821	gene-Oar002071;gene-Oar002072	KAT2B;KAT2B
Chr1	284230001	284330000	284280000	0.0938965	1.39486	-0.260821	gene-Oar002071;gene-Oar002072	KAT2B;KAT2B
Chr1	284240001	284340000	284290000	0.0938965	1.39486	-0.260821	gene-Oar002071;gene-Oar002072	KAT2B;KAT2B
Chr1	284250001	284350000	284300000	0.0938965	1.39486	-0.260821	gene-Oar002071;gene-Oar002072	KAT2B;KAT2B
Chr20	41070001	41170000	41120000	0.0780825	1.71274	-0.257023	gene-Oar018741;gene-Oar018742	Atxn1;Gmpr
Chr1	170140001	170240000	170190000	0.130859	1.87349	-0.249178	gene-Oar001367	TMEM45A
Chr9	52320001	52420000	52370000	0.0854863	1.46067	-0.242094	gene-Oar010313;gene-Oar010314;gene-Oar010315	Ube2w;-;Eloc
Chr1	170200001	170300000	170250000	0.112041	1.53894	-0.24184	gene-Oar001368	TFG
Chr5	112120001	112220000	112170000	0.227156	1.46408	-0.240493	--	--
Chr10	41870001	41970000	41920000	0.0699354	1.67231	-0.240199	--	--
Chr17	19830001	19930000	19880000	0.079716	1.35717	-0.239423	gene-Oar014143;gene-Oar014144;gene-Oar014145	NAA15;NDUFC1;MGARP
Chr10	94220001	94320000	94270000	0.0814468	1.76173	-0.23828	gene-Oar011423;gene-Oar011424;gene-Oar011425;gene-Oar011426	RASA3;-;CDC16;CHAMP1
Chr15	54360001	54460000	54410000	0.0694676	1.51483	-0.237502	gene-Oar012013;gene-Oar012014	C2CD3;PPME1
Chr12	13980001	14080000	14030000	0.0743943	1.70016	-0.234623	--	--
Chr2	30480001	30580000	30530000	0.0751373	1.33207	-0.233215	gene-Oar002271	ERCC6L2
Chr14	18630001	18730000	18680000	0.0840893	1.63173	-0.230581	gene-Oar015382;gene-Oar015383;gene-Oar015384	SNX20;NOD2;CYLD
Chr13	75990001	76090000	76040000	0.0991351	1.74254	-0.227392	gene-Oar012925;gene-Oar012926;gene-Oar012927	STK4;KCNS1;SLPI
Chr11	63910001	64010000	63960000	0.0868586	1.88391	-0.227124	--	--
Chr8	17240001	17340000	17290000	0.0693347	1.56644	-0.226619	--	--
Chr12	41740001	41840000	41790000	0.10811	1.55284	-0.222083	gene-Oar013280;gene-Oar013281	TNFRSF8;MIIP
Chr2	166690001	166790000	166740000	0.0801003	1.4053	-0.222013	--	--
Chr9	68860001	68960000	68910000	0.105377	1.38911	-0.221065	--	--
Chr9	68870001	68970000	68920000	0.105377	1.38911	-0.221065	--	--
Chr3	227390001	227490000	227440000	0.0747863	1.7286	-0.221003	--	--
Chr24	36230001	36330000	36280000	0.135675	1.74837	-0.219956	gene-Oar020292	Clip2
Chr9	52330001	52430000	52380000	0.0933701	1.37927	-0.219188	gene-Oar010313;gene-Oar010314;gene-Oar010315;gene-Oar010316	Ube2w;-;Eloc;-
Chr16	54930001	55030000	54980000	0.0762806	1.74364	-0.217406	--	--
Chr2	200030001	200130000	200080000	0.0899536	1.56667	-0.215374	--	--
Chr13	84100001	84200000	84150000	0.115565	1.97407	-0.213423	gene-Oar013016	BCAS1
Chr12	13860001	13960000	13910000	0.127068	1.83452	-0.213276	--	--
unanchor80	70001	170000	120000	0.0946112	1.68781	-0.212951	gene-Oar021116;gene-Oar021117;gene-Oar021118	Aldh1l1;-;Klf15
Chr1	170220001	170320000	170270000	0.0724303	1.42253	-0.212568	gene-Oar001368	TFG
Chr15	18620001	18720000	18670000	0.142208	2.03354	-0.210117	gene-Oar011514	CUL5
Chr20	19380001	19480000	19430000	0.0903204	1.54259	-0.208446	gene-Oar018455;gene-Oar018456	CLIC5;ENPP4
Chr2	200040001	200140000	200090000	0.0912848	1.60215	-0.207223	--	--
Chr2	200050001	200150000	200100000	0.0912848	1.60215	-0.207223	--	--
Chr9	68880001	68980000	68930000	0.097088	1.26306	-0.205618	--	--
Chr2	220250001	220350000	220300000	0.067543	1.62828	-0.204995	gene-Oar003299	PCED1A
Chr15	18570001	18670000	18620000	0.157768	2.03593	-0.20447	gene-Oar011514	CUL5
Chr13	84090001	84190000	84140000	0.123255	1.94952	-0.203491	gene-Oar013016	BCAS1
Chr2	200780001	200880000	200830000	0.111356	1.65233	-0.202856	--	--
Chr1	131310001	131410000	131360000	0.0690706	1.49077	-0.201885	gene-Oar001271	Map3k7cl
Chr1	258820001	258920000	258870000	0.0791054	1.77249	-0.201853	gene-Oar001880	PPP2R3A
Chr24	36330001	36430000	36380000	0.0794727	1.25765	-0.197162	gene-Oar020292	Clip2
Chr15	18560001	18660000	18610000	0.155921	2.00226	-0.196346	gene-Oar011513;gene-Oar011514	RAB39A;CUL5
Chr20	26640001	26740000	26690000	0.0756567	1.21962	-0.19605	gene-Oar018519;gene-Oar018520;gene-Oar018521;gene-Oar018522;gene-Oar018523;gene-Oar018524;gene-Oar018525	C4B_2;CYP21;C4B_2;DXO;SKIV2L;NELFE;CFB
Chr10	94230001	94330000	94280000	0.0775668	1.79226	-0.194945	gene-Oar011424;gene-Oar011425;gene-Oar011426	-;CDC16;CHAMP1
Chr20	19360001	19460000	19410000	0.0999395	1.59069	-0.194846	gene-Oar018455	CLIC5
Chr20	19370001	19470000	19420000	0.094128	1.58542	-0.193747	gene-Oar018455	CLIC5
Chr4	70140001	70240000	70190000	0.0822706	1.68071	-0.193209	gene-Oar007091	CPVL
Chr7	16460001	16560000	16510000	0.100043	1.75254	-0.192981	--	--
Chr4	84300001	84400000	84350000	0.0972785	1.50706	-0.191603	gene-Oar007172;gene-Oar007173	CDK13;ARPC1A
Chr4	70000001	70100000	70050000	0.121995	1.83839	-0.191419	gene-Oar007090	CHN2
Chr15	18540001	18640000	18590000	0.164495	2.02718	-0.189042	gene-Oar011513;gene-Oar011514	RAB39A;CUL5
Chr6	57380001	57480000	57430000	0.130967	2.44533	-0.18789	--	--
Chr2	200070001	200170000	200120000	0.113457	1.70865	-0.187122	--	--
Chr16	32810001	32910000	32860000	0.0990751	1.4234	-0.186779	--	--
Chr15	50250001	50350000	50300000	0.078439	2.17392	-0.183751	gene-Oar011896;gene-Oar011897	OR52A5;OR52A1
Chr7	12970001	13070000	13020000	0.08613	1.81648	-0.183227	gene-Oar009271;gene-Oar009272;gene-Oar009273	DPP8;HACD3;-
Chr4	84310001	84410000	84360000	0.102901	1.52881	-0.178627	gene-Oar007172;gene-Oar007173;gene-Oar007174	CDK13;ARPC1A;CDK13
Chr2	194530001	194630000	194580000	0.105654	1.39665	-0.178574	--	--
Chr2	200790001	200890000	200840000	0.106399	1.61425	-0.177782	--	--
Chr13	84120001	84220000	84170000	0.108326	1.94832	-0.176127	gene-Oar013016	BCAS1
Chr16	5790001	5890000	5840000	0.0655033	1.51701	-0.175125	--	--
Chr2	50860001	50960000	50910000	0.0833785	1.65305	-0.174407	gene-Oar002442;gene-Oar002443	-;IGFBPL1
Chr10	62720001	62820000	62770000	0.120264	1.75119	-0.173951	--	--
Chr11	11470001	11570000	11520000	0.0825676	1.8053	-0.173722	gene-Oar016947	-
Chr7	12990001	13090000	13040000	0.0859181	1.83876	-0.17019	gene-Oar009272;gene-Oar009273	HACD3;-
Chr17	53890001	53990000	53940000	0.070203	1.25318	-0.169706	gene-Oar014274	NCOR2
Chr20	41090001	41190000	41140000	0.0690088	1.58114	-0.168487	gene-Oar018742	Gmpr
Chr26	8550001	8650000	8600000	0.0696585	1.67903	-0.168135	gene-Oar020546;gene-Oar020547;gene-Oar020548	XKR5;ZNF596;ZNF596
Chr12	13850001	13950000	13900000	0.12804	1.8248	-0.163269	--	--
Chr15	18550001	18650000	18600000	0.160318	1.99318	-0.161392	gene-Oar011513;gene-Oar011514	RAB39A;CUL5
Chr1	66920001	67020000	66970000	0.0698328	2.23442	-0.159093	gene-Oar000556;gene-Oar000557;gene-Oar000558	GBP1;GBP6;GBP1
Chr23	38090001	38190000	38140000	0.100172	1.61446	-0.157974	gene-Oar018034;gene-Oar018035	NDC80;SMCHD1
Chr11	11480001	11580000	11530000	0.0773737	1.69666	-0.155723	gene-Oar016947	-
Chr10	31470001	31570000	31520000	0.073997	1.66053	-0.155182	gene-Oar011146;gene-Oar011147	BRCA2;ZAR1L
Chr1	284260001	284360000	284310000	0.130002	1.21822	-0.152787	gene-Oar002071;gene-Oar002072;gene-Oar002073	KAT2B;KAT2B;RAB17
Chr1	284270001	284370000	284320000	0.130002	1.21822	-0.152787	gene-Oar002071;gene-Oar002072;gene-Oar002073	KAT2B;KAT2B;RAB17
Chr1	284280001	284380000	284330000	0.130002	1.21822	-0.152787	gene-Oar002071;gene-Oar002072;gene-Oar002073	KAT2B;KAT2B;RAB17
Chr1	284290001	284390000	284340000	0.130002	1.21822	-0.152787	gene-Oar002071;gene-Oar002072;gene-Oar002073	KAT2B;KAT2B;RAB17
Chr1	284300001	284400000	284350000	0.130002	1.21822	-0.152787	gene-Oar002072;gene-Oar002073	KAT2B;RAB17
Chr1	284310001	284410000	284360000	0.130002	1.21822	-0.152787	gene-Oar002072;gene-Oar002073	KAT2B;RAB17
Chr3	221550001	221650000	221600000	0.136922	1.89472	-0.150792	gene-Oar005549;gene-Oar005550;gene-Oar005551;gene-Oar005552;gene-Oar005553	SLC25A17;ST13;DNAJB7;XPNPEP3;Rbx1
Chr16	32800001	32900000	32850000	0.107415	1.45958	-0.144479	--	--
Chr7	52620001	52720000	52670000	0.0843201	1.65532	-0.139757	gene-Oar009650	MINDY2
Chr10	94190001	94290000	94240000	0.0854206	1.70969	-0.139008	gene-Oar011423;gene-Oar011424;gene-Oar011425	RASA3;-;CDC16
Chr14	68730001	68830000	68780000	0.0813823	1.88161	-0.138002	gene-Oar016265;gene-Oar016266;gene-Oar016267;gene-Oar016268	-;-;CCNB1;-
Chr5	87210001	87310000	87260000	0.0830771	1.46591	-0.136825	--	--
Chr10	94200001	94300000	94250000	0.0826351	1.71397	-0.133907	gene-Oar011423;gene-Oar011424;gene-Oar011425	RASA3;-;CDC16
Chr7	16470001	16570000	16520000	0.0939637	1.76012	-0.131552	--	--
Chr18	34680001	34780000	34730000	0.0705863	1.69462	-0.130014	gene-Oar014854;gene-Oar014855;gene-Oar014856;gene-Oar014857	SH2D7;Cib2;IDH3A;ACSBG1
Chr10	94210001	94310000	94260000	0.0828785	1.73467	-0.12962	gene-Oar011423;gene-Oar011424;gene-Oar011425	RASA3;-;CDC16
Chr13	84110001	84210000	84160000	0.109984	1.92813	-0.127575	gene-Oar013016	BCAS1
Chr13	84130001	84230000	84180000	0.100016	1.89932	-0.127211	gene-Oar013016	BCAS1
Chr3	118410001	118510000	118460000	0.0783256	1.50012	-0.126301	gene-Oar004669	-
Chr2	50850001	50950000	50900000	0.0762304	1.64133	-0.125647	gene-Oar002442;gene-Oar002443	-;IGFBPL1
Chr2	50870001	50970000	50920000	0.0815755	1.64307	-0.125089	gene-Oar002442;gene-Oar002443	-;IGFBPL1
Chr7	16450001	16550000	16500000	0.105098	1.74488	-0.124902	--	--
Chr2	200020001	200120000	200070000	0.0915538	1.60733	-0.12436	--	--
Chr5	96370001	96470000	96420000	0.0712527	1.77919	-0.122953	gene-Oar009111	SLF1
Chr2	166680001	166780000	166730000	0.082264	1.4326	-0.121207	--	--
Chr1	244880001	244980000	244930000	0.0820086	1.84689	-0.119879	gene-Oar001807	CPB1
Chr15	18530001	18630000	18580000	0.158655	1.928	-0.117825	gene-Oar011513;gene-Oar011514	RAB39A;CUL5
Chr2	220240001	220340000	220290000	0.0695452	1.60996	-0.114959	gene-Oar003299	PCED1A
Chr18	34670001	34770000	34720000	0.0719518	1.72336	-0.11359	gene-Oar014854;gene-Oar014855;gene-Oar014856;gene-Oar014857	SH2D7;Cib2;IDH3A;ACSBG1
Chr14	68510001	68610000	68560000	0.0765683	2.06298	-0.110923	gene-Oar016264;gene-Oar016265	CCNB1;-
Chr14	68520001	68620000	68570000	0.0765683	2.06298	-0.110923	gene-Oar016264;gene-Oar016265	CCNB1;-
Chr14	68530001	68630000	68580000	0.0765683	2.06298	-0.110923	gene-Oar016264;gene-Oar016265	CCNB1;-
Chr7	12960001	13060000	13010000	0.0867182	1.77822	-0.105666	gene-Oar009271;gene-Oar009272;gene-Oar009273	DPP8;HACD3;-
Chr10	31460001	31560000	31510000	0.070765	1.60431	-0.105211	gene-Oar011146;gene-Oar011147	BRCA2;ZAR1L
Chr6	87950001	88050000	88000000	0.091205	2.18874	-0.104948	gene-Oar007822	PSIP1
Chr6	87960001	88060000	88010000	0.091205	2.18874	-0.104948	--	--
Chr6	87970001	88070000	88020000	0.091205	2.18874	-0.104948	--	--
Chr6	87980001	88080000	88030000	0.091205	2.18874	-0.104948	--	--
Chr2	200770001	200870000	200820000	0.104577	1.62113	-0.101506	--	--
Chr19	33940001	34040000	33990000	0.0691466	1.3708	-0.101295	gene-Oar016454	MITF
Chr5	112840001	112940000	112890000	0.113448	1.60955	-0.101087	gene-Oar009168;gene-Oar009169	Camk4;CAMK4
Chr11	63920001	64020000	63970000	0.0808923	1.78608	-0.100398	--	--
Chr2	112810001	112910000	112860000	0.139111	1.93927	-0.0990593	gene-Oar002819	SH3RF1
Chr2	50880001	50980000	50930000	0.0815461	1.61734	-0.0979686	gene-Oar002442;gene-Oar002443	-;IGFBPL1
Chr13	75950001	76050000	76000000	0.105094	1.6796	-0.0969427	gene-Oar012924;gene-Oar012925	TOMM34;STK4
Chr20	25100001	25200000	25150000	0.0826084	1.72986	-0.095627	gene-Oar018491;gene-Oar018492;gene-Oar018493	GSTA2;GSTA1;Gsta4
Chr8	15640001	15740000	15690000	0.0655665	2.37491	-0.0946857	--	--
Chr1	170120001	170220000	170170000	0.152116	1.89249	-0.0938697	gene-Oar001367	TMEM45A
Chr14	68720001	68820000	68770000	0.121608	2.00521	-0.0916137	gene-Oar016265;gene-Oar016266;gene-Oar016267	-;-;CCNB1
Chr8	17230001	17330000	17280000	0.0707905	1.48563	-0.0896632	--	--
Chr14	18660001	18760000	18710000	0.083865	1.59668	-0.0866172	gene-Oar015383;gene-Oar015384	NOD2;CYLD
Chr18	52830001	52930000	52880000	0.107647	1.49551	-0.0818799	--	--
Chr10	48690001	48790000	48740000	0.114804	1.37324	-0.0803921	--	--
Chr15	18520001	18620000	18570000	0.152178	1.82668	-0.0797276	gene-Oar011513	RAB39A
Chr12	41730001	41830000	41780000	0.116965	1.58094	-0.0786667	gene-Oar013280;gene-Oar013281	TNFRSF8;MIIP
Chr10	48710001	48810000	48760000	0.0686528	1.24585	-0.0782274	--	--
Chr8	16340001	16440000	16390000	0.080054	1.47005	-0.0764645	--	--
Chr3	221620001	221720000	221670000	0.0753757	1.7014	-0.0749841	gene-Oar005552;gene-Oar005553;gene-Oar005554	XPNPEP3;Rbx1;Ep300
Chr24	36320001	36420000	36370000	0.0922599	1.3261	-0.0711529	gene-Oar020292	Clip2
Chr10	48680001	48780000	48730000	0.118983	1.37734	-0.0698514	--	--
Chr15	52610001	52710000	52660000	0.105998	2.01317	-0.0679708	gene-Oar011988;gene-Oar011989;gene-Oar011990;gene-Oar011991	FOLR1;FOLR2;INPPL1;PHOX2A
Chr4	69940001	70040000	69990000	0.0751361	1.51023	-0.0647453	gene-Oar007090	CHN2
Chr4	69950001	70050000	70000000	0.081847	1.53309	-0.0646163	gene-Oar007090	CHN2
Chr2	200760001	200860000	200810000	0.0930292	1.57876	-0.0637532	--	--
Chr2	112800001	112900000	112850000	0.139926	1.92205	-0.063615	gene-Oar002819	SH3RF1
Chr15	18500001	18600000	18550000	0.14507	1.86195	-0.0635196	gene-Oar011513	RAB39A
Chr10	62820001	62920000	62870000	0.0868498	1.57636	-0.0627633	--	--
Chr6	42940001	43040000	42990000	0.0738501	1.49894	-0.0617367	--	--
Chr10	39440001	39540000	39490000	0.0933905	1.48897	-0.06097	gene-Oar011229	ATP12A
Chr10	94180001	94280000	94230000	0.0814965	1.68177	-0.0599675	gene-Oar011423;gene-Oar011424	RASA3;-
Chr15	18600001	18700000	18650000	0.152266	1.96828	-0.0599013	gene-Oar011514	CUL5
Chr16	32790001	32890000	32840000	0.113245	1.41701	-0.0558552	--	--
Chr6	81720001	81820000	81770000	0.0812503	1.52523	-0.05563	--	--
Chr3	144750001	144850000	144800000	0.0719454	1.43563	-0.0531247	gene-Oar004897	NELL2
Chr19	25290001	25390000	25340000	0.0969155	1.53424	-0.052961	gene-Oar016431;gene-Oar016432	IL5RA;CNTN4
Chr20	19390001	19490000	19440000	0.0913387	1.48019	-0.0522373	gene-Oar018455;gene-Oar018456;gene-Oar018457	CLIC5;ENPP4;ENPP5
Chr1	211910001	212010000	211960000	0.0662285	1.53987	-0.0521667	gene-Oar001638;gene-Oar001639	CCDC39;TTC14
Chr9	50270001	50370000	50320000	0.0752223	1.37955	-0.0501431	--	--
Chr1	170130001	170230000	170180000	0.13617	1.85776	-0.049597	gene-Oar001367	TMEM45A
Chr20	7840001	7940000	7890000	0.109184	1.70688	-0.048781	gene-Oar018289;gene-Oar018290;gene-Oar018291;gene-Oar018292;gene-Oar018293	KIFC1;CUTA;SYNGAP1;-;ZBTB9
Chr5	112830001	112930000	112880000	0.110888	1.55886	-0.0457962	gene-Oar009168	Camk4
Chr27	69030001	69130000	69080000	0.0790859	1.9391	-0.0447062	gene-Oar006209	SLC16A2
Chr27	69040001	69140000	69090000	0.0790859	1.9391	-0.0447062	gene-Oar006209	SLC16A2
Chr27	69050001	69150000	69100000	0.0790859	1.9391	-0.0447062	gene-Oar006209;gene-Oar006210	SLC16A2;RLIM
Chr27	69060001	69160000	69110000	0.0790859	1.9391	-0.0447062	gene-Oar006209;gene-Oar006210	SLC16A2;RLIM
Chr27	69070001	69170000	69120000	0.0790859	1.9391	-0.0447062	gene-Oar006209;gene-Oar006210	SLC16A2;RLIM
Chr27	69080001	69180000	69130000	0.0790859	1.9391	-0.0447062	gene-Oar006209;gene-Oar006210	SLC16A2;RLIM
Chr27	69090001	69190000	69140000	0.0790859	1.9391	-0.0447062	gene-Oar006209;gene-Oar006210;gene-Oar006211	SLC16A2;RLIM;Rbbp4
Chr27	69100001	69200000	69150000	0.0790859	1.9391	-0.0447062	gene-Oar006209;gene-Oar006210;gene-Oar006211	SLC16A2;RLIM;Rbbp4
Chr13	76010001	76110000	76060000	0.0851093	1.59475	-0.0436463	gene-Oar012925;gene-Oar012926;gene-Oar012927	STK4;KCNS1;SLPI
Chr2	50900001	51000000	50950000	0.0672666	1.49977	-0.043139	gene-Oar002442;gene-Oar002443;gene-Oar002444	-;IGFBPL1;-
Chr15	18580001	18680000	18630000	0.158922	1.96853	-0.0426049	gene-Oar011514	CUL5
Chr24	36310001	36410000	36360000	0.0953366	1.37121	-0.0420692	gene-Oar020292	Clip2
Chr5	112850001	112950000	112900000	0.118845	1.6144	-0.0410597	gene-Oar009168;gene-Oar009169	Camk4;CAMK4
Chr7	12950001	13050000	13000000	0.0824923	1.74523	-0.0400845	gene-Oar009271;gene-Oar009272;gene-Oar009273	DPP8;HACD3;-
Chr16	32780001	32880000	32830000	0.106029	1.36209	-0.0394129	--	--
Chr11	63940001	64040000	63990000	0.0809967	1.72078	-0.0377668	--	--
Chr5	87220001	87320000	87270000	0.0824399	1.45669	-0.0364378	--	--
Chr11	63950001	64050000	64000000	0.0790459	1.70164	-0.0298889	--	--
Chr18	52810001	52910000	52860000	0.115389	1.43672	-0.0283985	--	--
Chr16	54940001	55040000	54990000	0.0712546	1.66872	-0.0272086	--	--
Chr16	54950001	55050000	55000000	0.0712546	1.66872	-0.0272086	--	--
Chr13	75940001	76040000	75990000	0.106647	1.68926	-0.0257796	gene-Oar012924;gene-Oar012925	TOMM34;STK4
Chr2	223610001	223710000	223660000	0.065467	1.50782	-0.0241761	gene-Oar003312;gene-Oar003313	Pecr;Xrcc5
Chr1	131320001	131420000	131370000	0.0709841	1.49575	-0.0200094	gene-Oar001271	Map3k7cl
Chr23	2320001	2420000	2370000	0.0693129	1.47903	-0.0194437	--	--
Chr13	84080001	84180000	84130000	0.123836	1.84301	-0.0181365	gene-Oar013016	BCAS1
Chr13	75960001	76060000	76010000	0.10661	1.62928	-0.0177043	gene-Oar012925	STK4
Chr15	36760001	36860000	36810000	0.0749891	1.6848	-0.0176609	gene-Oar011680;gene-Oar011681	PLEKHA7;SMAP
Chr15	18510001	18610000	18560000	0.150893	1.82481	-0.0174417	gene-Oar011513	RAB39A
Chr1	31610001	31710000	31660000	0.0739025	1.63658	-0.0166161	gene-Oar000410;gene-Oar000411	C8A;DAB1
Chr15	11560001	11660000	11610000	0.069511	1.75235	-0.0132538	--	--
Chr25	19870001	19970000	19920000	0.0712256	1.60021	-0.0104098	--	--
Chr15	18590001	18690000	18640000	0.154403	1.93872	-0.010076	gene-Oar011514	CUL5
Chr10	94170001	94270000	94220000	0.0784514	1.64667	-0.00980872	gene-Oar011422;gene-Oar011423;gene-Oar011424	RASA3;RASA3;-
Chr6	36610001	36710000	36660000	0.0898939	1.26069	-0.00980751	gene-Oar007622	CCSER1
Chr23	38120001	38220000	38170000	0.0774817	1.60576	-0.00910657	gene-Oar018035	SMCHD1
Chr7	60160001	60260000	60210000	0.229164	1.87703	-0.00606231	gene-Oar009695	GLDN
Chr23	2310001	2410000	2360000	0.0711681	1.45728	-0.00439695	--	--
Chr2	200010001	200110000	200060000	0.0922259	1.62324	-0.00386481	--	--
Chr2	112790001	112890000	112840000	0.141491	1.89533	-0.00156965	gene-Oar002819	SH3RF1
Chr10	94280001	94380000	94330000	0.0682485	1.55155	0.00384793	gene-Oar011425;gene-Oar011426	CDC16;CHAMP1
Chr24	36240001	36340000	36290000	0.130935	1.70835	0.00524296	gene-Oar020292	Clip2
Chr1	274010001	274110000	274060000	0.09667	1.59816	0.00631162	gene-Oar002010	SETD4
Chr20	19410001	19510000	19460000	0.0826434	1.43554	0.00813015	gene-Oar018455;gene-Oar018456;gene-Oar018457	CLIC5;ENPP4;ENPP5
Chr10	62810001	62910000	62860000	0.126313	1.66273	0.00843954	--	--
Chr10	31480001	31580000	31530000	0.0736239	1.64136	0.0086207	gene-Oar011146;gene-Oar011147;gene-Oar011148	BRCA2;ZAR1L;Fry
Chr23	38070001	38170000	38120000	0.0901069	1.47548	0.00902195	gene-Oar018034;gene-Oar018035	NDC80;SMCHD1
Chr9	68850001	68950000	68900000	0.0989758	1.31137	0.0110281	--	--
Chr1	258830001	258930000	258880000	0.0712316	1.6927	0.0123848	gene-Oar001880	PPP2R3A
Chr7	52670001	52770000	52720000	0.0725629	1.54413	0.0148395	gene-Oar009650;gene-Oar009651	MINDY2;ADAM10
Chr24	36270001	36370000	36320000	0.103739	1.47298	0.0171551	gene-Oar020292	Clip2
Chr8	59290001	59390000	59340000	0.0678963	1.41736	0.0177887	gene-Oar010775;gene-Oar010776	L3MBTL3;SAMD3
Chr20	19400001	19500000	19450000	0.0881025	1.45675	0.0185019	gene-Oar018455;gene-Oar018456;gene-Oar018457	CLIC5;ENPP4;ENPP5
Chr15	54370001	54470000	54420000	0.0868109	1.6216	0.0187052	gene-Oar012013;gene-Oar012014;gene-Oar012015	C2CD3;PPME1;P4HA3
Chr11	34900001	35000000	34950000	0.0777994	1.41672	0.0227296	--	--
Chr1	170110001	170210000	170160000	0.132445	1.79692	0.0228997	gene-Oar001367	TMEM45A
Chr24	36260001	36360000	36310000	0.112618	1.53125	0.0234167	gene-Oar020292	Clip2
Chr24	36300001	36400000	36350000	0.0977235	1.40631	0.0242126	gene-Oar020292	Clip2
Chr10	41690001	41790000	41740000	0.066852	1.6104	0.0274678	--	--
Chr13	76020001	76120000	76070000	0.0847549	1.55083	0.0281498	gene-Oar012925;gene-Oar012926;gene-Oar012927	STK4;KCNS1;SLPI
Chr11	63960001	64060000	64010000	0.0772172	1.6751	0.028287	--	--
Chr9	64480001	64580000	64530000	0.0709627	1.43424	0.0287456	--	--
Chr2	138650001	138750000	138700000	0.0765073	1.5514	0.0312108	--	--
Chr10	31450001	31550000	31500000	0.0693883	1.56672	0.0315721	gene-Oar011145;gene-Oar011146;gene-Oar011147	N4BP2L1;BRCA2;ZAR1L
Chr5	33880001	33980000	33930000	0.0704822	1.29329	0.0316237	--	--
Chr3	166210001	166310000	166260000	0.0938533	1.70467	0.0323776	gene-Oar005045;gene-Oar005046;gene-Oar005047;gene-Oar005048;gene-Oar005049;gene-Oar005050	Rab5b;CDK2;PMEL;DGKA;PYM1;MMP19
Chr20	7900001	8000000	7950000	0.152191	1.69189	0.0326525	gene-Oar018291;gene-Oar018292;gene-Oar018293;gene-Oar018294;gene-Oar018295;gene-Oar018296	SYNGAP1;-;ZBTB9;BAK1;Ggnbp1;ITPR3
Chr8	70820001	70920000	70870000	0.077249	1.46292	0.0333134	gene-Oar010839	-
Chr22	26210001	26310000	26260000	0.0899475	1.40909	0.0358058	gene-Oar019051;gene-Oar019052;gene-Oar019053;gene-Oar019054;gene-Oar019055	INA;PCGF6;PCGF6;USMG5;PDCD11
Chr2	250001	350000	300000	0.0715133	1.44312	0.0361081	gene-Oar002081;gene-Oar002082	ACP1;Alkal2
Chr23	38110001	38210000	38160000	0.0925657	1.59349	0.0373224	gene-Oar018035	SMCHD1
Chr15	18490001	18590000	18540000	0.138996	1.82083	0.0380522	gene-Oar011513	RAB39A
Chr19	62480001	62580000	62530000	0.0933431	1.67497	0.0391021	gene-Oar016778;gene-Oar016779;gene-Oar016780	PLXNA1;-;PLXNA1
Chr13	84070001	84170000	84120000	0.12786	1.77982	0.0397478	gene-Oar013016	BCAS1
Chr1	184090001	184190000	184140000	0.0847517	1.37523	0.0408853	gene-Oar001429;gene-Oar001430	CCDC191;QTRT2
Chr12	13990001	14090000	14040000	0.0678882	1.65575	0.0443785	--	--
Chr19	5670001	5770000	5720000	0.0779657	1.51623	0.0479943	gene-Oar016289	RBMS3
Chr14	19410001	19510000	19460000	0.0976741	1.47914	0.0482106	gene-Oar015388	Dynlrb1
Chr1	274000001	274100000	274050000	0.0966379	1.573	0.0514256	gene-Oar002010	SETD4
Chr18	52820001	52920000	52870000	0.111978	1.42694	0.0536397	--	--
Chr2	220001	320000	270000	0.0793183	1.51105	0.0559582	gene-Oar002080;gene-Oar002081;gene-Oar002082	-;ACP1;Alkal2
Chr10	31440001	31540000	31490000	0.068221	1.57515	0.057427	gene-Oar011145;gene-Oar011146;gene-Oar011147	N4BP2L1;BRCA2;ZAR1L
Chr10	42000001	42100000	42050000	0.124806	1.61809	0.0574767	--	--
Chr15	81450001	81550000	81500000	0.0814603	1.55237	0.0617426	--	--
Chr14	64540001	64640000	64590000	0.116507	1.35876	0.0625849	gene-Oar016192	KIR3DL1
Chr18	34690001	34790000	34740000	0.0688538	1.6274	0.0647185	gene-Oar014855;gene-Oar014856;gene-Oar014857	Cib2;IDH3A;ACSBG1
Chr10	48700001	48800000	48750000	0.109726	1.35144	0.0659789	--	--
Chr2	166580001	166680000	166630000	0.0856855	1.51237	0.0668902	--	--
Chr10	62710001	62810000	62760000	0.0926828	1.53742	0.068656	--	--
Chr9	58600001	58700000	58650000	0.0753559	1.3948	0.0704084	gene-Oar010337	TPD52
unanchor80	60001	160000	110000	0.0820374	1.48709	0.0704565	gene-Oar021115;gene-Oar021116;gene-Oar021117;gene-Oar021118	SLC41A3;Aldh1l1;-;Klf15
Chr20	19350001	19450000	19400000	0.10403	1.29521	0.0716055	gene-Oar018455	CLIC5
Chr11	63930001	64030000	63980000	0.0767666	1.67296	0.0740375	--	--
Chr4	70130001	70230000	70180000	0.089839	1.67178	0.0742125	--	--
Chr11	63980001	64080000	64030000	0.0714944	1.6408	0.074909	--	--
Chr1	184080001	184180000	184130000	0.0906486	1.40957	0.0766964	gene-Oar001428;gene-Oar001429	Zdhhc23;CCDC191
Chr1	177690001	177790000	177740000	0.0945926	1.82247	0.0774916	gene-Oar001388;gene-Oar001387	BBX;-
Chr25	29850001	29950000	29900000	0.0688081	1.42906	0.0818814	gene-Oar020963;gene-Oar020964	Camk2g;PLAU
Chr23	38060001	38160000	38110000	0.0885637	1.46491	0.0835156	gene-Oar018034;gene-Oar018035	NDC80;SMCHD1
Chr15	18480001	18580000	18530000	0.130793	1.76967	0.0837104	gene-Oar011513	RAB39A
Chr25	1040001	1140000	1090000	0.0666385	1.50209	0.0843168	gene-Oar020774	RHOU
Chr10	48670001	48770000	48720000	0.11929	1.3733	0.0850035	--	--
Chr8	59280001	59380000	59330000	0.0681531	1.4746	0.0852092	gene-Oar010775;gene-Oar010776	L3MBTL3;SAMD3
Chr2	230001	330000	280000	0.0749159	1.49076	0.0870181	gene-Oar002080;gene-Oar002081;gene-Oar002082	-;ACP1;Alkal2
Chr9	64490001	64590000	64540000	0.0713616	1.47299	0.0880391	--	--
Chr16	54970001	55070000	55020000	0.0765067	1.58532	0.0897547	--	--
Chr2	200080001	200180000	200130000	0.118436	1.62197	0.0899575	--	--
Chr22	26190001	26290000	26240000	0.125749	1.63018	0.0903189	gene-Oar019051;gene-Oar019052;gene-Oar019053	INA;PCGF6;PCGF6
Chr11	63970001	64070000	64020000	0.0750634	1.62627	0.0907853	--	--
Chr3	221630001	221730000	221680000	0.0696047	1.61781	0.0908504	gene-Oar005552;gene-Oar005553;gene-Oar005554	XPNPEP3;Rbx1;Ep300
Chr2	60940001	61040000	60990000	0.0692122	1.54175	0.0915824	gene-Oar002527;gene-Oar002528	-;RFK
Chr3	221540001	221640000	221590000	0.13798	1.75272	0.0927585	gene-Oar005549;gene-Oar005550;gene-Oar005551;gene-Oar005552	SLC25A17;ST13;DNAJB7;XPNPEP3
Chr3	117440001	117540000	117490000	0.0972001	1.55943	0.0933406	gene-Oar004665	-
Chr7	13010001	13110000	13060000	0.0893698	1.54684	0.095461	gene-Oar009272;gene-Oar009273;gene-Oar009274	HACD3;-;SLC24A1
Chr2	4990001	5090000	5040000	0.0817208	1.61484	0.0955391	--	--
Chr14	18620001	18720000	18670000	0.0752349	1.45695	0.0973914	gene-Oar015382;gene-Oar015383;gene-Oar015384	SNX20;NOD2;CYLD
Chr7	13000001	13100000	13050000	0.0926783	1.61939	0.0974176	gene-Oar009272;gene-Oar009273;gene-Oar009274	HACD3;-;SLC24A1
Chr22	26220001	26320000	26270000	0.0878262	1.31414	0.099095	gene-Oar019052;gene-Oar019053;gene-Oar019054;gene-Oar019055	PCGF6;PCGF6;USMG5;PDCD11
Chr18	52800001	52900000	52850000	0.124063	1.42581	0.0991979	--	--
Chr2	196120001	196220000	196170000	0.0735886	1.69918	0.100718	--	--
Chr3	117460001	117560000	117510000	0.0824476	1.44565	0.101385	gene-Oar004665	-
Chr2	240001	340000	290000	0.0713561	1.46082	0.101694	gene-Oar002081;gene-Oar002082	ACP1;Alkal2
Chr7	13020001	13120000	13070000	0.0828355	1.50664	0.102225	gene-Oar009272;gene-Oar009273;gene-Oar009274	HACD3;-;SLC24A1
Chr13	75970001	76070000	76020000	0.112441	1.59399	0.102376	gene-Oar012925;gene-Oar012926	STK4;KCNS1
Chr4	70010001	70110000	70060000	0.125258	1.69986	0.103036	gene-Oar007090	CHN2
Chr19	33930001	34030000	33980000	0.0679742	1.34371	0.103574	gene-Oar016454	MITF
Chr2	110001	210000	160000	0.0786556	1.39692	0.104449	gene-Oar002080	-
Chr18	36500001	36600000	36550000	0.116018	1.54739	0.105113	--	--
Chr9	68840001	68940000	68890000	0.0758553	1.37045	0.106542	--	--
Chr23	38050001	38150000	38100000	0.0829472	1.40464	0.107065	gene-Oar018033;gene-Oar018034;gene-Oar018035	METTL4;NDC80;SMCHD1
Chr2	200000001	200100000	200050000	0.087157	1.61405	0.107555	--	--
Chr7	52650001	52750000	52700000	0.0819143	1.58767	0.10844	gene-Oar009650;gene-Oar009651	MINDY2;ADAM10
Chr2	112820001	112920000	112870000	0.129188	1.81002	0.108541	gene-Oar002819	SH3RF1
Chr3	117380001	117480000	117430000	0.0944432	1.60954	0.108806	--	--
Chr13	76030001	76130000	76080000	0.0791725	1.48157	0.109537	gene-Oar012925;gene-Oar012926;gene-Oar012927	STK4;KCNS1;SLPI
Chr2	223600001	223700000	223650000	0.073998	1.5098	0.109606	gene-Oar003312;gene-Oar003313	Pecr;Xrcc5
Chr18	36520001	36620000	36570000	0.123386	1.72471	0.109843	--	--
Chr4	70150001	70250000	70200000	0.0974538	1.55089	0.109981	gene-Oar007091	CPVL
Chr2	166610001	166710000	166660000	0.0873413	1.59645	0.111988	--	--
Chr12	41710001	41810000	41760000	0.108135	1.58807	0.113286	gene-Oar013279;gene-Oar013280	TNFRSF1B;TNFRSF8
Chr9	92720001	92820000	92770000	0.0705161	1.92508	0.113924	gene-Oar010493;gene-Oar010494	CA1;CA1
Chr9	92730001	92830000	92780000	0.0705161	1.92508	0.113924	gene-Oar010493;gene-Oar010494	CA1;CA1
Chr9	92740001	92840000	92790000	0.0705161	1.92508	0.113924	gene-Oar010493;gene-Oar010494;gene-Oar010495	CA1;CA1;Ca13
Chr8	16320001	16420000	16370000	0.075625	1.49582	0.115052	--	--
Chr25	30300001	30400000	30350000	0.0984772	1.76954	0.115288	gene-Oar020968;gene-Oar020969	TOP1;Adk
Chr7	60170001	60270000	60220000	0.23395	1.84027	0.115888	gene-Oar009695	GLDN
Chr2	50910001	51010000	50960000	0.0696338	1.46015	0.11977	gene-Oar002442;gene-Oar002443;gene-Oar002444	-;IGFBPL1;-
Chr8	67590001	67690000	67640000	0.0993523	1.67384	0.12152	gene-Oar010829;gene-Oar010830	ECT2L;REPS1
Chr9	52340001	52440000	52390000	0.0844146	1.39445	0.122447	gene-Oar010313;gene-Oar010314;gene-Oar010315;gene-Oar010316	Ube2w;-;Eloc;-
Chr12	41720001	41820000	41770000	0.103408	1.56487	0.123021	gene-Oar013279;gene-Oar013280;gene-Oar013281	TNFRSF1B;TNFRSF8;MIIP
Chr19	63760001	63860000	63810000	0.0835144	1.8902	0.12319	--	--
Chr19	63770001	63870000	63820000	0.0835144	1.8902	0.12319	--	--
Chr19	63780001	63880000	63830000	0.0835144	1.8902	0.12319	--	--
Chr19	63790001	63890000	63840000	0.0835144	1.8902	0.12319	--	--
Chr19	63800001	63900000	63850000	0.0835144	1.8902	0.12319	--	--
Chr19	63810001	63910000	63860000	0.0835144	1.8902	0.12319	--	--
Chr19	63820001	63920000	63870000	0.0835144	1.8902	0.12319	--	--
Chr19	63830001	63930000	63880000	0.0835144	1.8902	0.12319	--	--
Chr19	63840001	63940000	63890000	0.0835144	1.8902	0.12319	--	--
Chr8	16310001	16410000	16360000	0.0724502	1.4602	0.126393	--	--
Chr1	274020001	274120000	274070000	0.0867386	1.53221	0.126726	gene-Oar002010	SETD4
Chr8	67600001	67700000	67650000	0.0982814	1.71126	0.127242	gene-Oar010829;gene-Oar010830	ECT2L;REPS1
Chr8	67610001	67710000	67660000	0.0997765	1.76327	0.127919	gene-Oar010829;gene-Oar010830	ECT2L;REPS1
Chr20	41060001	41160000	41110000	0.0656398	1.59678	0.128856	gene-Oar018741;gene-Oar018742	Atxn1;Gmpr
Chr6	81730001	81830000	81780000	0.0807097	1.45901	0.129511	--	--
Chr9	58590001	58690000	58640000	0.0711502	1.43205	0.130588	gene-Oar010337	TPD52
Chr2	200001	300000	250000	0.0960101	1.55427	0.132676	gene-Oar002080;gene-Oar002081;gene-Oar002082	-;ACP1;Alkal2
Chr5	11770001	11870000	11820000	0.0679006	1.34191	0.135161	gene-Oar008247;gene-Oar008248	SYDE1;CASP14
Chr18	52840001	52940000	52890000	0.0900706	1.42802	0.135979	--	--
Chr11	11460001	11560000	11510000	0.0685452	1.64187	0.137655	gene-Oar016947	-
Chr4	84260001	84360000	84310000	0.0678601	1.36236	0.139962	gene-Oar007171;gene-Oar007172	-;CDK13
Chr14	19420001	19520000	19470000	0.0824208	1.36429	0.141023	gene-Oar015388	Dynlrb1
Chr1	184210001	184310000	184260000	0.0910592	1.3799	0.14124	gene-Oar001430;gene-Oar001431;gene-Oar001432	QTRT2;Drd3;DRD3
Chr24	36280001	36380000	36330000	0.0994338	1.42416	0.145413	gene-Oar020292	Clip2
Chr17	53850001	53950000	53900000	0.135834	1.2408	0.146952	gene-Oar014274	NCOR2
Chr25	29840001	29940000	29890000	0.0689112	1.42832	0.148349	gene-Oar020963;gene-Oar020964	Camk2g;PLAU
Chr19	25280001	25380000	25330000	0.101855	1.40535	0.149195	gene-Oar016431;gene-Oar016432	IL5RA;CNTN4
Chr19	25260001	25360000	25310000	0.122626	1.40303	0.149779	gene-Oar016431;gene-Oar016432	IL5RA;CNTN4
Chr8	67580001	67680000	67630000	0.095291	1.61555	0.150048	gene-Oar010829;gene-Oar010830	ECT2L;REPS1
Chr2	210001	310000	260000	0.0868423	1.54281	0.150249	gene-Oar002080;gene-Oar002081;gene-Oar002082	-;ACP1;Alkal2
Chr3	174480001	174580000	174530000	0.129672	1.25249	0.151187	--	--
Chr3	118400001	118500000	118450000	0.0813189	1.36035	0.153428	gene-Oar004668;gene-Oar004669	PAWR;-
Chr1	131330001	131430000	131380000	0.067159	1.4518	0.153533	gene-Oar001271;gene-Oar001272	Map3k7cl;CCT8
Chr15	54830001	54930000	54880000	0.0728385	1.27204	0.154131	gene-Oar012020;gene-Oar012021	CHRDL2;RNF169
Chr9	58580001	58680000	58630000	0.0702563	1.47636	0.155315	gene-Oar010337	TPD52
Chr3	174490001	174590000	174540000	0.133565	1.25736	0.157004	--	--
Chr8	70840001	70940000	70890000	0.0702973	1.45901	0.157818	gene-Oar010839	-
Chr24	36290001	36390000	36340000	0.0982572	1.41471	0.158015	gene-Oar020292	Clip2
Chr2	200750001	200850000	200800000	0.0905633	1.50259	0.15947	--	--
Chr2	200090001	200190000	200140000	0.121516	1.61879	0.16023	--	--
Chr13	75930001	76030000	75980000	0.107939	1.64778	0.160907	gene-Oar012923;gene-Oar012924;gene-Oar012925	PABPC1L;TOMM34;STK4
Chr2	166570001	166670000	166620000	0.0862212	1.42405	0.162629	--	--
Chr3	199610001	199710000	199660000	0.0718555	1.43034	0.16328	gene-Oar005273;gene-Oar005274;gene-Oar005275	DNAJC21;DNAJC21;PIK3C2G
Chr24	23470001	23570000	23520000	0.0690804	1.40308	0.163504	gene-Oar020119;gene-Oar020121;gene-Oar020122;gene-Oar020123	-;METTL9;IGSF6;OTOA
Chr3	174500001	174600000	174550000	0.153069	1.26551	0.163784	--	--
Chr15	81460001	81560000	81510000	0.0800586	1.50275	0.163937	--	--
Chr15	54840001	54940000	54890000	0.0717665	1.23929	0.165548	gene-Oar012020;gene-Oar012021	CHRDL2;RNF169
Chr7	16440001	16540000	16490000	0.101597	1.57829	0.165941	--	--
Chr16	54960001	55060000	55010000	0.0700524	1.57137	0.166413	--	--
Chr1	153570001	153670000	153620000	0.0709936	1.50733	0.167005	--	--
Chr10	48660001	48760000	48710000	0.131324	1.38836	0.167084	--	--
Chr2	60950001	61050000	61000000	0.075724	1.58937	0.16821	gene-Oar002527;gene-Oar002528;gene-Oar002529	-;RFK;PCSK5
Chr13	84060001	84160000	84110000	0.129447	1.69243	0.168338	gene-Oar013016	BCAS1
Chr3	117390001	117490000	117440000	0.0937626	1.60152	0.168487	--	--
Chr10	62700001	62800000	62750000	0.0922231	1.51407	0.170259	--	--
Chr18	44360001	44460000	44410000	0.0662433	1.36912	0.170684	gene-Oar014929	PRKD1
Chr23	2330001	2430000	2380000	0.0662612	1.42366	0.170864	--	--
Chr7	52640001	52740000	52690000	0.0875388	1.59642	0.172227	gene-Oar009650;gene-Oar009651	MINDY2;ADAM10
Chr7	37420001	37520000	37470000	0.0751835	1.46487	0.17265	gene-Oar009524;gene-Oar009525;gene-Oar009526	KNL1;KNL1;RAD51
Chr2	166560001	166660000	166610000	0.0889586	1.47714	0.174035	--	--
Chr11	63990001	64090000	64040000	0.06938	1.5804	0.174198	--	--
Chr3	117450001	117550000	117500000	0.0826883	1.40662	0.175225	gene-Oar004665	-
Chr1	184100001	184200000	184150000	0.0978675	1.33831	0.176415	gene-Oar001429;gene-Oar001430	CCDC191;QTRT2
Chr10	62830001	62930000	62880000	0.0696051	1.46351	0.176523	--	--
Chr3	117400001	117500000	117450000	0.08289	1.6308	0.181155	--	--
Chr15	63160001	63260000	63210000	0.0710097	1.38857	0.181372	gene-Oar012074;gene-Oar012075;gene-Oar012076	DNAJC24;IMMP1L;ELP4
Chr11	34880001	34980000	34930000	0.0896436	1.53716	0.18262	--	--
Chr10	62690001	62790000	62740000	0.0894707	1.55283	0.183074	--	--
Chr8	67560001	67660000	67610000	0.0889196	1.53467	0.183999	gene-Oar010828;gene-Oar010829;gene-Oar010830	CCDC28A;ECT2L;REPS1
Chr4	70020001	70120000	70070000	0.1078	1.67285	0.184028	gene-Oar007090	CHN2
Chr2	166590001	166690000	166640000	0.0895492	1.5237	0.184396	--	--
Chr1	177680001	177780000	177730000	0.114278	1.76034	0.185322	gene-Oar001388;gene-Oar001387	BBX;-
Chr24	22880001	22980000	22930000	0.0926869	1.24164	0.18542	gene-Oar020112	UQCRC2
Chr16	69740001	69840000	69790000	0.146535	1.57666	0.187004	gene-Oar014012;gene-Oar014013;gene-Oar014014;gene-Oar014015;gene-Oar014016	SRD5A1;Nsun2;NSUN2;NSUN2;UBE2QL1
Chr15	52640001	52740000	52690000	0.111858	1.61968	0.18746	gene-Oar011989;gene-Oar011990;gene-Oar011991;gene-Oar011992	FOLR2;INPPL1;PHOX2A;CLPB
Chr1	67080001	67180000	67130000	0.0731881	2.02351	0.187509	gene-Oar000559;gene-Oar000560	GBP6;KCMF1
Chr12	12280001	12380000	12330000	0.133349	1.77033	0.1892	gene-Oar013123	UCHL5
Chr8	70370001	70470000	70420000	0.0933493	1.42685	0.191915	--	--
Chr14	19400001	19500000	19450000	0.0889282	1.38422	0.1943	gene-Oar015388	Dynlrb1
Chr2	194560001	194660000	194610000	0.0802324	1.34604	0.194493	--	--
Chr5	112900001	113000000	112950000	0.178092	1.71293	0.194614	gene-Oar009169;gene-Oar009170	CAMK4;STARD4
Chr1	88090001	88190000	88140000	0.104273	1.29878	0.197242	gene-Oar000683;gene-Oar000684	RBM15;SLC16A4
Chr3	174460001	174560000	174510000	0.129674	1.2205	0.200676	--	--
Chr10	62680001	62780000	62730000	0.0742977	1.47538	0.202024	--	--
Chr3	166100001	166200000	166150000	0.0802257	1.46458	0.203477	gene-Oar005039;gene-Oar005040;gene-Oar005041;gene-Oar005042;gene-Oar005043	ZC3H10;Pa2g4;ERBB3;Ypel2;IKZF4
Chr1	67070001	67170000	67120000	0.06611	1.74222	0.204312	gene-Oar000559	GBP6
Chr8	70830001	70930000	70880000	0.0704478	1.40704	0.205531	gene-Oar010839	-
Chr7	12940001	13040000	12990000	0.0725836	1.57183	0.205984	gene-Oar009271;gene-Oar009272;gene-Oar009273	DPP8;HACD3;-
Chr5	112470001	112570000	112520000	0.17122	1.66447	0.209402	gene-Oar009167	WDR36
Chr2	166600001	166700000	166650000	0.093989	1.54876	0.210243	--	--
Chr11	34840001	34940000	34890000	0.0807234	1.48316	0.211016	--	--
Chr25	3520001	3620000	3570000	0.0921082	1.56887	0.212237	gene-Oar020788	FMN2
Chr15	74060001	74160000	74110000	0.0736185	1.68765	0.213684	--	--
Chr13	2440001	2540000	2490000	0.0683743	1.41852	0.213934	gene-Oar012278	ANKRD20A8P
Chr7	52660001	52760000	52710000	0.0821006	1.55921	0.214204	gene-Oar009650;gene-Oar009651	MINDY2;ADAM10
Chr3	117430001	117530000	117480000	0.101933	1.67232	0.214838	--	--
Chr10	31490001	31590000	31540000	0.0712149	1.62052	0.217265	gene-Oar011146;gene-Oar011147;gene-Oar011148	BRCA2;ZAR1L;Fry
Chr7	60180001	60280000	60230000	0.236719	1.86164	0.220732	gene-Oar009695	GLDN
Chr19	23770001	23870000	23820000	0.106841	1.49802	0.22184	gene-Oar016422	ITPR1
Chr24	36250001	36350000	36300000	0.132354	1.65837	0.222284	gene-Oar020292	Clip2
Chr22	13230001	13330000	13280000	0.0736351	1.38558	0.224118	--	--
Chr3	117470001	117570000	117520000	0.0689547	1.30915	0.224559	gene-Oar004665	-
Chr18	58940001	59040000	58990000	0.131059	1.46638	0.224982	gene-Oar014989;gene-Oar014990;gene-Oar014991	Togaram1;PRPF39;FKBP3
Chr1	144330001	144430000	144380000	0.0660848	1.2878	0.225069	--	--
Chr8	67620001	67720000	67670000	0.100942	1.76959	0.225179	gene-Oar010829;gene-Oar010830	ECT2L;REPS1
Chr8	70360001	70460000	70410000	0.0789244	1.38576	0.225531	--	--
Chr2	130001	230000	180000	0.0956942	1.48022	0.226249	gene-Oar002080	-
Chr2	191670001	191770000	191720000	0.0657761	1.45244	0.227275	--	--
Chr3	174470001	174570000	174520000	0.12748	1.22726	0.231111	--	--
Chr1	177700001	177800000	177750000	0.0895205	1.75274	0.231726	gene-Oar001388	BBX
Chr8	67550001	67650000	67600000	0.0933806	1.525	0.231938	gene-Oar010828;gene-Oar010829	CCDC28A;ECT2L
Chr22	26200001	26300000	26250000	0.0961817	1.39741	0.232551	gene-Oar019051;gene-Oar019052;gene-Oar019053;gene-Oar019054	INA;PCGF6;PCGF6;USMG5
Chr2	200710001	200810000	200760000	0.113112	1.40815	0.233024	--	--
Chr19	25270001	25370000	25320000	0.120843	1.39133	0.23448	gene-Oar016431;gene-Oar016432	IL5RA;CNTN4
Chr5	11760001	11860000	11810000	0.0707676	1.25136	0.235352	gene-Oar008246;gene-Oar008247;gene-Oar008248	ILVBL;SYDE1;CASP14
Chr7	52630001	52730000	52680000	0.0869796	1.57877	0.235651	gene-Oar009650;gene-Oar009651	MINDY2;ADAM10
Chr15	18450001	18550000	18500000	0.0904289	1.61409	0.236644	gene-Oar011512;gene-Oar011513	SLC35F2;RAB39A
Chr3	153100001	153200000	153150000	0.0751436	1.52928	0.236778	gene-Oar004935	-
Chr7	67270001	67370000	67320000	0.0832481	1.35704	0.237317	--	--
Chr8	59270001	59370000	59320000	0.0726249	1.52538	0.239973	gene-Oar010775;gene-Oar010776	L3MBTL3;SAMD3
Chr17	19820001	19920000	19870000	0.0923717	1.28104	0.24098	gene-Oar014143;gene-Oar014144	NAA15;NDUFC1
Chr17	49680001	49780000	49730000	0.0842847	1.24729	0.241672	--	--
Chr24	45620001	45720000	45670000	0.0666848	1.72958	0.241906	gene-Oar020512;gene-Oar020513	-;Ptchd3
Chr10	41710001	41810000	41760000	0.0666841	1.55992	0.241912	--	--
Chr15	36750001	36850000	36800000	0.0724985	1.57985	0.243847	gene-Oar011680;gene-Oar011681	PLEKHA7;SMAP
Chr18	58950001	59050000	59000000	0.134247	1.39033	0.244712	gene-Oar014989;gene-Oar014990;gene-Oar014991;gene-Oar014992	Togaram1;PRPF39;FKBP3;FANCM
Chr20	25110001	25210000	25160000	0.0743905	1.48582	0.245268	gene-Oar018492;gene-Oar018493	GSTA1;Gsta4
Chr18	44340001	44440000	44390000	0.0861776	1.57698	0.245604	gene-Oar014929	PRKD1
Chr20	8010001	8110000	8060000	0.0655374	1.2952	0.246584	gene-Oar018296;gene-Oar018297	ITPR3;UQCC2
Chr18	36510001	36610000	36560000	0.110448	1.56795	0.247025	--	--
Chr18	44350001	44450000	44400000	0.0763885	1.42991	0.247642	gene-Oar014929	PRKD1
Chr1	144320001	144420000	144370000	0.0679648	1.35629	0.248144	--	--
Chr13	84050001	84150000	84100000	0.10619	1.59041	0.248402	gene-Oar013016	BCAS1
Chr10	94160001	94260000	94210000	0.0686331	1.52244	0.2485	gene-Oar011422;gene-Oar011423;gene-Oar011424	RASA3;RASA3;-
Chr15	63150001	63250000	63200000	0.0676632	1.3558	0.249574	gene-Oar012074;gene-Oar012075	DNAJC24;IMMP1L
Chr13	76040001	76140000	76090000	0.0826037	1.4626	0.252678	gene-Oar012925;gene-Oar012926;gene-Oar012927	STK4;KCNS1;SLPI
Chr1	257440001	257540000	257490000	0.0758863	1.504	0.253178	--	--
Chr15	18630001	18730000	18680000	0.0928138	1.6833	0.255028	gene-Oar011514	CUL5
Chr24	45630001	45730000	45680000	0.0665434	1.70771	0.255736	gene-Oar020512;gene-Oar020513	-;Ptchd3
Chr11	63750001	63850000	63800000	0.09231	1.66207	0.256186	gene-Oar017875	CA10
Chr18	44330001	44430000	44380000	0.0812827	1.50838	0.256212	gene-Oar014929	PRKD1
Chr9	58570001	58670000	58620000	0.0708856	1.48896	0.257304	gene-Oar010337	TPD52
Chr2	223590001	223690000	223640000	0.0680251	1.47628	0.257572	gene-Oar003312;gene-Oar003313	Pecr;Xrcc5
Chr17	49670001	49770000	49720000	0.0798559	1.22823	0.25758	--	--
Chr1	88100001	88200000	88150000	0.0892825	1.34021	0.258139	gene-Oar000683;gene-Oar000684	RBM15;SLC16A4
Chr25	3510001	3610000	3560000	0.091483	1.56749	0.258821	gene-Oar020788	FMN2
Chr3	166220001	166320000	166270000	0.0816589	1.58733	0.25901	gene-Oar005045;gene-Oar005046;gene-Oar005047;gene-Oar005048;gene-Oar005049;gene-Oar005050;gene-Oar005051;gene-Oar005052	Rab5b;CDK2;PMEL;DGKA;PYM1;MMP19;tmem198;DNAJC14
Chr2	200700001	200800000	200750000	0.111241	1.42477	0.259913	--	--
Chr20	19420001	19520000	19470000	0.084268	1.33222	0.259928	gene-Oar018455;gene-Oar018456;gene-Oar018457	CLIC5;ENPP4;ENPP5
Chr6	57370001	57470000	57420000	0.0839187	1.7178	0.261604	--	--
Chr15	18460001	18560000	18510000	0.106932	1.65815	0.263312	gene-Oar011513	RAB39A
Chr12	41750001	41850000	41800000	0.129923	1.34723	0.263896	gene-Oar013280;gene-Oar013281;gene-Oar013282	TNFRSF8;MIIP;MFN2
Chr18	52790001	52890000	52840000	0.130084	1.36359	0.265465	--	--
Chr10	62670001	62770000	62720000	0.0912511	1.49553	0.265844	--	--
Chr1	184200001	184300000	184250000	0.0896808	1.37122	0.267929	gene-Oar001430;gene-Oar001431;gene-Oar001432	QTRT2;Drd3;DRD3
Chr5	38440001	38540000	38490000	0.0660806	1.27928	0.268664	--	--
Chr11	63760001	63860000	63810000	0.0911374	1.6686	0.270147	gene-Oar017875	CA10
Chr17	49660001	49760000	49710000	0.0766707	1.25405	0.270191	--	--
Chr16	37100001	37200000	37150000	0.076217	1.29969	0.27225	--	--
Chr4	30200001	30300000	30250000	0.0743272	1.7381	0.272593	gene-Oar006873;gene-Oar006874	TWISTNB;TMEM196
Chr15	74050001	74150000	74100000	0.0719893	1.74805	0.278401	--	--
Chr11	34830001	34930000	34880000	0.0698633	1.44721	0.280058	gene-Oar017452	-
Chr7	13030001	13130000	13080000	0.078104	1.44314	0.280827	gene-Oar009272;gene-Oar009273;gene-Oar009274;gene-Oar009275	HACD3;-;SLC24A1;DENND4A
Chr5	112860001	112960000	112910000	0.132351	1.58005	0.281242	gene-Oar009168;gene-Oar009169;gene-Oar009170	Camk4;CAMK4;STARD4
Chr1	170100001	170200000	170150000	0.0895198	1.60599	0.281252	gene-Oar001367	TMEM45A
Chr13	49390001	49490000	49440000	0.0794029	1.53876	0.281289	--	--
Chr18	44320001	44420000	44370000	0.0871553	1.54806	0.281369	gene-Oar014929	PRKD1
Chr10	64160001	64260000	64210000	0.0679997	1.47659	0.282048	gene-Oar011275	SLITRK6
Chr4	70120001	70220000	70170000	0.0919149	1.59106	0.282356	--	--
Chr1	258840001	258940000	258890000	0.0690237	1.57549	0.282496	gene-Oar001880	PPP2R3A
Chr3	118380001	118480000	118430000	0.0920588	1.37087	0.283763	gene-Oar004668;gene-Oar004669	PAWR;-
Chr10	48650001	48750000	48700000	0.127578	1.3393	0.284512	--	--
Chr2	120001	220000	170000	0.0870065	1.45785	0.284854	gene-Oar002080	-
Chr1	174160001	174260000	174210000	0.0683877	1.3225	0.286091	--	--
Chr23	38130001	38230000	38180000	0.0798216	1.48629	0.28706	gene-Oar018035	SMCHD1
Chr5	56280001	56380000	56330000	0.0817541	1.52448	0.288972	gene-Oar008909	NR3C1
Chr5	56290001	56390000	56340000	0.0817541	1.52448	0.288972	gene-Oar008909	NR3C1
Chr19	25310001	25410000	25360000	0.0806275	1.44174	0.289556	gene-Oar016432	CNTN4
Chr10	41700001	41800000	41750000	0.066532	1.56343	0.292284	--	--
Chr16	69730001	69830000	69780000	0.129534	1.47994	0.292444	gene-Oar014012;gene-Oar014013;gene-Oar014014;gene-Oar014015	SRD5A1;Nsun2;NSUN2;NSUN2
Chr24	45610001	45710000	45660000	0.0671359	1.72734	0.293168	gene-Oar020512	-
Chr2	5000001	5100000	5050000	0.0827614	1.50191	0.293851	--	--
Chr1	184110001	184210000	184160000	0.087399	1.30883	0.295132	gene-Oar001429;gene-Oar001430	CCDC191;QTRT2
Chr13	75890001	75990000	75940000	0.11602	1.49277	0.297291	gene-Oar012922;gene-Oar012923;gene-Oar012924;gene-Oar012925	YWHAB;PABPC1L;TOMM34;STK4
Chr10	62660001	62760000	62710000	0.0982009	1.51072	0.298629	--	--
Chr13	84140001	84240000	84190000	0.0906395	1.72289	0.299033	gene-Oar013016	BCAS1
Chr1	170090001	170190000	170140000	0.0811421	1.58675	0.299862	gene-Oar001367	TMEM45A
Chr3	122050001	122150000	122100000	0.0735679	1.37427	0.301374	--	--
Chr25	29860001	29960000	29910000	0.0755578	1.41741	0.303472	gene-Oar020963;gene-Oar020964	Camk2g;PLAU
Chr3	117480001	117580000	117530000	0.0679157	1.26883	0.304116	gene-Oar004665	-
Chr1	171360001	171460000	171410000	0.0673286	1.44158	0.304592	--	--
Chr1	131340001	131440000	131390000	0.0661258	1.36996	0.305174	gene-Oar001271;gene-Oar001272;gene-Oar001273	Map3k7cl;CCT8;USP16
Chr3	23950001	24050000	24000000	0.0683833	1.32508	0.3056	gene-Oar004023;gene-Oar004024	NBAS;DDX1
Chr27	69580001	69680000	69630000	0.106521	1.85508	0.305857	gene-Oar006214	ABCB7
Chr27	69590001	69690000	69640000	0.106521	1.85508	0.305857	gene-Oar006214	ABCB7
Chr27	69600001	69700000	69650000	0.106521	1.85508	0.305857	gene-Oar006214	ABCB7
Chr27	69610001	69710000	69660000	0.106521	1.85508	0.305857	gene-Oar006214	ABCB7
Chr27	69620001	69720000	69670000	0.106521	1.85508	0.305857	gene-Oar006214	ABCB7
Chr27	69630001	69730000	69680000	0.106521	1.85508	0.305857	gene-Oar006214	ABCB7
Chr27	69640001	69740000	69690000	0.106521	1.85508	0.305857	gene-Oar006214	ABCB7
Chr27	69650001	69750000	69700000	0.106521	1.85508	0.305857	gene-Oar006214	ABCB7
Chr27	69660001	69760000	69710000	0.106521	1.85508	0.305857	gene-Oar006214;gene-Oar006215	ABCB7;KPNA2
Chr27	69670001	69770000	69720000	0.106521	1.85508	0.305857	gene-Oar006215	KPNA2
Chr5	112870001	112970000	112920000	0.162799	1.66347	0.30597	gene-Oar009168;gene-Oar009169;gene-Oar009170	Camk4;CAMK4;STARD4
Chr8	17210001	17310000	17260000	0.0662435	1.36766	0.306514	--	--
Chr25	3530001	3630000	3580000	0.0882255	1.54416	0.309739	gene-Oar020788	FMN2
Chr20	7940001	8040000	7990000	0.115624	1.50527	0.310371	gene-Oar018294;gene-Oar018295;gene-Oar018296	BAK1;Ggnbp1;ITPR3
Chr2	2990001	3090000	3040000	0.0687988	1.49655	0.310584	gene-Oar002114	MEGF9
Chr3	118390001	118490000	118440000	0.0841406	1.394	0.310958	gene-Oar004668;gene-Oar004669	PAWR;-
Chr12	72740001	72840000	72790000	0.110616	1.45813	0.311142	gene-Oar013609	KCNH1
Chr1	174150001	174250000	174200000	0.068613	1.3324	0.311706	--	--
Chr20	7930001	8030000	7980000	0.127557	1.54567	0.312237	gene-Oar018294;gene-Oar018295;gene-Oar018296	BAK1;Ggnbp1;ITPR3
Chr24	24240001	24340000	24290000	0.0670823	1.43053	0.313132	gene-Oar020128	SCNN1G
Chr2	90130001	90230000	90180000	0.0818764	1.64125	0.314172	gene-Oar002661;gene-Oar002662;gene-Oar002663;gene-Oar002664	HACD4;IFNB2;IFNB2;IFNA14
Chr2	112780001	112880000	112830000	0.134274	1.74902	0.314235	gene-Oar002819	SH3RF1
Chr10	42050001	42150000	42100000	0.168692	1.50254	0.315539	--	--
Chr7	47980001	48080000	48030000	0.103786	1.57164	0.315642	gene-Oar009629;gene-Oar009630	APH1B;RAB8B
Chr15	53770001	53870000	53820000	0.118057	1.36799	0.316097	--	--
Chr3	144730001	144830000	144780000	0.0677789	1.28522	0.317016	gene-Oar004897	NELL2
Chr3	153150001	153250000	153200000	0.0827628	1.45689	0.317461	gene-Oar004935;gene-Oar004936	-;-
Chr7	61810001	61910000	61860000	0.0681602	1.35078	0.317579	gene-Oar009705;gene-Oar009706	ATP8B4;DTWD1
Chr1	244870001	244970000	244920000	0.0837796	1.69869	0.320581	gene-Oar001807	CPB1
Chr8	16300001	16400000	16350000	0.0664277	1.42089	0.321607	--	--
Chr7	38250001	38350000	38300000	0.0802949	1.74915	0.322008	gene-Oar009548;gene-Oar009549	SCYL1;MGA
Chr8	67570001	67670000	67620000	0.0908346	1.53132	0.322253	gene-Oar010829;gene-Oar010830	ECT2L;REPS1
Chr15	52650001	52750000	52700000	0.11223	1.55182	0.324317	gene-Oar011989;gene-Oar011990;gene-Oar011991;gene-Oar011992	FOLR2;INPPL1;PHOX2A;CLPB
Chr19	25320001	25420000	25370000	0.0778266	1.43083	0.324457	gene-Oar016432	CNTN4
Chr19	25300001	25400000	25350000	0.0830501	1.45183	0.324726	gene-Oar016431;gene-Oar016432	IL5RA;CNTN4
Chr10	42010001	42110000	42060000	0.147318	1.59631	0.324967	--	--
Chr2	138640001	138740000	138690000	0.0757885	1.46197	0.325102	--	--
Chr12	15610001	15710000	15660000	0.0852528	1.45002	0.326137	gene-Oar013128	BRINP3
Chr10	48730001	48830000	48780000	0.0668006	1.34067	0.326267	--	--
Chr25	3540001	3640000	3590000	0.0786137	1.51718	0.326418	gene-Oar020788	FMN2
Chr23	38040001	38140000	38090000	0.0771066	1.33424	0.326944	gene-Oar018033;gene-Oar018034;gene-Oar018035	METTL4;NDC80;SMCHD1
Chr2	166510001	166610000	166560000	0.107231	1.40005	0.327751	--	--
Chr7	67280001	67380000	67330000	0.0704356	1.31369	0.329558	--	--
Chr2	166500001	166600000	166550000	0.104891	1.40324	0.330451	--	--
Chr10	42060001	42160000	42110000	0.153513	1.41497	0.33251	--	--
Chr9	33700001	33800000	33750000	0.0720043	1.67158	0.334288	--	--
Chr11	34870001	34970000	34920000	0.0889893	1.51279	0.334377	--	--
Chr1	274030001	274130000	274080000	0.0793133	1.47118	0.335815	gene-Oar002010;gene-Oar002011;gene-Oar002012	SETD4;-;CBR1
Chr14	18610001	18710000	18660000	0.0732217	1.36981	0.336033	gene-Oar015382;gene-Oar015383;gene-Oar015384	SNX20;NOD2;CYLD
Chr10	73310001	73410000	73360000	0.0748619	1.60414	0.336256	gene-Oar011293;gene-Oar011294;gene-Oar011295	ABCC4;Rpl23a;ABCC4
Chr13	49400001	49500000	49450000	0.0839549	1.55226	0.336258	--	--
Chr19	23780001	23880000	23830000	0.0831569	1.45876	0.337072	gene-Oar016422	ITPR1
Chr10	42020001	42120000	42070000	0.150748	1.57632	0.338003	--	--
Chr5	38450001	38550000	38500000	0.0663717	1.30317	0.338803	--	--
Chr7	13040001	13140000	13090000	0.0797731	1.38127	0.339364	gene-Oar009273;gene-Oar009274;gene-Oar009275	-;SLC24A1;DENND4A
Chr13	65560001	65660000	65610000	0.0771841	1.64584	0.339843	gene-Oar012808;gene-Oar012809;gene-Oar012810;gene-Oar012811;gene-Oar012812;gene-Oar012813;gene-Oar012814	CBFA2T2;NECAB3;C20orf144;Actl10;NECAB3;E2F1;E2F1
Chr19	25330001	25430000	25380000	0.073345	1.43816	0.339893	gene-Oar016432	CNTN4
Chr10	39430001	39530000	39480000	0.0830993	1.24263	0.340283	gene-Oar011229	ATP12A
Chr3	149470001	149570000	149520000	0.0664361	1.45239	0.341181	gene-Oar004911	LRRK2
Chr5	112890001	112990000	112940000	0.172422	1.64767	0.34203	gene-Oar009168;gene-Oar009169;gene-Oar009170	Camk4;CAMK4;STARD4
Chr2	191680001	191780000	191730000	0.0692453	1.45157	0.344859	--	--
Chr5	56300001	56400000	56350000	0.0725264	1.36618	0.345881	gene-Oar008909;gene-Oar008910	NR3C1;NR3C1
Chr8	17220001	17320000	17270000	0.066109	1.36683	0.346471	--	--
Chr13	76060001	76160000	76110000	0.0839705	1.45345	0.348311	gene-Oar012926;gene-Oar012927;gene-Oar012928	KCNS1;SLPI;SLPI
Chr7	61800001	61900000	61850000	0.0830557	1.46595	0.348314	gene-Oar009705;gene-Oar009706	ATP8B4;DTWD1
Chr9	64560001	64660000	64610000	0.102446	1.51617	0.349118	--	--
Chr5	112880001	112980000	112930000	0.164632	1.63018	0.349417	gene-Oar009168;gene-Oar009169;gene-Oar009170	Camk4;CAMK4;STARD4
Chr15	18470001	18570000	18520000	0.113872	1.64131	0.34954	gene-Oar011513	RAB39A
Chr2	166540001	166640000	166590000	0.103075	1.47237	0.35307	--	--
Chr2	200690001	200790000	200740000	0.100336	1.41533	0.353298	--	--
Chr15	81470001	81570000	81520000	0.0694041	1.41109	0.354011	--	--
Chr15	81440001	81540000	81490000	0.0736067	1.51005	0.354509	gene-Oar012198	Fads2p1
Chr15	52600001	52700000	52650000	0.0881988	1.73048	0.355242	gene-Oar011988;gene-Oar011989;gene-Oar011990;gene-Oar011991	FOLR1;FOLR2;INPPL1;PHOX2A
Chr7	15000001	15100000	15050000	0.085471	1.39413	0.356238	gene-Oar009292	MAP2K5
Chr25	18450001	18550000	18500000	0.0702624	1.32979	0.356633	gene-Oar020875	RTKN2
Chr13	49410001	49510000	49460000	0.0833334	1.51065	0.357637	gene-Oar012588	TMEM230
Chr1	170080001	170180000	170130000	0.0691989	1.53186	0.357652	gene-Oar001367	TMEM45A
Chr7	47990001	48090000	48040000	0.101033	1.45915	0.358917	gene-Oar009629;gene-Oar009630	APH1B;RAB8B
Chr15	53790001	53890000	53840000	0.0980641	1.30063	0.360012	--	--
Chr3	23940001	24040000	23990000	0.079065	1.35425	0.360963	gene-Oar004023;gene-Oar004024	NBAS;DDX1
Chr11	34890001	34990000	34940000	0.0805055	1.42877	0.361158	--	--
Chr2	166440001	166540000	166490000	0.066249	1.24253	0.3628	gene-Oar003096	MBD5
Chr2	4980001	5080000	5030000	0.0698476	1.58341	0.363186	--	--
Chr15	54820001	54920000	54870000	0.069891	1.2497	0.36395	gene-Oar012020;gene-Oar012021	CHRDL2;RNF169
Chr23	38140001	38240000	38190000	0.0760975	1.44552	0.36489	gene-Oar018035	SMCHD1
Chr2	166450001	166550000	166500000	0.0697306	1.24383	0.36563	gene-Oar003096	MBD5
Chr10	30690001	30790000	30740000	0.109155	1.31938	0.36655	gene-Oar011138;gene-Oar011139	-;STARD13
Chr11	34860001	34960000	34910000	0.0903708	1.51268	0.366647	--	--
Chr15	53760001	53860000	53810000	0.11679	1.36076	0.367155	--	--
Chr8	67630001	67730000	67680000	0.0953712	1.73856	0.367701	gene-Oar010829;gene-Oar010830	ECT2L;REPS1
Chr20	7910001	8010000	7960000	0.134152	1.55678	0.368235	gene-Oar018294;gene-Oar018295;gene-Oar018296	BAK1;Ggnbp1;ITPR3
Chr25	18440001	18540000	18490000	0.0684125	1.36253	0.368784	gene-Oar020875	RTKN2
Chr25	29870001	29970000	29920000	0.0758992	1.39134	0.369549	gene-Oar020964	PLAU
Chr13	76050001	76150000	76100000	0.0837865	1.46072	0.37046	gene-Oar012925;gene-Oar012926;gene-Oar012927;gene-Oar012928	STK4;KCNS1;SLPI;SLPI
Chr2	200720001	200820000	200770000	0.0972906	1.32773	0.372408	--	--
Chr12	72580001	72680000	72630000	0.0914428	1.32096	0.372631	gene-Oar013608;gene-Oar013609	KCNH1;KCNH1
Chr17	53840001	53940000	53890000	0.140885	1.22365	0.373493	gene-Oar014274	NCOR2
Chr15	53800001	53900000	53850000	0.097856	1.2425	0.374589	--	--
Chr3	123180001	123280000	123230000	0.0663174	1.26979	0.375393	--	--
Chr1	177720001	177820000	177770000	0.0744983	1.65855	0.375546	gene-Oar001388	BBX
Chr10	64150001	64250000	64200000	0.0674824	1.42089	0.376154	gene-Oar011275	SLITRK6
Chr9	64520001	64620000	64570000	0.0978181	1.44832	0.376893	--	--
Chr9	52350001	52450000	52400000	0.0759837	1.34669	0.377105	gene-Oar010314;gene-Oar010315;gene-Oar010316	-;Eloc;-
Chr10	30680001	30780000	30730000	0.109182	1.27172	0.37819	gene-Oar011138	-
Chr15	54310001	54410000	54360000	0.0667838	1.32571	0.37871	gene-Oar012013;gene-Oar012014	C2CD3;PPME1
Chr2	253430001	253530000	253480000	0.0839173	1.40565	0.380846	gene-Oar003677	PAX7
Chr1	184180001	184280000	184230000	0.0965687	1.40501	0.381107	gene-Oar001429;gene-Oar001430;gene-Oar001431	CCDC191;QTRT2;Drd3
Chr25	3500001	3600000	3550000	0.0917992	1.56323	0.381224	gene-Oar020788	FMN2
Chr3	166230001	166330000	166280000	0.0770972	1.53182	0.382124	gene-Oar005046;gene-Oar005047;gene-Oar005048;gene-Oar005049;gene-Oar005050;gene-Oar005051;gene-Oar005052;gene-Oar005053;gene-Oar005054	CDK2;PMEL;DGKA;PYM1;MMP19;tmem198;DNAJC14;ORMDL2;SARNP
Chr10	34840001	34940000	34890000	0.0683256	1.48404	0.382339	gene-Oar011174;gene-Oar011175;gene-Oar011176;gene-Oar011177	FLT3;URAD;CDX2;PDX1
Chr11	34850001	34950000	34900000	0.0873041	1.48812	0.383157	--	--
Chr4	30180001	30280000	30230000	0.0693707	1.68295	0.383958	gene-Oar006873;gene-Oar006874	TWISTNB;TMEM196
Chr1	188570001	188670000	188620000	0.102381	1.3461	0.38526	--	--
Chr14	39080001	39180000	39130000	0.143167	1.82185	0.386315	gene-Oar015567;gene-Oar015568	TAT;CHST4
Chr10	94150001	94250000	94200000	0.0665071	1.45936	0.3867	gene-Oar011421;gene-Oar011422;gene-Oar011423	-;RASA3;RASA3
Chr12	15630001	15730000	15680000	0.0920359	1.50811	0.387986	gene-Oar013128	BRINP3
Chr6	7660001	7760000	7710000	0.105717	1.43802	0.388601	gene-Oar007516	ARHGAP20
Chr2	251850001	251950000	251900000	0.0708198	1.5005	0.389316	--	--
Chr2	253440001	253540000	253490000	0.0797388	1.35443	0.390002	gene-Oar003677	PAX7
Chr6	45880001	45980000	45930000	0.0692028	1.32827	0.390416	gene-Oar007657	PPARGC1A
Chr12	15600001	15700000	15650000	0.0794948	1.36012	0.391998	gene-Oar013128	BRINP3
Chr13	75920001	76020000	75970000	0.110303	1.5127	0.392076	gene-Oar012923;gene-Oar012924;gene-Oar012925	PABPC1L;TOMM34;STK4
Chr10	30700001	30800000	30750000	0.114501	1.32342	0.392188	gene-Oar011138;gene-Oar011139	-;STARD13
Chr2	112830001	112930000	112880000	0.119633	1.71117	0.392355	gene-Oar002819	SH3RF1
Chr9	33680001	33780000	33730000	0.0731463	1.62812	0.392511	--	--
Chr1	184220001	184320000	184270000	0.0849588	1.36856	0.392603	gene-Oar001431;gene-Oar001432	Drd3;DRD3
Chr7	38270001	38370000	38320000	0.0699077	1.63638	0.3927	gene-Oar009548;gene-Oar009549	SCYL1;MGA
Chr25	30290001	30390000	30340000	0.0870033	1.65838	0.393856	gene-Oar020968;gene-Oar020969	TOP1;Adk
Chr15	22840001	22940000	22890000	0.0747492	1.47595	0.3954	gene-Oar011533;gene-Oar011534;gene-Oar011535	-;LAYN;TRIM59
Chr3	166090001	166190000	166140000	0.0881491	1.40726	0.395985	gene-Oar005039;gene-Oar005040;gene-Oar005041;gene-Oar005042;gene-Oar005043	ZC3H10;Pa2g4;ERBB3;Ypel2;IKZF4
Chr4	84320001	84420000	84370000	0.0901137	1.33717	0.396657	gene-Oar007172;gene-Oar007173;gene-Oar007174	CDK13;ARPC1A;CDK13
Chr25	29890001	29990000	29940000	0.0873977	1.46584	0.398282	gene-Oar020964;gene-Oar020965	PLAU;VCL
Chr1	184120001	184220000	184170000	0.0808097	1.30299	0.398649	gene-Oar001429;gene-Oar001430	CCDC191;QTRT2
Chr9	77580001	77680000	77630000	0.107114	1.47165	0.39893	gene-Oar010411	Ncald
Chr3	153110001	153210000	153160000	0.0737026	1.4843	0.399222	gene-Oar004935;gene-Oar004936	-;-
Chr3	117370001	117470000	117420000	0.0811701	1.53698	0.400573	--	--
Chr2	33520001	33620000	33570000	0.0667181	1.39858	0.40238	gene-Oar002282	ZCCHC6
Chr9	33690001	33790000	33740000	0.0722872	1.62824	0.403053	--	--
Chr6	92280001	92380000	92330000	0.0874913	1.22209	0.403325	gene-Oar007862;gene-Oar007863;gene-Oar007864	CXCL1;CXCL1;MTHFD2L
Chr12	6020001	6120000	6070000	0.0679438	1.61281	0.403822	--	--
Chr10	42030001	42130000	42080000	0.155286	1.54249	0.403843	--	--
Chr5	56310001	56410000	56360000	0.0728969	1.37018	0.404555	gene-Oar008909;gene-Oar008910	NR3C1;NR3C1
Chr4	70030001	70130000	70080000	0.100276	1.58898	0.405526	gene-Oar007090	CHN2
Chr2	112770001	112870000	112820000	0.123366	1.6188	0.406122	gene-Oar002819	SH3RF1
Chr10	23160001	23260000	23210000	0.0729558	1.27498	0.407135	gene-Oar011086;gene-Oar011087	Dleu7;-
Chr8	59260001	59360000	59310000	0.100093	1.56195	0.407278	gene-Oar010775	L3MBTL3
Chr15	36740001	36840000	36790000	0.0713164	1.52588	0.407792	gene-Oar011680;gene-Oar011681	PLEKHA7;SMAP
Chr2	190001	290000	240000	0.105026	1.53838	0.408146	gene-Oar002080;gene-Oar002081;gene-Oar002082	-;ACP1;Alkal2
Chr12	15640001	15740000	15690000	0.0860073	1.48574	0.408275	gene-Oar013128	BRINP3
Chr2	200730001	200830000	200780000	0.096378	1.33318	0.408665	--	--
Chr2	90120001	90220000	90170000	0.0828867	1.59246	0.409078	gene-Oar002661;gene-Oar002662;gene-Oar002663	HACD4;IFNB2;IFNB2
Chr2	223540001	223640000	223590000	0.065763	1.51144	0.410992	gene-Oar003311;gene-Oar003312;gene-Oar003313	MREG;Pecr;Xrcc5
Chr1	184070001	184170000	184120000	0.0934219	1.36505	0.41117	gene-Oar001428;gene-Oar001429	Zdhhc23;CCDC191
Chr1	273990001	274090000	274040000	0.0837314	1.41524	0.411176	gene-Oar002010	SETD4
Chr9	64500001	64600000	64550000	0.0788475	1.42939	0.412314	--	--
Chr15	53780001	53880000	53830000	0.115192	1.30666	0.412433	--	--
Chr2	251300001	251400000	251350000	0.0731887	1.44909	0.412855	gene-Oar003639;gene-Oar003640	EIF4G3;HP1BP3
Chr9	77570001	77670000	77620000	0.0998481	1.50476	0.413197	gene-Oar010411	Ncald
Chr2	163780001	163880000	163830000	0.0747102	1.32092	0.414099	--	--
Chr20	51430001	51530000	51480000	0.0666128	1.30531	0.414255	gene-Oar018835;gene-Oar018836	Gmds;GMDS
Chr3	175090001	175190000	175140000	0.0956611	1.33968	0.41476	--	--
Chr10	30670001	30770000	30720000	0.105881	1.22947	0.415001	gene-Oar011138	-
Chr7	60150001	60250000	60200000	0.205045	1.64118	0.415722	gene-Oar009694;gene-Oar009695	TARDBP;GLDN
Chr2	4970001	5070000	5020000	0.0678233	1.61323	0.419037	--	--
Chr11	63730001	63830000	63780000	0.0777784	1.46909	0.419963	gene-Oar017875	CA10
Chr2	166470001	166570000	166520000	0.0851104	1.31279	0.421479	--	--
Chr20	7920001	8020000	7970000	0.131486	1.55242	0.421842	gene-Oar018294;gene-Oar018295;gene-Oar018296	BAK1;Ggnbp1;ITPR3
Chr13	75910001	76010000	75960000	0.124463	1.5122	0.422242	gene-Oar012923;gene-Oar012924;gene-Oar012925	PABPC1L;TOMM34;STK4
Chr9	77530001	77630000	77580000	0.071935	1.40301	0.42226	gene-Oar010411	Ncald
Chr10	30720001	30820000	30770000	0.106985	1.39114	0.42235	gene-Oar011138;gene-Oar011139	-;STARD13
Chr17	49650001	49750000	49700000	0.0807552	1.29135	0.422522	--	--
Chr1	273980001	274080000	274030000	0.0844082	1.38079	0.422617	gene-Oar002010	SETD4
Chr2	60960001	61060000	61010000	0.075446	1.52708	0.42329	gene-Oar002527;gene-Oar002528;gene-Oar002529	-;RFK;PCSK5
Chr6	57360001	57460000	57410000	0.069631	1.49447	0.423296	--	--
Chr7	14990001	15090000	15040000	0.0833339	1.35869	0.423396	gene-Oar009292	MAP2K5
Chr2	3000001	3100000	3050000	0.0697236	1.44175	0.423404	gene-Oar002114;gene-Oar002115	MEGF9;CDK5RAP2
Chr10	73300001	73400000	73350000	0.0796081	1.54961	0.424384	gene-Oar011293;gene-Oar011294;gene-Oar011295	ABCC4;Rpl23a;ABCC4
Chr8	67640001	67740000	67690000	0.0898038	1.66729	0.424424	gene-Oar010829;gene-Oar010830	ECT2L;REPS1
Chr10	30710001	30810000	30760000	0.101492	1.32616	0.424617	gene-Oar011138;gene-Oar011139	-;STARD13
Chr4	70110001	70210000	70160000	0.0967068	1.60374	0.425383	--	--
Chr1	153590001	153690000	153640000	0.0681766	1.4091	0.426375	--	--
Chr13	65570001	65670000	65620000	0.086738	1.63034	0.42683	gene-Oar012808;gene-Oar012809;gene-Oar012810;gene-Oar012811;gene-Oar012812;gene-Oar012813;gene-Oar012814;gene-Oar012815	CBFA2T2;NECAB3;C20orf144;Actl10;NECAB3;E2F1;E2F1;PXMP4
Chr12	41700001	41800000	41750000	0.0993789	1.52882	0.428955	gene-Oar013279;gene-Oar013280	TNFRSF1B;TNFRSF8
Chr10	42070001	42170000	42120000	0.148385	1.39107	0.429066	--	--
Chr2	166550001	166650000	166600000	0.0989696	1.47125	0.430129	--	--
Chr7	37400001	37500000	37450000	0.0695448	1.40368	0.430132	gene-Oar009522;gene-Oar009523;gene-Oar009524;gene-Oar009525	C15orf57;RPUSD2;KNL1;KNL1
Chr1	184150001	184250000	184200000	0.095576	1.33866	0.431355	gene-Oar001429;gene-Oar001430;gene-Oar001431	CCDC191;QTRT2;Drd3
Chr10	42040001	42140000	42090000	0.165872	1.50364	0.434102	--	--
Chr7	37410001	37510000	37460000	0.0752607	1.42467	0.434556	gene-Oar009523;gene-Oar009524;gene-Oar009525;gene-Oar009526	RPUSD2;KNL1;KNL1;RAD51
Chr4	70190001	70290000	70240000	0.103886	1.29586	0.435358	gene-Oar007091	CPVL
Chr3	122970001	123070000	123020000	0.0692319	1.53401	0.435591	--	--
Chr15	63130001	63230000	63180000	0.0697111	1.21806	0.436047	gene-Oar012074;gene-Oar012075	DNAJC24;IMMP1L
Chr10	82980001	83080000	83030000	0.0811613	1.40809	0.436434	gene-Oar011347	Dock9
Chr10	42080001	42180000	42130000	0.137764	1.29822	0.436594	--	--
Chr15	54300001	54400000	54350000	0.0675222	1.31219	0.436608	gene-Oar012013	C2CD3
Chr1	174070001	174170000	174120000	0.120784	1.44489	0.438923	--	--
Chr1	24020001	24120000	24070000	0.0685821	1.23386	0.439844	--	--
Chr13	59310001	59410000	59360000	0.102118	1.30354	0.440026	gene-Oar012714	ZNF831
Chr2	200740001	200840000	200790000	0.104205	1.40937	0.440489	--	--
Chr2	223570001	223670000	223620000	0.0803629	1.54883	0.440734	gene-Oar003312;gene-Oar003313	Pecr;Xrcc5
Chr1	153580001	153680000	153630000	0.0694983	1.41349	0.440817	--	--
Chr8	59250001	59350000	59300000	0.102334	1.57029	0.441062	gene-Oar010775	L3MBTL3
Chr2	223580001	223680000	223630000	0.0717158	1.50675	0.441328	gene-Oar003312;gene-Oar003313	Pecr;Xrcc5
Chr5	112910001	113010000	112960000	0.176657	1.66259	0.442483	gene-Oar009169;gene-Oar009170	CAMK4;STARD4
Chr2	33530001	33630000	33580000	0.0657877	1.44558	0.44282	gene-Oar002282	ZCCHC6
Chr15	22830001	22930000	22880000	0.0690435	1.44494	0.443109	gene-Oar011533;gene-Oar011534	-;LAYN
Chr5	112310001	112410000	112360000	0.164593	1.93539	0.443996	gene-Oar009166	TSLP
Chr3	153120001	153220000	153170000	0.0685847	1.46629	0.444055	gene-Oar004935;gene-Oar004936	-;-
Chr18	58960001	59060000	59010000	0.139605	1.2812	0.445341	gene-Oar014989;gene-Oar014990;gene-Oar014991;gene-Oar014992	Togaram1;PRPF39;FKBP3;FANCM
Chr1	144310001	144410000	144360000	0.0673458	1.23569	0.445579	--	--
Chr9	64510001	64610000	64560000	0.0930109	1.42168	0.447688	--	--
Chr8	70810001	70910000	70860000	0.0701833	1.30631	0.448329	gene-Oar010839	-
Chr15	54380001	54480000	54430000	0.074005	1.51802	0.448995	gene-Oar012013;gene-Oar012014;gene-Oar012015	C2CD3;PPME1;P4HA3
Chr7	61750001	61850000	61800000	0.104091	1.40986	0.449044	gene-Oar009705	ATP8B4
Chr9	64540001	64640000	64590000	0.108923	1.49848	0.449293	--	--
Chr10	47210001	47310000	47260000	0.0840508	1.68844	0.44953	gene-Oar011236	KLHL1
Chr18	28480001	28580000	28530000	0.0883996	1.2861	0.449627	gene-Oar014803;gene-Oar014804	SAXO2;EFL1
Chr17	54130001	54230000	54180000	0.0674783	1.51336	0.449937	--	--
Chr7	37430001	37530000	37480000	0.0683101	1.35642	0.450288	gene-Oar009524;gene-Oar009525;gene-Oar009526	KNL1;KNL1;RAD51
Chr22	26180001	26280000	26230000	0.131244	1.53383	0.451103	gene-Oar019051;gene-Oar019052;gene-Oar019053	INA;PCGF6;PCGF6
Chr5	56270001	56370000	56320000	0.080628	1.51886	0.453021	gene-Oar008909	NR3C1
Chr13	75880001	75980000	75930000	0.116246	1.47614	0.453226	gene-Oar012922;gene-Oar012923;gene-Oar012924;gene-Oar012925	YWHAB;PABPC1L;TOMM34;STK4
Chr3	23930001	24030000	23980000	0.0846574	1.32603	0.454026	gene-Oar004023;gene-Oar004024	NBAS;DDX1
Chr13	61890001	61990000	61940000	0.0842321	1.66081	0.454181	gene-Oar012748;gene-Oar012749;gene-Oar012750;gene-Oar012751	NSFL1C;FKBP1A;SDCBP2;SNPH
Chr9	33710001	33810000	33760000	0.0693454	1.60057	0.454729	--	--
Chr15	74040001	74140000	74090000	0.0680185	1.66005	0.455059	--	--
Chr1	88080001	88180000	88130000	0.0929745	1.23677	0.455917	gene-Oar000683;gene-Oar000684	RBM15;SLC16A4
Chr19	5660001	5760000	5710000	0.0656508	1.34273	0.456385	gene-Oar016289	RBMS3
Chr2	150001	250000	200000	0.100349	1.52537	0.456515	gene-Oar002080;gene-Oar002081	-;ACP1
Chr4	70160001	70260000	70210000	0.107121	1.42215	0.456703	gene-Oar007091	CPVL
Chr3	153130001	153230000	153180000	0.0674939	1.44732	0.45724	gene-Oar004935;gene-Oar004936	-;-
Chr7	38240001	38340000	38290000	0.0763599	1.70481	0.457768	gene-Oar009548;gene-Oar009549	SCYL1;MGA
unanchor80	50001	150000	100000	0.0883385	1.33689	0.457814	gene-Oar021115;gene-Oar021116;gene-Oar021117;gene-Oar021118	SLC41A3;Aldh1l1;-;Klf15
Chr3	23920001	24020000	23970000	0.0877621	1.30445	0.45826	gene-Oar004023;gene-Oar004024	NBAS;DDX1
Chr5	56330001	56430000	56380000	0.0660069	1.36868	0.458676	gene-Oar008909;gene-Oar008910	NR3C1;NR3C1
Chr1	274040001	274140000	274090000	0.0793591	1.46875	0.45894	gene-Oar002010;gene-Oar002011;gene-Oar002012;gene-Oar002013	SETD4;-;CBR1;CBR1
Chr2	251080001	251180000	251130000	0.0669246	1.36972	0.460016	gene-Oar003639	EIF4G3
Chr18	58970001	59070000	59020000	0.140104	1.26253	0.460416	gene-Oar014989;gene-Oar014990;gene-Oar014991;gene-Oar014992	Togaram1;PRPF39;FKBP3;FANCM
Chr2	191660001	191760000	191710000	0.0669884	1.39954	0.46043	--	--
Chr10	48640001	48740000	48690000	0.123797	1.28811	0.461318	--	--
Chr13	75900001	76000000	75950000	0.119073	1.45001	0.461802	gene-Oar012922;gene-Oar012923;gene-Oar012924;gene-Oar012925	YWHAB;PABPC1L;TOMM34;STK4
Chr13	84150001	84250000	84200000	0.0842099	1.6175	0.463648	gene-Oar013016	BCAS1
Chr15	18440001	18540000	18490000	0.0697938	1.45021	0.464509	gene-Oar011512;gene-Oar011513	SLC35F2;RAB39A
Chr2	166480001	166580000	166530000	0.0845259	1.27458	0.465766	--	--
Chr2	180001	280000	230000	0.10801	1.56311	0.466359	gene-Oar002080;gene-Oar002081;gene-Oar002082	-;ACP1;Alkal2
Chr23	38030001	38130000	38080000	0.0746846	1.31103	0.466808	gene-Oar018033;gene-Oar018034;gene-Oar018035	METTL4;NDC80;SMCHD1
Chr15	52660001	52760000	52710000	0.107876	1.48677	0.467068	gene-Oar011989;gene-Oar011990;gene-Oar011991;gene-Oar011992	FOLR2;INPPL1;PHOX2A;CLPB
Chr20	31740001	31840000	31790000	0.0670369	1.22831	0.467453	gene-Oar018675;gene-Oar018676;gene-Oar018677;gene-Oar018678;gene-Oar018679;gene-Oar018680;gene-Oar018681;gene-Oar018682	-;HFE;Hist1h1e;-;Hist1h2ap;-;-;-
Chr18	36530001	36630000	36580000	0.117808	1.61096	0.468128	--	--
Chr7	15010001	15110000	15060000	0.0829694	1.33515	0.468297	gene-Oar009292	MAP2K5
Chr1	176620001	176720000	176670000	0.067854	1.2661	0.468466	--	--
Chr8	70380001	70480000	70430000	0.0907924	1.37672	0.469804	--	--
Chr2	196130001	196230000	196180000	0.0714854	1.60322	0.470365	--	--
Chr7	16430001	16530000	16480000	0.092908	1.46691	0.472227	gene-Oar009303	NOX5
Chr9	39310001	39410000	39360000	0.0752601	1.4393	0.473157	--	--
Chr1	109480001	109580000	109530000	0.104474	1.51606	0.473629	gene-Oar001027;gene-Oar001028;gene-Oar001029	ETV3L;ETV3;Slamf8
Chr25	29880001	29980000	29930000	0.0784271	1.38648	0.473929	gene-Oar020964	PLAU
Chr1	153550001	153650000	153600000	0.0685907	1.38169	0.473945	--	--
Chr18	44290001	44390000	44340000	0.0775092	1.42207	0.473985	gene-Oar014929	PRKD1
Chr3	153160001	153260000	153210000	0.0786318	1.31907	0.474553	gene-Oar004935;gene-Oar004936	-;-
Chr3	122980001	123080000	123030000	0.073113	1.54464	0.475744	--	--
Chr2	223550001	223650000	223600000	0.0703182	1.46514	0.476271	gene-Oar003312;gene-Oar003313	Pecr;Xrcc5
Chr13	61900001	62000000	61950000	0.0731467	1.61009	0.479056	gene-Oar012749;gene-Oar012750;gene-Oar012751	FKBP1A;SDCBP2;SNPH
Chr2	112760001	112860000	112810000	0.115596	1.55676	0.479454	gene-Oar002819	SH3RF1
Chr25	3490001	3590000	3540000	0.0932691	1.52952	0.48075	gene-Oar020788	FMN2
Chr2	140001	240000	190000	0.0955015	1.48254	0.480911	gene-Oar002080	-
Chr14	19390001	19490000	19440000	0.0786515	1.26248	0.482481	gene-Oar015388	Dynlrb1
Chr3	94450001	94550000	94500000	0.171263	1.34009	0.482493	gene-Oar004469	DYSF
Chr4	84330001	84430000	84380000	0.0768595	1.26237	0.483432	gene-Oar007172;gene-Oar007173;gene-Oar007174	CDK13;ARPC1A;CDK13
Chr15	81430001	81530000	81480000	0.0689219	1.54878	0.483773	gene-Oar012198	Fads2p1
Chr9	64530001	64630000	64580000	0.101076	1.44993	0.484343	--	--
Chr3	118360001	118460000	118410000	0.0906746	1.31881	0.48504	gene-Oar004668;gene-Oar004669	PAWR;-
Chr12	15620001	15720000	15670000	0.0935563	1.49548	0.485189	gene-Oar013128	BRINP3
Chr1	274060001	274160000	274110000	0.0740204	1.37445	0.485602	gene-Oar002010;gene-Oar002011;gene-Oar002012;gene-Oar002013	SETD4;-;CBR1;CBR1
Chr13	65550001	65650000	65600000	0.0755571	1.61542	0.486368	gene-Oar012808;gene-Oar012809;gene-Oar012810;gene-Oar012811;gene-Oar012812;gene-Oar012813;gene-Oar012814	CBFA2T2;NECAB3;C20orf144;Actl10;NECAB3;E2F1;E2F1
Chr16	69720001	69820000	69770000	0.120294	1.38273	0.487842	gene-Oar014012;gene-Oar014013;gene-Oar014014;gene-Oar014015	SRD5A1;Nsun2;NSUN2;NSUN2
Chr9	64550001	64650000	64600000	0.11421	1.52934	0.488157	--	--
unanchor80	40001	140000	90000	0.0780423	1.28933	0.48848	gene-Oar021114;gene-Oar021115;gene-Oar021116;gene-Oar021117	ZXDC;SLC41A3;Aldh1l1;-
Chr5	56260001	56360000	56310000	0.0798392	1.49628	0.489596	gene-Oar008909	NR3C1
Chr1	170070001	170170000	170120000	0.0818555	1.50753	0.492662	gene-Oar001367	TMEM45A
Chr7	38390001	38490000	38440000	0.0674512	1.48203	0.494678	gene-Oar009549;gene-Oar009550;gene-Oar009551	MGA;MAPKBP1;PLA2G4B
Chr16	69750001	69850000	69800000	0.135973	1.51746	0.495317	gene-Oar014014;gene-Oar014015;gene-Oar014016	NSUN2;NSUN2;UBE2QL1
Chr5	112330001	112430000	112380000	0.139568	1.84811	0.495618	gene-Oar009166	TSLP
Chr10	82990001	83090000	83040000	0.0863318	1.41473	0.496215	gene-Oar011347	Dock9
Chr18	58980001	59080000	59030000	0.138498	1.24211	0.49668	gene-Oar014989;gene-Oar014990;gene-Oar014991;gene-Oar014992	Togaram1;PRPF39;FKBP3;FANCM
Chr1	184130001	184230000	184180000	0.079335	1.31523	0.49699	gene-Oar001429;gene-Oar001430	CCDC191;QTRT2
Chr8	70850001	70950000	70900000	0.0679845	1.37235	0.497737	gene-Oar010839	-
Chr18	44300001	44400000	44350000	0.0788032	1.41593	0.498124	gene-Oar014929	PRKD1
Chr2	166530001	166630000	166580000	0.106479	1.43865	0.499486	--	--
Chr11	63740001	63840000	63790000	0.0852603	1.54572	0.500372	gene-Oar017875	CA10
Chr23	47040001	47140000	47090000	0.0888071	1.45488	0.501964	gene-Oar018103	C18orf25
Chr9	52360001	52460000	52410000	0.068607	1.32989	0.503464	gene-Oar010314;gene-Oar010315;gene-Oar010316;gene-Oar010317	-;Eloc;-;LY96
Chr13	49440001	49540000	49490000	0.0996365	1.55559	0.505198	gene-Oar012588;gene-Oar012589;gene-Oar012590	TMEM230;PCNA;CDS2
Chr14	18600001	18700000	18650000	0.0700838	1.33922	0.506251	gene-Oar015382;gene-Oar015383;gene-Oar015384	SNX20;NOD2;CYLD
Chr2	29170001	29270000	29220000	0.0691979	1.53538	0.506569	gene-Oar002262	IARS
Chr3	200500001	200600000	200550000	0.111095	1.54257	0.506631	--	--
Chr3	117420001	117520000	117470000	0.104001	1.6236	0.507237	--	--
Chr5	112300001	112400000	112350000	0.198751	1.95	0.50735	gene-Oar009166	TSLP
Chr2	166520001	166620000	166570000	0.106937	1.46149	0.50753	--	--
Chr25	18420001	18520000	18470000	0.0657974	1.35499	0.50802	gene-Oar020875	RTKN2
Chr10	30730001	30830000	30780000	0.0976115	1.35524	0.509276	gene-Oar011138;gene-Oar011139	-;STARD13
Chr8	46470001	46570000	46520000	0.0760849	1.321	0.509875	--	--
Chr8	87960001	88060000	88010000	0.0847828	1.25205	0.510718	gene-Oar010941;gene-Oar010942	IGF2R;SLC22A1
Chr1	184160001	184260000	184210000	0.0967062	1.34427	0.512922	gene-Oar001429;gene-Oar001430;gene-Oar001431	CCDC191;QTRT2;Drd3
Chr17	23080001	23180000	23130000	0.0660373	1.29555	0.513163	--	--
Chr2	5010001	5110000	5060000	0.079324	1.32819	0.513336	--	--
Chr1	171350001	171450000	171400000	0.0740857	1.48932	0.513695	--	--
Chr13	49380001	49480000	49430000	0.065699	1.47892	0.515498	gene-Oar012587	SLC23A2
Chr2	223560001	223660000	223610000	0.0766417	1.52166	0.518505	gene-Oar003312;gene-Oar003313	Pecr;Xrcc5
Chr3	117360001	117460000	117410000	0.0750327	1.46492	0.519663	--	--
Chr22	26170001	26270000	26220000	0.152876	1.65806	0.521611	gene-Oar019051;gene-Oar019052;gene-Oar019053	INA;PCGF6;PCGF6
Chr11	63720001	63820000	63770000	0.0733234	1.37569	0.521669	gene-Oar017875	CA10
Chr1	244860001	244960000	244910000	0.0770093	1.62729	0.522398	gene-Oar001806;gene-Oar001807	CPA3;CPB1
Chr20	25130001	25230000	25180000	0.0656257	1.36943	0.522526	gene-Oar018493;gene-Oar018494	Gsta4;ICK
Chr1	177710001	177810000	177760000	0.0806827	1.61039	0.523596	gene-Oar001388	BBX
Chr5	112290001	112390000	112340000	0.207154	1.96301	0.523631	gene-Oar009166	TSLP
Chr7	54170001	54270000	54220000	0.0744587	1.35254	0.523916	gene-Oar009658	TCF12
Chr1	184170001	184270000	184220000	0.0936967	1.37605	0.524488	gene-Oar001429;gene-Oar001430;gene-Oar001431	CCDC191;QTRT2;Drd3
Chr10	73290001	73390000	73340000	0.0723033	1.45801	0.525194	gene-Oar011293;gene-Oar011294;gene-Oar011295	ABCC4;Rpl23a;ABCC4
Chr3	117410001	117510000	117460000	0.0914743	1.54988	0.525455	--	--
Chr2	253420001	253520000	253470000	0.105454	1.45324	0.525936	gene-Oar003677	PAX7
Chr25	29900001	30000000	29950000	0.0910962	1.44007	0.526066	gene-Oar020964;gene-Oar020965	PLAU;VCL
Chr9	77590001	77690000	77640000	0.101828	1.43242	0.526271	gene-Oar010411	Ncald
Chr4	70170001	70270000	70220000	0.10012	1.33355	0.52692	gene-Oar007091	CPVL
Chr10	48630001	48730000	48680000	0.120221	1.35378	0.526955	--	--
Chr18	52850001	52950000	52900000	0.0850857	1.2939	0.527332	--	--
Chr12	72570001	72670000	72620000	0.0916159	1.32373	0.527426	gene-Oar013608;gene-Oar013609	KCNH1;KCNH1
Chr20	25120001	25220000	25170000	0.068405	1.39644	0.527469	gene-Oar018492;gene-Oar018493;gene-Oar018494	GSTA1;Gsta4;ICK
Chr18	44310001	44410000	44360000	0.0807742	1.44554	0.528004	gene-Oar014929	PRKD1
Chr5	112320001	112420000	112370000	0.141542	1.84327	0.528093	gene-Oar009166	TSLP
Chr15	34710001	34810000	34760000	0.067249	1.39784	0.528144	gene-Oar011660;gene-Oar011661	HSPA8;RPL10
Chr5	11750001	11850000	11800000	0.0761421	1.22309	0.530925	gene-Oar008246;gene-Oar008247;gene-Oar008248	ILVBL;SYDE1;CASP14
Chr2	166490001	166590000	166540000	0.0940773	1.30681	0.531601	--	--
Chr3	195400001	195500000	195450000	0.123023	1.29511	0.532171	--	--
Chr2	191650001	191750000	191700000	0.0675824	1.37282	0.532215	--	--
Chr12	64200001	64300000	64250000	0.0763287	1.43061	0.533677	gene-Oar013543;gene-Oar013544	DHX9;SHCBP1L
Chr6	76590001	76690000	76640000	0.0749086	1.60691	0.533762	gene-Oar007786	EPHA5
Chr2	166460001	166560000	166510000	0.086485	1.26212	0.534176	--	--
Chr3	153020001	153120000	153070000	0.0888088	1.4848	0.534423	gene-Oar004934	Yeats4
Chr7	54840001	54940000	54890000	0.0769624	1.3107	0.536285	gene-Oar009659	ZNF280D
Chr8	70800001	70900000	70850000	0.067059	1.27587	0.536428	gene-Oar010839	-
Chr3	118350001	118450000	118400000	0.0899572	1.29825	0.537956	gene-Oar004668	PAWR
Chr5	112350001	112450000	112400000	0.130433	1.81822	0.538044	gene-Oar009166	TSLP
Chr2	251290001	251390000	251340000	0.0666943	1.43026	0.538307	gene-Oar003639;gene-Oar003640	EIF4G3;HP1BP3
Chr16	32770001	32870000	32820000	0.0887284	1.34117	0.538447	--	--
Chr1	174060001	174160000	174110000	0.114454	1.34136	0.538634	--	--
Chr2	207450001	207550000	207500000	0.075564	1.28325	0.538804	--	--
Chr13	49430001	49530000	49480000	0.0872384	1.48989	0.540014	gene-Oar012588;gene-Oar012589;gene-Oar012590	TMEM230;PCNA;CDS2
Chr2	33500001	33600000	33550000	0.0722143	1.36241	0.540181	--	--
Chr2	200680001	200780000	200730000	0.0891737	1.3509	0.540678	--	--
Chr15	81410001	81510000	81460000	0.0680366	1.54472	0.540685	gene-Oar012198	Fads2p1
Chr11	17370001	17470000	17420000	0.0698977	1.41552	0.541153	gene-Oar017069;gene-Oar017070	KANSL1;MAPT
Chr11	63690001	63790000	63740000	0.0703151	1.23132	0.541485	gene-Oar017875	CA10
Chr11	11490001	11590000	11540000	0.0673884	1.3481	0.541736	gene-Oar016947;gene-Oar016948	-;ENDOV
Chr13	49420001	49520000	49470000	0.0847852	1.47853	0.541975	gene-Oar012588;gene-Oar012589	TMEM230;PCNA
Chr20	7990001	8090000	8040000	0.068805	1.27439	0.542081	gene-Oar018295;gene-Oar018296;gene-Oar018297	Ggnbp1;ITPR3;UQCC2
Chr1	109490001	109590000	109540000	0.0993837	1.53161	0.542498	gene-Oar001027;gene-Oar001028;gene-Oar001029	ETV3L;ETV3;Slamf8
Chr1	273970001	274070000	274020000	0.0693304	1.34052	0.543606	--	--
Chr7	38260001	38360000	38310000	0.0774129	1.683	0.543812	gene-Oar009548;gene-Oar009549	SCYL1;MGA
Chr18	36570001	36670000	36620000	0.067012	1.45084	0.545124	--	--
Chr8	67540001	67640000	67590000	0.0934101	1.37187	0.546342	gene-Oar010828;gene-Oar010829	CCDC28A;ECT2L
Chr5	23380001	23480000	23430000	0.0868966	1.61641	0.548247	gene-Oar008564	RAD50
Chr17	32950001	33050000	33000000	0.0679247	1.58404	0.549581	gene-Oar014176	TPT1
Chr17	54120001	54220000	54170000	0.0700687	1.55151	0.550138	--	--
Chr10	83000001	83100000	83050000	0.0857831	1.36491	0.550197	gene-Oar011347	Dock9
Chr3	166080001	166180000	166130000	0.0863866	1.33418	0.551162	gene-Oar005038;gene-Oar005039;gene-Oar005040;gene-Oar005041;gene-Oar005042;gene-Oar005043	ESYT1;ZC3H10;Pa2g4;ERBB3;Ypel2;IKZF4
Chr3	153170001	153270000	153220000	0.0826326	1.35728	0.552199	gene-Oar004935;gene-Oar004936;gene-Oar004937	-;-;LYZ2
Chr24	24230001	24330000	24280000	0.0664758	1.38492	0.552304	gene-Oar020128	SCNN1G
Chr4	74420001	74520000	74470000	0.0841911	1.21842	0.553884	gene-Oar007123	MPP6
Chr3	118370001	118470000	118420000	0.0939177	1.33211	0.55636	gene-Oar004668;gene-Oar004669	PAWR;-
Chr19	62510001	62610000	62560000	0.177633	1.4291	0.556842	gene-Oar016780;gene-Oar016781	PLXNA1;CHCHD6
Chr19	62520001	62620000	62570000	0.177633	1.4291	0.556842	gene-Oar016780;gene-Oar016781	PLXNA1;CHCHD6
Chr15	83500001	83600000	83550000	0.0658999	1.28475	0.556945	gene-Oar012235	MPEG1
Chr7	60190001	60290000	60240000	0.179979	1.57629	0.55923	gene-Oar009695	GLDN
Chr1	184140001	184240000	184190000	0.0959822	1.31487	0.56045	gene-Oar001429;gene-Oar001430	CCDC191;QTRT2
unanchor80	30001	130000	80000	0.074081	1.27002	0.561668	gene-Oar021114;gene-Oar021115;gene-Oar021116	ZXDC;SLC41A3;Aldh1l1
Chr9	77560001	77660000	77610000	0.0989261	1.44916	0.561682	gene-Oar010411	Ncald
Chr1	154770001	154870000	154820000	0.0667218	1.4298	0.561918	--	--
Chr1	188470001	188570000	188520000	0.0989359	1.51532	0.562646	gene-Oar001442	RPL9
Chr2	252950001	253050000	253000000	0.0704316	1.2626	0.562686	gene-Oar003673	UBR4
Chr1	184230001	184330000	184280000	0.0801452	1.32737	0.562928	gene-Oar001431;gene-Oar001432	Drd3;DRD3
Chr20	31750001	31850000	31800000	0.0686979	1.27447	0.564459	gene-Oar018675;gene-Oar018676;gene-Oar018677;gene-Oar018678;gene-Oar018679;gene-Oar018680;gene-Oar018681;gene-Oar018682;gene-Oar018683	-;HFE;Hist1h1e;-;Hist1h2ap;-;-;-;TRIM38
Chr23	47050001	47150000	47100000	0.0848161	1.42105	0.564808	gene-Oar018103	C18orf25
Chr7	60140001	60240000	60190000	0.191826	1.55697	0.564967	gene-Oar009694;gene-Oar009695	TARDBP;GLDN
Chr3	92870001	92970000	92920000	0.0933922	1.30672	0.565075	--	--
Chr3	122040001	122140000	122090000	0.070506	1.31198	0.565458	--	--
Chr8	46480001	46580000	46530000	0.0770058	1.34449	0.566762	--	--
Chr17	26460001	26560000	26510000	0.113939	1.24563	0.56704	--	--
Chr6	73180001	73280000	73230000	0.0939882	1.39554	0.568119	gene-Oar007770	UGT2B4
Chr9	77520001	77620000	77570000	0.069805	1.34239	0.568678	gene-Oar010411	Ncald
Chr1	174080001	174180000	174130000	0.115627	1.4128	0.568777	--	--
Chr5	81270001	81370000	81320000	0.0706007	1.50112	0.569069	--	--
Chr3	22260001	22360000	22310000	0.0762952	1.32116	0.569101	gene-Oar004021	DPPA4
Chr2	251860001	251960000	251910000	0.0751561	1.47162	0.572283	gene-Oar003650	-
Chr8	47950001	48050000	48000000	0.0674405	1.3339	0.573642	--	--
Chr7	16770001	16870000	16820000	0.0673784	1.38471	0.573926	--	--
Chr7	61760001	61860000	61810000	0.111628	1.36855	0.575669	gene-Oar009705	ATP8B4
Chr23	47060001	47160000	47110000	0.0831497	1.39565	0.576007	gene-Oar018103	C18orf25
Chr14	18590001	18690000	18640000	0.0675665	1.317	0.576924	gene-Oar015382;gene-Oar015383;gene-Oar015384	SNX20;NOD2;CYLD
Chr3	71840001	71940000	71890000	0.0762232	1.23279	0.577631	--	--
Chr23	47070001	47170000	47120000	0.082332	1.39827	0.57882	gene-Oar018103	C18orf25
Chr13	65540001	65640000	65590000	0.0746265	1.6016	0.57933	gene-Oar012808;gene-Oar012809;gene-Oar012810;gene-Oar012811;gene-Oar012812	CBFA2T2;NECAB3;C20orf144;Actl10;NECAB3
Chr1	174130001	174230000	174180000	0.0934097	1.37858	0.57988	--	--
Chr7	54850001	54950000	54900000	0.0778293	1.32146	0.580758	gene-Oar009659	ZNF280D
Chr9	68830001	68930000	68880000	0.0727749	1.23049	0.581158	--	--
Chr16	69710001	69810000	69760000	0.106679	1.33998	0.581194	gene-Oar014012;gene-Oar014013;gene-Oar014014;gene-Oar014015	SRD5A1;Nsun2;NSUN2;NSUN2
Chr3	221530001	221630000	221580000	0.140618	1.58998	0.581629	gene-Oar005549;gene-Oar005550;gene-Oar005551;gene-Oar005552	SLC25A17;ST13;DNAJB7;XPNPEP3
Chr10	47220001	47320000	47270000	0.0807636	1.6391	0.584714	gene-Oar011236	KLHL1
Chr2	163770001	163870000	163820000	0.0714647	1.28162	0.585457	--	--
Chr1	131750001	131850000	131800000	0.0833867	1.34875	0.586444	--	--
Chr3	153030001	153130000	153080000	0.0890286	1.51394	0.586851	gene-Oar004934;gene-Oar004935	Yeats4;-
Chr15	54420001	54520000	54470000	0.0748145	1.48141	0.587195	gene-Oar012014;gene-Oar012015	PPME1;P4HA3
Chr2	213290001	213390000	213340000	0.0750665	1.34457	0.587256	gene-Oar003262;gene-Oar003263;gene-Oar003264	NRP2;-;Nrp2
Chr5	112280001	112380000	112330000	0.207524	1.924	0.587663	gene-Oar009166	TSLP
Chr2	5020001	5120000	5070000	0.0796943	1.2779	0.588898	--	--
Chr20	7950001	8050000	8000000	0.0758779	1.27211	0.591653	gene-Oar018294;gene-Oar018295;gene-Oar018296	BAK1;Ggnbp1;ITPR3
Chr11	59210001	59310000	59260000	0.0833938	1.55782	0.591731	--	--
Chr5	112340001	112440000	112390000	0.133746	1.81383	0.592192	gene-Oar009166	TSLP
Chr1	274050001	274150000	274100000	0.0754699	1.39852	0.592369	gene-Oar002010;gene-Oar002011;gene-Oar002012;gene-Oar002013	SETD4;-;CBR1;CBR1
Chr3	94440001	94540000	94490000	0.153272	1.26301	0.593718	gene-Oar004469	DYSF
Chr6	57530001	57630000	57580000	0.0925646	1.29499	0.595043	--	--
Chr14	61450001	61550000	61500000	0.111579	1.34761	0.595378	gene-Oar016128;gene-Oar016129	ZNF208;ZNF208
Chr16	69760001	69860000	69810000	0.140688	1.52259	0.595488	gene-Oar014014;gene-Oar014015;gene-Oar014016	NSUN2;NSUN2;UBE2QL1
Chr8	86590001	86690000	86640000	0.0777168	1.63526	0.595815	gene-Oar010925;gene-Oar010926	Tulp4;TMEM181
Chr18	58990001	59090000	59040000	0.147974	1.25166	0.596205	gene-Oar014989;gene-Oar014990;gene-Oar014991;gene-Oar014992	Togaram1;PRPF39;FKBP3;FANCM
Chr25	30280001	30380000	30330000	0.0882397	1.62377	0.596286	gene-Oar020968;gene-Oar020969	TOP1;Adk
Chr3	175070001	175170000	175120000	0.0956062	1.28435	0.597218	--	--
Chr3	175080001	175180000	175130000	0.0956062	1.28435	0.597218	--	--
Chr23	38160001	38260000	38210000	0.0671243	1.34391	0.597568	gene-Oar018035	SMCHD1
Chr11	63710001	63810000	63760000	0.0693077	1.29343	0.597601	gene-Oar017875	CA10
Chr8	67670001	67770000	67720000	0.0920409	1.31679	0.598839	gene-Oar010830;gene-Oar010831	REPS1;ABRACL
Chr2	160001	260000	210000	0.107958	1.57068	0.599114	gene-Oar002080;gene-Oar002081	-;ACP1
Chr6	57520001	57620000	57570000	0.0940196	1.28085	0.59924	--	--
Chr4	70180001	70280000	70230000	0.10746	1.31467	0.600826	gene-Oar007091	CPVL
Chr2	163750001	163850000	163800000	0.0824862	1.32711	0.602257	--	--
Chr10	30740001	30840000	30790000	0.0902477	1.28851	0.602561	gene-Oar011139	STARD13
Chr12	38560001	38660000	38610000	0.074911	1.29989	0.603606	--	--
Chr25	30270001	30370000	30320000	0.0877244	1.61475	0.604089	gene-Oar020968;gene-Oar020969	TOP1;Adk
Chr7	38280001	38380000	38330000	0.0660385	1.55478	0.604257	gene-Oar009548;gene-Oar009549	SCYL1;MGA
Chr3	71820001	71920000	71870000	0.0707363	1.22911	0.604505	--	--
Chr15	22860001	22960000	22910000	0.0723335	1.50161	0.605237	gene-Oar011534;gene-Oar011535;gene-Oar011536	LAYN;TRIM59;-
Chr16	53630001	53730000	53680000	0.0692364	1.3152	0.60587	--	--
Chr1	229580001	229680000	229630000	0.0665361	1.29834	0.605943	gene-Oar001706	Morf4l1
Chr8	67530001	67630000	67580000	0.0799477	1.25666	0.607006	gene-Oar010828	CCDC28A
Chr12	38580001	38680000	38630000	0.0676951	1.30342	0.6075	gene-Oar013255	MROH9
Chr2	200640001	200740000	200690000	0.0828484	1.35484	0.609258	--	--
Chr18	58930001	59030000	58980000	0.11071	1.34727	0.610024	gene-Oar014989;gene-Oar014990	Togaram1;PRPF39
Chr3	130840001	130940000	130890000	0.0798215	1.26287	0.610929	--	--
Chr9	77550001	77650000	77600000	0.0752179	1.3276	0.612419	gene-Oar010411	Ncald
Chr9	39290001	39390000	39340000	0.0908123	1.40608	0.613468	--	--
Chr1	132610001	132710000	132660000	0.0657766	1.40087	0.614768	--	--
Chr1	188580001	188680000	188630000	0.105546	1.22846	0.615496	--	--
Chr25	3480001	3580000	3530000	0.0848113	1.4683	0.615587	gene-Oar020788	FMN2
Chr18	28490001	28590000	28540000	0.0888894	1.26236	0.615792	gene-Oar014804	EFL1
Chr1	109440001	109540000	109490000	0.0676576	1.52416	0.616471	gene-Oar001027;gene-Oar001028;gene-Oar001029	ETV3L;ETV3;Slamf8
Chr5	112460001	112560000	112510000	0.183044	1.50555	0.617419	gene-Oar009167	WDR36
Chr2	170001	270000	220000	0.111192	1.5932	0.618119	gene-Oar002080;gene-Oar002081;gene-Oar002082	-;ACP1;Alkal2
Chr6	57500001	57600000	57550000	0.107997	1.28026	0.618907	--	--
Chr2	213280001	213380000	213330000	0.0757556	1.33885	0.619833	gene-Oar003262;gene-Oar003263	NRP2;-
Chr8	86600001	86700000	86650000	0.0701971	1.56663	0.619983	gene-Oar010925;gene-Oar010926	Tulp4;TMEM181
Chr1	176230001	176330000	176280000	0.0803265	1.27973	0.620162	--	--
Chr6	57490001	57590000	57540000	0.106784	1.32011	0.621983	--	--
Chr25	3470001	3570000	3520000	0.0974692	1.38613	0.623246	gene-Oar020788	FMN2
Chr15	36730001	36830000	36780000	0.066741	1.40324	0.627497	gene-Oar011680;gene-Oar011681	PLEKHA7;SMAP
Chr13	59320001	59420000	59370000	0.09972	1.33417	0.627956	gene-Oar012714	ZNF831
Chr2	3010001	3110000	3060000	0.0661705	1.32083	0.627975	gene-Oar002114;gene-Oar002115	MEGF9;CDK5RAP2
Chr5	47860001	47960000	47910000	0.100974	1.42432	0.628136	gene-Oar008782;gene-Oar008783;gene-Oar008784	CDKL3;Ube2b;CDKN2AIPNL
Chr3	22240001	22340000	22290000	0.0828146	1.28878	0.62829	gene-Oar004021	DPPA4
Chr6	76600001	76700000	76650000	0.0763248	1.50293	0.628905	gene-Oar007786	EPHA5
Chr2	123120001	123220000	123170000	0.0685557	1.25838	0.629248	gene-Oar002871;gene-Oar002872	RPS3A;MAP3K2
Chr4	26970001	27070000	27020000	0.0710725	1.23147	0.630014	gene-Oar006862;gene-Oar006863	TSPAN13;AGR2
Chr15	22870001	22970000	22920000	0.0761512	1.52092	0.630337	gene-Oar011534;gene-Oar011535;gene-Oar011536	LAYN;TRIM59;-
Chr3	153140001	153240000	153190000	0.0759918	1.44584	0.63188	gene-Oar004935;gene-Oar004936	-;-
Chr9	64570001	64670000	64620000	0.0966148	1.42917	0.632357	--	--
Chr14	18580001	18680000	18630000	0.0661604	1.30025	0.632535	gene-Oar015381;gene-Oar015382;gene-Oar015383	NKD1;SNX20;NOD2
Chr1	153540001	153640000	153590000	0.0664698	1.35455	0.632742	--	--
Chr16	37110001	37210000	37160000	0.0837921	1.3172	0.632927	--	--
Chr2	200670001	200770000	200720000	0.0928151	1.37078	0.63502	--	--
Chr11	22710001	22810000	22760000	0.0684161	1.45466	0.635051	gene-Oar017220;gene-Oar017221;gene-Oar017222;gene-Oar017223	IGFBP4;TOP2A;Gjd3;RARA
unanchor80	20001	120000	70000	0.0720609	1.25987	0.636908	gene-Oar021113;gene-Oar021114;gene-Oar021115;gene-Oar021116	Uroc1;ZXDC;SLC41A3;Aldh1l1
Chr1	257450001	257550000	257500000	0.0708759	1.32163	0.637428	--	--
Chr15	22880001	22980000	22930000	0.0748077	1.50673	0.637822	gene-Oar011534;gene-Oar011535;gene-Oar011536	LAYN;TRIM59;-
Chr24	22760001	22860000	22810000	0.0866635	1.2607	0.640047	gene-Oar020112	UQCRC2
Chr13	84040001	84140000	84090000	0.0917325	1.41034	0.64072	gene-Oar013016	BCAS1
Chr2	8460001	8560000	8510000	0.0744834	1.24947	0.641332	gene-Oar002129	ATP5A1
Chr3	120980001	121080000	121030000	0.0697222	1.45482	0.641354	gene-Oar004676;gene-Oar004677	CCDC59;METTL25
Chr18	28470001	28570000	28520000	0.0893095	1.34963	0.642648	gene-Oar014803;gene-Oar014804	SAXO2;EFL1
Chr11	63700001	63800000	63750000	0.0690706	1.24128	0.642901	gene-Oar017875	CA10
Chr15	81400001	81500000	81450000	0.0722183	1.54963	0.643115	gene-Oar012198	Fads2p1
Chr12	38570001	38670000	38620000	0.0731639	1.27957	0.643292	--	--
Chr1	174120001	174220000	174170000	0.100641	1.34454	0.643849	--	--
Chr5	47850001	47950000	47900000	0.0984027	1.43011	0.644807	gene-Oar008782;gene-Oar008783;gene-Oar008784	CDKL3;Ube2b;CDKN2AIPNL
Chr17	49640001	49740000	49690000	0.0805866	1.34956	0.644955	--	--
Chr25	3560001	3660000	3610000	0.0799217	1.44192	0.645099	gene-Oar020788	FMN2
Chr3	195410001	195510000	195460000	0.115027	1.28727	0.645446	--	--
Chr13	65580001	65680000	65630000	0.0787017	1.53627	0.646539	gene-Oar012808;gene-Oar012809;gene-Oar012810;gene-Oar012811;gene-Oar012812;gene-Oar012813;gene-Oar012814;gene-Oar012815	CBFA2T2;NECAB3;C20orf144;Actl10;NECAB3;E2F1;E2F1;PXMP4
Chr4	7930001	8030000	7980000	0.0689971	1.21821	0.647785	--	--
Chr15	62020001	62120000	62070000	0.0777441	1.27832	0.648259	gene-Oar012070	MPPED2
Chr7	61740001	61840000	61790000	0.0932608	1.30124	0.648628	gene-Oar009705	ATP8B4
Chr5	112370001	112470000	112420000	0.139333	1.8485	0.648665	gene-Oar009166	TSLP
Chr25	3550001	3650000	3600000	0.081842	1.41904	0.649058	gene-Oar020788	FMN2
Chr3	22230001	22330000	22280000	0.0801167	1.29864	0.650514	gene-Oar004021	DPPA4
Chr17	49630001	49730000	49680000	0.080907	1.34833	0.650747	--	--
Chr1	184030001	184130000	184080000	0.0670854	1.37964	0.651904	gene-Oar001427;gene-Oar001428;gene-Oar001429	GRAMD1C;Zdhhc23;CCDC191
Chr3	136780001	136880000	136830000	0.212324	1.51913	0.65207	gene-Oar004783;gene-Oar004784;gene-Oar004785	KRT80;ATG101;NR4A1
Chr23	47030001	47130000	47080000	0.0854913	1.40199	0.652156	gene-Oar018103	C18orf25
Chr3	22250001	22350000	22300000	0.0802815	1.33366	0.652492	gene-Oar004021	DPPA4
Chr4	26980001	27080000	27030000	0.0810578	1.24059	0.652952	gene-Oar006862;gene-Oar006863	TSPAN13;AGR2
Chr2	251090001	251190000	251140000	0.0659875	1.37778	0.653862	gene-Oar003639	EIF4G3
Chr1	23970001	24070000	24020000	0.0716952	1.23739	0.654447	--	--
Chr2	33510001	33610000	33560000	0.0658802	1.30887	0.655232	--	--
Chr4	70040001	70140000	70090000	0.0938855	1.51084	0.656892	gene-Oar007090	CHN2
Chr17	22810001	22910000	22860000	0.0817257	1.30273	0.658317	--	--
Chr6	57510001	57610000	57560000	0.103675	1.2645	0.658462	--	--
Chr2	112750001	112850000	112800000	0.100927	1.43033	0.658534	gene-Oar002819	SH3RF1
Chr9	77600001	77700000	77650000	0.103507	1.42332	0.658815	gene-Oar010411	Ncald
Chr16	69700001	69800000	69750000	0.0933467	1.30117	0.659454	gene-Oar014012;gene-Oar014013;gene-Oar014014;gene-Oar014015	SRD5A1;Nsun2;NSUN2;NSUN2
Chr1	8160001	8260000	8210000	0.0686812	1.35523	0.660063	gene-Oar000107;gene-Oar000108;gene-Oar000109;gene-Oar000110	-;-;KCNJ13;-
Chr3	92890001	92990000	92940000	0.0995323	1.2735	0.660514	--	--
Chr5	47870001	47970000	47920000	0.0953968	1.37168	0.661241	gene-Oar008782;gene-Oar008783;gene-Oar008784	CDKL3;Ube2b;CDKN2AIPNL
Chr14	39070001	39170000	39120000	0.142462	1.75471	0.661385	gene-Oar015567;gene-Oar015568	TAT;CHST4
Chr3	82370001	82470000	82420000	0.0864869	1.28569	0.66255	gene-Oar004388	Mta3
Chr6	76580001	76680000	76630000	0.0712134	1.56983	0.663541	gene-Oar007786	EPHA5
Chr17	2990001	3090000	3040000	0.0724697	1.2315	0.665242	gene-Oar014061	TLL1
Chr15	62040001	62140000	62090000	0.0702423	1.28891	0.665828	gene-Oar012070	MPPED2
Chr1	174140001	174240000	174190000	0.089734	1.34416	0.66607	--	--
Chr19	23760001	23860000	23810000	0.125292	1.3767	0.666945	gene-Oar016422	ITPR1
Chr3	136720001	136820000	136770000	0.146315	1.35992	0.667212	gene-Oar004782;gene-Oar004783	KRT7;KRT80
Chr2	138630001	138730000	138680000	0.0736493	1.31743	0.667975	--	--
Chr14	57050001	57150000	57100000	0.0752873	1.34997	0.668269	gene-Oar016056	KLK10
Chr1	109500001	109600000	109550000	0.0965613	1.50192	0.669064	gene-Oar001028;gene-Oar001029	ETV3;Slamf8
Chr17	22800001	22900000	22850000	0.0910899	1.27635	0.669157	--	--
Chr15	81420001	81520000	81470000	0.0661225	1.51353	0.670666	gene-Oar012198	Fads2p1
Chr25	30260001	30360000	30310000	0.0868029	1.62764	0.670893	gene-Oar020968	TOP1
Chr8	67660001	67760000	67710000	0.100583	1.37697	0.672086	gene-Oar010830;gene-Oar010831	REPS1;ABRACL
Chr22	26160001	26260000	26210000	0.154477	1.69185	0.672458	gene-Oar019051;gene-Oar019052;gene-Oar019053	INA;PCGF6;PCGF6
Chr13	75870001	75970000	75920000	0.106288	1.37717	0.673146	gene-Oar012922;gene-Oar012923;gene-Oar012924;gene-Oar012925	YWHAB;PABPC1L;TOMM34;STK4
Chr12	12270001	12370000	12320000	0.106428	1.56023	0.673773	gene-Oar013122;gene-Oar013123	TROVE2;UCHL5
Chr9	39300001	39400000	39350000	0.0882132	1.38547	0.674018	--	--
Chr8	86580001	86680000	86630000	0.0747948	1.55215	0.675282	gene-Oar010925	Tulp4
Chr7	61710001	61810000	61760000	0.0920029	1.28985	0.676015	gene-Oar009705	ATP8B4
Chr3	71830001	71930000	71880000	0.0738035	1.22053	0.676017	--	--
Chr4	70100001	70200000	70150000	0.0962935	1.5469	0.676571	--	--
Chr5	112360001	112460000	112410000	0.136497	1.78945	0.676589	gene-Oar009166	TSLP
Chr22	19420001	19520000	19470000	0.0877818	1.51482	0.677649	gene-Oar018939;gene-Oar018940	-;-
Chr13	65590001	65690000	65640000	0.079618	1.5417	0.677768	gene-Oar012808;gene-Oar012809;gene-Oar012810;gene-Oar012811;gene-Oar012812;gene-Oar012813;gene-Oar012814;gene-Oar012815	CBFA2T2;NECAB3;C20orf144;Actl10;NECAB3;E2F1;E2F1;PXMP4
Chr2	212330001	212430000	212380000	0.0744321	1.24557	0.678057	--	--
Chr6	73170001	73270000	73220000	0.10302	1.38932	0.678559	gene-Oar007770	UGT2B4
Chr1	24030001	24130000	24080000	0.0742711	1.24187	0.679279	--	--
Chr1	184360001	184460000	184410000	0.095552	1.25752	0.681377	gene-Oar001433;gene-Oar001434	TIGIT;ZBTB20
Chr18	38120001	38220000	38170000	0.0771168	1.26067	0.681651	gene-Oar014907	ARID3B
Chr25	3570001	3670000	3620000	0.0763087	1.39942	0.681859	gene-Oar020788	FMN2
Chr15	4400001	4500000	4450000	0.0686768	1.29455	0.683023	gene-Oar011453	-
Chr15	81390001	81490000	81440000	0.0665756	1.52126	0.68347	gene-Oar012198	Fads2p1
Chr5	56660001	56760000	56710000	0.0892866	1.4418	0.683926	--	--
Chr19	42550001	42650000	42600000	0.0679643	1.38104	0.684291	gene-Oar016488	FHIT
Chr9	33630001	33730000	33680000	0.0767301	1.36005	0.684645	--	--
Chr2	200630001	200730000	200680000	0.0800242	1.32195	0.686234	--	--
Chr3	136790001	136890000	136840000	0.211179	1.51193	0.686693	gene-Oar004783;gene-Oar004784;gene-Oar004785	KRT80;ATG101;NR4A1
Chr7	61730001	61830000	61780000	0.0930958	1.32553	0.688456	gene-Oar009705	ATP8B4
Chr15	52870001	52970000	52920000	0.0666586	1.34586	0.690192	gene-Oar011994	PDE2A
Chr4	70050001	70150000	70100000	0.0854358	1.48936	0.691788	gene-Oar007090	CHN2
Chr16	52180001	52280000	52230000	0.0726682	1.38584	0.692947	--	--
Chr3	136740001	136840000	136790000	0.189857	1.48922	0.693886	gene-Oar004782;gene-Oar004783	KRT7;KRT80
Chr10	47200001	47300000	47250000	0.0753182	1.58089	0.694561	gene-Oar011236	KLHL1
Chr15	4390001	4490000	4440000	0.0699349	1.32977	0.695127	gene-Oar011453	-
Chr1	170060001	170160000	170110000	0.0784134	1.44842	0.695336	gene-Oar001367	TMEM45A
Chr18	52780001	52880000	52830000	0.129895	1.31068	0.695895	--	--
Chr16	69770001	69870000	69820000	0.131777	1.41976	0.696144	gene-Oar014015;gene-Oar014016	NSUN2;UBE2QL1
Chr5	23370001	23470000	23420000	0.0751207	1.50865	0.696386	gene-Oar008563;gene-Oar008564	IL13;RAD50
unanchor80	10001	110000	60000	0.0720607	1.22553	0.696802	gene-Oar021113;gene-Oar021114;gene-Oar021115;gene-Oar021116	Uroc1;ZXDC;SLC41A3;Aldh1l1
Chr7	60110001	60210000	60160000	0.15429	1.43568	0.698197	gene-Oar009693;gene-Oar009694;gene-Oar009695	DMXL2;TARDBP;GLDN
Chr9	39280001	39380000	39330000	0.0994193	1.39109	0.698532	--	--
Chr3	92880001	92980000	92930000	0.111082	1.3417	0.701611	--	--
Chr15	54910001	55010000	54960000	0.0811998	1.23182	0.701893	gene-Oar012021;gene-Oar012022	RNF169;XRRA1
Chr9	33650001	33750000	33700000	0.0798472	1.42732	0.702172	--	--
Chr12	12290001	12390000	12340000	0.115347	1.57893	0.702218	gene-Oar013123	UCHL5
Chr14	40910001	41010000	40960000	0.0757674	1.25383	0.702352	--	--
Chr7	15020001	15120000	15070000	0.0864457	1.30245	0.702832	gene-Oar009292	MAP2K5
Chr2	200650001	200750000	200700000	0.0918846	1.31526	0.703977	--	--
Chr5	112260001	112360000	112310000	0.205005	1.84669	0.704054	gene-Oar009165	BCL2L1
Chr5	24380001	24480000	24430000	0.0719326	1.50658	0.70456	gene-Oar008572;gene-Oar008573	-;FNIP1
Chr15	54390001	54490000	54440000	0.0696943	1.46341	0.705098	gene-Oar012013;gene-Oar012014;gene-Oar012015	C2CD3;PPME1;P4HA3
Chr13	76070001	76170000	76120000	0.0815692	1.34453	0.705182	gene-Oar012927;gene-Oar012928;gene-Oar012929	SLPI;SLPI;MATN4
Chr1	97400001	97500000	97450000	0.0657103	1.23969	0.707399	gene-Oar000766	HSD3B
Chr15	52670001	52770000	52720000	0.100424	1.4344	0.70743	gene-Oar011989;gene-Oar011990;gene-Oar011991;gene-Oar011992	FOLR2;INPPL1;PHOX2A;CLPB
Chr12	64190001	64290000	64240000	0.0716423	1.42535	0.708112	gene-Oar013543;gene-Oar013544	DHX9;SHCBP1L
Chr15	34700001	34800000	34750000	0.0684212	1.36209	0.709117	gene-Oar011660;gene-Oar011661	HSPA8;RPL10
Chr22	13240001	13340000	13290000	0.0717596	1.31148	0.710524	--	--
Chr3	146130001	146230000	146180000	0.0662921	1.29959	0.710769	--	--
Chr9	33640001	33740000	33690000	0.0753906	1.38856	0.713509	--	--
Chr2	163760001	163860000	163810000	0.0759106	1.29175	0.713565	--	--
Chr3	200510001	200610000	200560000	0.108755	1.45611	0.716306	--	--
Chr15	55020001	55120000	55070000	0.0979327	1.22481	0.717058	gene-Oar012022;gene-Oar012023;gene-Oar012024	XRRA1;Spcs2;NEU3
Chr22	13250001	13350000	13300000	0.0728301	1.31339	0.718611	--	--
Chr14	39090001	39190000	39140000	0.11764	1.64869	0.719596	gene-Oar015568;gene-Oar015569	CHST4;ZNF23
Chr13	75860001	75960000	75910000	0.093399	1.30952	0.719719	gene-Oar012922;gene-Oar012923;gene-Oar012924;gene-Oar012925	YWHAB;PABPC1L;TOMM34;STK4
Chr16	69690001	69790000	69740000	0.0795195	1.23486	0.719873	gene-Oar014012;gene-Oar014013;gene-Oar014014;gene-Oar014015	SRD5A1;Nsun2;NSUN2;NSUN2
Chr3	166240001	166340000	166290000	0.0665668	1.36349	0.720393	gene-Oar005048;gene-Oar005049;gene-Oar005050;gene-Oar005051;gene-Oar005052;gene-Oar005053;gene-Oar005054	DGKA;PYM1;MMP19;tmem198;DNAJC14;ORMDL2;SARNP
Chr11	64010001	64110000	64060000	0.111101	1.53417	0.72184	--	--
Chr3	22220001	22320000	22270000	0.0863104	1.31979	0.721994	gene-Oar004021	DPPA4
Chr8	59240001	59340000	59290000	0.087865	1.44736	0.722349	gene-Oar010775	L3MBTL3
Chr1	153610001	153710000	153660000	0.0685825	1.35365	0.723167	--	--
Chr8	70410001	70510000	70460000	0.0743814	1.24601	0.723794	--	--
Chr3	136760001	136860000	136810000	0.197374	1.45011	0.724091	gene-Oar004782;gene-Oar004783;gene-Oar004784	KRT7;KRT80;ATG101
Chr13	65610001	65710000	65660000	0.0727537	1.43814	0.724367	gene-Oar012809;gene-Oar012810;gene-Oar012811;gene-Oar012812;gene-Oar012813;gene-Oar012814;gene-Oar012815;gene-Oar012816	NECAB3;C20orf144;Actl10;NECAB3;E2F1;E2F1;PXMP4;ZNF341
Chr2	120590001	120690000	120640000	0.164125	1.55165	0.724512	--	--
Chr18	36560001	36660000	36610000	0.0703196	1.43616	0.725851	--	--
Chr16	52190001	52290000	52240000	0.0663264	1.36116	0.726128	--	--
Chr15	22850001	22950000	22900000	0.0688798	1.44322	0.72632	gene-Oar011534;gene-Oar011535	LAYN;TRIM59
Chr5	24400001	24500000	24450000	0.072351	1.58456	0.726344	gene-Oar008573	FNIP1
Chr21	26660001	26760000	26710000	0.143361	1.37015	0.726443	gene-Oar019379;gene-Oar019380	LDHA;GTF2H1
Chr2	8470001	8570000	8520000	0.0773036	1.24679	0.726469	gene-Oar002129	ATP5A1
Chr7	60120001	60220000	60170000	0.156998	1.43479	0.726859	gene-Oar009693;gene-Oar009694;gene-Oar009695	DMXL2;TARDBP;GLDN
Chr1	109430001	109530000	109480000	0.0658729	1.48664	0.727036	gene-Oar001027;gene-Oar001028;gene-Oar001029	ETV3L;ETV3;Slamf8
Chr23	47020001	47120000	47070000	0.0836687	1.3464	0.728139	gene-Oar018103	C18orf25
Chr8	47960001	48060000	48010000	0.0656895	1.22562	0.728233	--	--
Chr12	72560001	72660000	72610000	0.0744926	1.2664	0.730373	gene-Oar013608;gene-Oar013609	KCNH1;KCNH1
Chr19	32580001	32680000	32630000	0.079431	1.38892	0.730632	--	--
Chr10	47250001	47350000	47300000	0.080855	1.58662	0.731433	gene-Oar011236	KLHL1
Chr9	64580001	64680000	64630000	0.0914885	1.40323	0.731829	--	--
Chr13	63020001	63120000	63070000	0.065712	1.32729	0.733766	gene-Oar012771;gene-Oar012772	DEFB125;RPL9
Chr2	166020001	166120000	166070000	0.0811774	1.25702	0.734118	gene-Oar003094	Kif5c
Chr10	47230001	47330000	47280000	0.0818809	1.58944	0.734136	gene-Oar011236	KLHL1
Chr15	4380001	4480000	4430000	0.066423	1.31815	0.734368	gene-Oar011453	-
Chr17	54090001	54190000	54140000	0.0674915	1.53086	0.734697	--	--
Chr11	36070001	36170000	36120000	0.198459	1.58258	0.734866	gene-Oar017475;gene-Oar017476;gene-Oar017477;gene-Oar017478	DNAH2;TP53;SAT2;FXR2
Chr3	136770001	136870000	136820000	0.202566	1.47983	0.734989	gene-Oar004783;gene-Oar004784;gene-Oar004785	KRT80;ATG101;NR4A1
Chr12	6030001	6130000	6080000	0.0722531	1.6225	0.73605	--	--
Chr18	28610001	28710000	28660000	0.0684691	1.22883	0.740136	gene-Oar014805	MEX3B
Chr1	88110001	88210000	88160000	0.0710212	1.24133	0.740865	gene-Oar000683;gene-Oar000684	RBM15;SLC16A4
Chr2	163790001	163890000	163840000	0.0699826	1.27722	0.741067	--	--
Chr5	47890001	47990000	47940000	0.0761592	1.31596	0.742751	gene-Oar008783;gene-Oar008784	Ube2b;CDKN2AIPNL
Chr13	61880001	61980000	61930000	0.0713427	1.53627	0.74387	gene-Oar012748;gene-Oar012749;gene-Oar012750;gene-Oar012751	NSFL1C;FKBP1A;SDCBP2;SNPH
Chr19	32560001	32660000	32610000	0.113214	1.40146	0.745054	--	--
Chr16	36210001	36310000	36260000	0.0725719	1.23101	0.745163	gene-Oar013887;gene-Oar013888;gene-Oar013889	C7;CARD6;PRKAA1
Chr7	60130001	60230000	60180000	0.172989	1.46753	0.745365	gene-Oar009694;gene-Oar009695	TARDBP;GLDN
Chr2	211860001	211960000	211910000	0.0756388	1.32365	0.750742	--	--
Chr10	64140001	64240000	64190000	0.0681652	1.35923	0.751583	gene-Oar011275	SLITRK6
Chr1	131760001	131860000	131810000	0.079066	1.27224	0.752158	--	--
Chr22	5600001	5700000	5650000	0.0799486	1.27296	0.75354	--	--
Chr7	43030001	43130000	43080000	0.0944719	1.31367	0.758126	--	--
Chr13	65600001	65700000	65650000	0.0774193	1.51346	0.758501	gene-Oar012808;gene-Oar012809;gene-Oar012810;gene-Oar012811;gene-Oar012812;gene-Oar012813;gene-Oar012814;gene-Oar012815	CBFA2T2;NECAB3;C20orf144;Actl10;NECAB3;E2F1;E2F1;PXMP4
Chr15	62030001	62130000	62080000	0.0743187	1.26718	0.760142	gene-Oar012070	MPPED2
Chr2	112840001	112940000	112890000	0.110499	1.5971	0.760382	gene-Oar002819	SH3RF1
Chr1	184340001	184440000	184390000	0.0834695	1.29241	0.762063	gene-Oar001433;gene-Oar001434	TIGIT;ZBTB20
Chr4	80520001	80620000	80570000	0.0686042	1.27332	0.762242	gene-Oar007159;gene-Oar007160;gene-Oar007161	Aebp1;POLM;BLVRA
Chr17	26490001	26590000	26540000	0.103287	1.27854	0.762354	--	--
Chr9	33660001	33760000	33710000	0.0840778	1.4957	0.762569	--	--
Chr3	92860001	92960000	92910000	0.108546	1.35776	0.763536	--	--
Chr1	174110001	174210000	174160000	0.0940918	1.30448	0.76413	--	--
Chr6	81740001	81840000	81790000	0.0738987	1.22799	0.76525	--	--
Chr10	42090001	42190000	42140000	0.129461	1.23437	0.765523	--	--
Chr4	80530001	80630000	80580000	0.0714796	1.22994	0.766363	gene-Oar007160;gene-Oar007161	POLM;BLVRA
Chr1	184060001	184160000	184110000	0.0789629	1.35672	0.766575	gene-Oar001427;gene-Oar001428;gene-Oar001429	GRAMD1C;Zdhhc23;CCDC191
Chr3	94460001	94560000	94510000	0.1794	1.37818	0.76833	gene-Oar004469	DYSF
Chr27	54800001	54900000	54850000	0.0793377	1.57189	0.76874	gene-Oar006050;gene-Oar006051	MAGED4;MAGED4
Chr3	136730001	136830000	136780000	0.164346	1.42529	0.76962	gene-Oar004782;gene-Oar004783	KRT7;KRT80
Chr15	36710001	36810000	36760000	0.0658482	1.33938	0.770056	gene-Oar011680;gene-Oar011681	PLEKHA7;SMAP
Chr13	61910001	62010000	61960000	0.068268	1.49553	0.770616	gene-Oar012749;gene-Oar012750;gene-Oar012751	FKBP1A;SDCBP2;SNPH
Chr1	91330001	91430000	91380000	0.0696588	1.4649	0.772546	gene-Oar000722	Magi3
Chr2	211870001	211970000	211920000	0.0684868	1.23782	0.772751	--	--
Chr3	22210001	22310000	22260000	0.091375	1.23684	0.772881	gene-Oar004021	DPPA4
Chr15	52680001	52780000	52730000	0.0985391	1.44271	0.77369	gene-Oar011990;gene-Oar011991;gene-Oar011992	INPPL1;PHOX2A;CLPB
Chr2	213260001	213360000	213310000	0.0714413	1.24398	0.775374	gene-Oar003262	NRP2
Chr1	184050001	184150000	184100000	0.0775556	1.32683	0.775637	gene-Oar001427;gene-Oar001428;gene-Oar001429	GRAMD1C;Zdhhc23;CCDC191
Chr3	136800001	136900000	136850000	0.2155	1.47787	0.776006	gene-Oar004783;gene-Oar004784;gene-Oar004785	KRT80;ATG101;NR4A1
Chr15	62010001	62110000	62060000	0.0824512	1.29389	0.777238	--	--
Chr2	200140001	200240000	200190000	0.0733313	1.37378	0.778059	--	--
Chr2	200150001	200250000	200200000	0.0733313	1.37378	0.778059	--	--
Chr18	38110001	38210000	38160000	0.0735623	1.25996	0.778308	gene-Oar014906;gene-Oar014907	CLK3;ARID3B
Chr2	207460001	207560000	207510000	0.0657641	1.25474	0.779091	--	--
Chr10	48620001	48720000	48670000	0.134986	1.47173	0.779283	--	--
Chr2	200620001	200720000	200670000	0.0761063	1.30749	0.779414	--	--
Chr13	49450001	49550000	49500000	0.0855465	1.46742	0.779792	gene-Oar012588;gene-Oar012589;gene-Oar012590	TMEM230;PCNA;CDS2
Chr3	175060001	175160000	175110000	0.0871906	1.25405	0.779974	--	--
Chr10	32330001	32430000	32380000	0.0673728	1.38035	0.780391	--	--
Chr3	120960001	121060000	121010000	0.0672178	1.42515	0.780879	gene-Oar004676;gene-Oar004677	CCDC59;METTL25
Chr1	174040001	174140000	174090000	0.0881078	1.26691	0.783104	--	--
Chr25	3460001	3560000	3510000	0.0987962	1.32276	0.783564	gene-Oar020788	FMN2
Chr23	38150001	38250000	38200000	0.0723291	1.29046	0.785783	gene-Oar018035	SMCHD1
Chr22	5640001	5740000	5690000	0.109953	1.25022	0.785961	--	--
Chr4	70080001	70180000	70130000	0.0862492	1.47418	0.78654	--	--
Chr5	23390001	23490000	23440000	0.0879743	1.47539	0.787506	gene-Oar008564	RAD50
Chr1	40650001	40750000	40700000	0.0887872	1.3342	0.787667	gene-Oar000449	Sap30
Chr23	5070001	5170000	5120000	0.0700725	1.35613	0.787842	--	--
Chr3	120950001	121050000	121000000	0.0658054	1.42276	0.789105	gene-Oar004676;gene-Oar004677	CCDC59;METTL25
Chr17	22790001	22890000	22840000	0.0912381	1.25195	0.789224	--	--
Chr1	184190001	184290000	184240000	0.101613	1.32511	0.789239	gene-Oar001430;gene-Oar001431;gene-Oar001432	QTRT2;Drd3;DRD3
Chr14	57100001	57200000	57150000	0.082173	1.29077	0.789876	gene-Oar016056;gene-Oar016057	KLK10;Siglec5
Chr3	123000001	123100000	123050000	0.0667517	1.42532	0.790033	--	--
Chr7	54180001	54280000	54230000	0.0949849	1.35126	0.790341	gene-Oar009658	TCF12
Chr19	25250001	25350000	25300000	0.14584	1.31147	0.79081	gene-Oar016431;gene-Oar016432	IL5RA;CNTN4
Chr1	184040001	184140000	184090000	0.0788654	1.37974	0.792768	gene-Oar001427;gene-Oar001428;gene-Oar001429	GRAMD1C;Zdhhc23;CCDC191
Chr2	120610001	120710000	120660000	0.179682	1.59478	0.79322	--	--
Chr5	112270001	112370000	112320000	0.206921	1.86922	0.793403	--	--
Chr8	70400001	70500000	70450000	0.0707319	1.28404	0.793709	--	--
Chr13	75850001	75950000	75900000	0.0838818	1.25919	0.793954	gene-Oar012922;gene-Oar012923;gene-Oar012924	YWHAB;PABPC1L;TOMM34
Chr19	23750001	23850000	23800000	0.129021	1.30693	0.794163	gene-Oar016422	ITPR1
Chr25	30250001	30350000	30300000	0.0863801	1.59462	0.794398	gene-Oar020968	TOP1
Chr5	47840001	47940000	47890000	0.0995512	1.3732	0.796274	gene-Oar008782;gene-Oar008783;gene-Oar008784	CDKL3;Ube2b;CDKN2AIPNL
Chr2	251870001	251970000	251920000	0.0785676	1.46079	0.796605	gene-Oar003650	-
Chr15	54430001	54530000	54480000	0.0736329	1.42571	0.797288	gene-Oar012014;gene-Oar012015	PPME1;P4HA3
Chr16	37120001	37220000	37170000	0.0836704	1.22257	0.798099	--	--
Chr14	39100001	39200000	39150000	0.107944	1.59857	0.800109	gene-Oar015568;gene-Oar015569	CHST4;ZNF23
Chr13	75840001	75940000	75890000	0.0768148	1.2206	0.800222	gene-Oar012922;gene-Oar012923;gene-Oar012924	YWHAB;PABPC1L;TOMM34
Chr18	58910001	59010000	58960000	0.0882194	1.29384	0.801394	gene-Oar014988;gene-Oar014989;gene-Oar014990	KLHL28;Togaram1;PRPF39
Chr15	54960001	55060000	55010000	0.144139	1.38628	0.80161	gene-Oar012021;gene-Oar012022;gene-Oar012023	RNF169;XRRA1;Spcs2
Chr6	20700001	20800000	20750000	0.110479	1.51612	0.801859	--	--
Chr3	200570001	200670000	200620000	0.0790932	1.34748	0.801886	--	--
Chr5	20740001	20840000	20790000	0.0785789	1.5333	0.803072	gene-Oar008476	KDM4B
Chr6	36630001	36730000	36680000	0.0708218	1.2737	0.804042	gene-Oar007622	CCSER1
Chr9	64590001	64690000	64640000	0.11036	1.36836	0.804099	--	--
Chr3	136750001	136850000	136800000	0.202285	1.46663	0.80425	gene-Oar004782;gene-Oar004783;gene-Oar004784	KRT7;KRT80;ATG101
Chr7	15040001	15140000	15090000	0.0845067	1.32602	0.805584	gene-Oar009292	MAP2K5
Chr2	251100001	251200000	251150000	0.0752844	1.38102	0.805985	gene-Oar003639	EIF4G3
Chr7	43020001	43120000	43070000	0.0985329	1.3118	0.806971	--	--
Chr16	21290001	21390000	21340000	0.109036	1.31772	0.8082	--	--
Chr24	15690001	15790000	15740000	0.0703459	1.22084	0.808599	--	--
Chr5	47880001	47980000	47930000	0.0972502	1.3554	0.808956	gene-Oar008782;gene-Oar008783;gene-Oar008784	CDKL3;Ube2b;CDKN2AIPNL
Chr17	27010001	27110000	27060000	0.0654969	1.38425	0.809372	--	--
Chr17	26500001	26600000	26550000	0.0986431	1.30443	0.809477	--	--
Chr4	30220001	30320000	30270000	0.0817328	1.54495	0.809658	gene-Oar006874	TMEM196
Chr14	57080001	57180000	57130000	0.0952662	1.37943	0.809714	gene-Oar016056;gene-Oar016057	KLK10;Siglec5
Chr3	153010001	153110000	153060000	0.108169	1.36604	0.810027	gene-Oar004934	Yeats4
Chr14	57090001	57190000	57140000	0.0873335	1.3424	0.810303	gene-Oar016056;gene-Oar016057	KLK10;Siglec5
Chr14	25320001	25420000	25370000	0.0803597	1.25565	0.810608	gene-Oar015437;gene-Oar015438;gene-Oar015439;gene-Oar015440;gene-Oar015441;gene-Oar015442	ADGRG1;ADGRG3;DRC7;KATNB1;-;KIFC3
Chr3	161790001	161890000	161840000	0.0690019	1.27203	0.810873	--	--
Chr6	57480001	57580000	57530000	0.117362	1.34163	0.811252	--	--
Chr2	102020001	102120000	102070000	0.108668	1.35468	0.811693	--	--
Chr3	120970001	121070000	121020000	0.0694946	1.45113	0.812292	gene-Oar004676;gene-Oar004677	CCDC59;METTL25
Chr8	69460001	69560000	69510000	0.0664752	1.27567	0.813763	--	--
Chr18	28460001	28560000	28510000	0.0865688	1.37942	0.813774	gene-Oar014803;gene-Oar014804	SAXO2;EFL1
Chr14	40900001	41000000	40950000	0.0715293	1.22798	0.817069	--	--
Chr7	67260001	67360000	67310000	0.0721617	1.27294	0.817233	--	--
Chr2	123110001	123210000	123160000	0.0819961	1.28747	0.817895	gene-Oar002871;gene-Oar002872	RPS3A;MAP3K2
Chr2	200660001	200760000	200710000	0.0993167	1.3383	0.818391	--	--
Chr19	62530001	62630000	62580000	0.188991	1.29651	0.818698	gene-Oar016780;gene-Oar016781	PLXNA1;CHCHD6
Chr2	60970001	61070000	61020000	0.0715666	1.43987	0.819081	gene-Oar002527;gene-Oar002528;gene-Oar002529;gene-Oar002530;gene-Oar002531	-;RFK;PCSK5;DNTTIP2;PCSK5
Chr14	25300001	25400000	25350000	0.0861062	1.22595	0.82049	gene-Oar015437;gene-Oar015438;gene-Oar015439;gene-Oar015440;gene-Oar015441;gene-Oar015442	ADGRG1;ADGRG3;DRC7;KATNB1;-;KIFC3
Chr2	191700001	191800000	191750000	0.0680375	1.33397	0.821895	--	--
Chr2	166030001	166130000	166080000	0.0781797	1.23838	0.822907	gene-Oar003094;gene-Oar003095	Kif5c;EPC2
Chr1	40640001	40740000	40690000	0.0684611	1.2403	0.823016	gene-Oar000448;gene-Oar000449	JAK1;Sap30
Chr10	62650001	62750000	62700000	0.121373	1.43687	0.823144	--	--
Chr3	22720001	22820000	22770000	0.0892595	1.31319	0.823173	--	--
Chr23	5080001	5180000	5130000	0.0667286	1.41274	0.824215	--	--
Chr3	175100001	175200000	175150000	0.0796471	1.30214	0.825301	gene-Oar005113	-
Chr7	61790001	61890000	61840000	0.0767293	1.27799	0.825709	gene-Oar009705;gene-Oar009706	ATP8B4;DTWD1
Chr15	54210001	54310000	54260000	0.0733626	1.35454	0.826095	gene-Oar012011;gene-Oar012012;gene-Oar012013	DNAJB13;UCP2;C2CD3
Chr1	241570001	241670000	241620000	0.0782777	1.22758	0.826163	gene-Oar001772	SUCNR1
Chr1	177670001	177770000	177720000	0.0916116	1.28771	0.82761	gene-Oar001388;gene-Oar001387	BBX;-
Chr16	21280001	21380000	21330000	0.0993337	1.32031	0.827699	--	--
Chr15	81380001	81480000	81430000	0.0675958	1.49716	0.827725	gene-Oar012198	Fads2p1
Chr2	120600001	120700000	120650000	0.162413	1.50963	0.828123	--	--
Chr2	253410001	253510000	253460000	0.120287	1.53107	0.829108	gene-Oar003677	PAX7
Chr1	149730001	149830000	149780000	0.0759403	1.26917	0.830201	gene-Oar001310	Robo2
Chr13	61920001	62020000	61970000	0.066081	1.48561	0.832167	gene-Oar012749;gene-Oar012750;gene-Oar012751	FKBP1A;SDCBP2;SNPH
Chr9	33670001	33770000	33720000	0.0889841	1.54152	0.833818	--	--
Chr16	19890001	19990000	19940000	0.0982386	1.3977	0.834127	--	--
Chr11	64020001	64120000	64070000	0.125705	1.55608	0.83452	--	--
Chr8	34800001	34900000	34850000	0.0823574	1.31156	0.834766	--	--
Chr9	77610001	77710000	77660000	0.107042	1.3982	0.834958	gene-Oar010411	Ncald
Chr16	29560001	29660000	29610000	0.116252	1.44906	0.836618	--	--
Chr16	29570001	29670000	29620000	0.116252	1.44906	0.836618	--	--
Chr6	98520001	98620000	98570000	0.0971674	1.44242	0.836618	gene-Oar007904	Brcc3
Chr6	98530001	98630000	98580000	0.0971674	1.44242	0.836618	gene-Oar007904	Brcc3
Chr6	98540001	98640000	98590000	0.0971674	1.44242	0.836618	gene-Oar007904	Brcc3
Chr6	98550001	98650000	98600000	0.0971674	1.44242	0.836618	gene-Oar007904	Brcc3
Chr6	98560001	98660000	98610000	0.0971674	1.44242	0.836618	gene-Oar007904	Brcc3
Chr9	77510001	77610000	77560000	0.0721517	1.30692	0.837581	gene-Oar010411	Ncald
Chr4	104550001	104650000	104600000	0.0691747	1.44193	0.837763	gene-Oar007293	DGKI
Chr18	58920001	59020000	58970000	0.0928791	1.28464	0.838589	gene-Oar014989;gene-Oar014990	Togaram1;PRPF39
Chr4	70070001	70170000	70120000	0.0933341	1.48663	0.84006	--	--
Chr7	20460001	20560000	20510000	0.0779787	1.27399	0.841493	gene-Oar009326;gene-Oar009327	Neo1;HCN4
Chr8	86460001	86560000	86510000	0.0660019	1.39153	0.842878	gene-Oar010924	Tulp4
Chr2	194570001	194670000	194620000	0.106344	1.34832	0.843627	--	--
Chr1	174100001	174200000	174150000	0.108233	1.32486	0.843953	--	--
Chr16	32760001	32860000	32810000	0.0797839	1.30575	0.84481	--	--
Chr8	70390001	70490000	70440000	0.071469	1.31703	0.846032	--	--
Chr17	49620001	49720000	49670000	0.0753379	1.32124	0.846259	--	--
Chr5	20730001	20830000	20780000	0.0761638	1.48392	0.846731	gene-Oar008476	KDM4B
Chr18	52770001	52870000	52820000	0.123007	1.25449	0.846777	--	--
Chr10	63410001	63510000	63460000	0.0708018	1.34868	0.846898	gene-Oar011273	-
Chr15	34670001	34770000	34720000	0.0719115	1.28733	0.847756	gene-Oar011658;gene-Oar011659;gene-Oar011660	-;Bsx;HSPA8
Chr4	70060001	70160000	70110000	0.0856753	1.45534	0.848445	gene-Oar007090	CHN2
Chr8	82470001	82570000	82520000	0.0932987	1.37356	0.849847	gene-Oar010899	OPRM1
Chr1	184240001	184340000	184290000	0.0676917	1.26618	0.851094	gene-Oar001431;gene-Oar001432	Drd3;DRD3
Chr2	213270001	213370000	213320000	0.0728262	1.2459	0.851101	gene-Oar003262	NRP2
Chr1	184350001	184450000	184400000	0.0917478	1.24372	0.851782	gene-Oar001433;gene-Oar001434	TIGIT;ZBTB20
Chr3	166070001	166170000	166120000	0.0992997	1.28898	0.853953	gene-Oar005038;gene-Oar005039;gene-Oar005040;gene-Oar005041;gene-Oar005042;gene-Oar005043	ESYT1;ZC3H10;Pa2g4;ERBB3;Ypel2;IKZF4
Chr1	149740001	149840000	149790000	0.0768049	1.22887	0.854368	gene-Oar001310	Robo2
Chr1	149750001	149850000	149800000	0.0768049	1.22887	0.854368	gene-Oar001310	Robo2
Chr2	163740001	163840000	163790000	0.0675945	1.28313	0.855264	--	--
Chr17	26470001	26570000	26520000	0.112261	1.25403	0.856083	--	--
Chr1	174050001	174150000	174100000	0.11285	1.28638	0.857195	--	--
Chr17	26480001	26580000	26530000	0.110439	1.26271	0.857494	--	--
Chr3	71800001	71900000	71850000	0.0670816	1.23811	0.857691	--	--
Chr15	34660001	34760000	34710000	0.0770433	1.32734	0.860131	gene-Oar011658;gene-Oar011659;gene-Oar011660	-;Bsx;HSPA8
Chr15	34690001	34790000	34740000	0.0698572	1.33821	0.860873	gene-Oar011660;gene-Oar011661	HSPA8;RPL10
Chr15	54400001	54500000	54450000	0.0770275	1.4772	0.861974	gene-Oar012013;gene-Oar012014;gene-Oar012015	C2CD3;PPME1;P4HA3
Chr1	40660001	40760000	40710000	0.0887074	1.32417	0.862053	gene-Oar000449	Sap30
Chr3	94470001	94570000	94520000	0.182237	1.39838	0.862346	gene-Oar004469	DYSF
Chr2	120630001	120730000	120680000	0.220832	1.61691	0.862531	--	--
Chr19	32570001	32670000	32620000	0.089594	1.33088	0.863364	--	--
Chr25	3450001	3550000	3500000	0.0816243	1.30201	0.866706	gene-Oar020788	FMN2
Chr8	67650001	67750000	67700000	0.103318	1.42211	0.866709	gene-Oar010829;gene-Oar010830	ECT2L;REPS1
Chr1	241460001	241560000	241510000	0.0704447	1.25686	0.867292	--	--
Chr1	91310001	91410000	91360000	0.0774679	1.34444	0.867599	gene-Oar000722	Magi3
Chr5	112250001	112350000	112300000	0.205768	1.75774	0.867825	gene-Oar009165	BCL2L1
Chr2	85690001	85790000	85740000	0.0663577	1.23213	0.868902	--	--
Chr6	57460001	57560000	57510000	0.130645	1.3357	0.869816	--	--
Chr6	57470001	57570000	57520000	0.130645	1.3357	0.869816	--	--
Chr4	30210001	30310000	30260000	0.0751927	1.53115	0.87017	gene-Oar006874	TMEM196
Chr15	54440001	54540000	54490000	0.0669844	1.39398	0.870526	gene-Oar012014;gene-Oar012015;gene-Oar012016	PPME1;P4HA3;PGM2L1
Chr5	86950001	87050000	87000000	0.0702299	1.22335	0.870613	--	--
Chr15	34680001	34780000	34730000	0.0739422	1.28586	0.870988	gene-Oar011659;gene-Oar011660	Bsx;HSPA8
Chr10	47260001	47360000	47310000	0.0821996	1.54628	0.87321	gene-Oar011236	KLHL1
Chr4	77120001	77220000	77170000	0.0704774	1.32294	0.873218	--	--
Chr4	77110001	77210000	77160000	0.0667067	1.36051	0.873885	--	--
Chr13	63010001	63110000	63060000	0.0668281	1.33758	0.874239	gene-Oar012771;gene-Oar012772	DEFB125;RPL9
Chr12	15590001	15690000	15640000	0.066444	1.23313	0.874588	gene-Oar013128	BRINP3
Chr5	112380001	112480000	112430000	0.157388	1.81341	0.874778	gene-Oar009166	TSLP
Chr21	28690001	28790000	28740000	0.0983686	1.40144	0.875545	gene-Oar019404;gene-Oar019405	HEPACAM;Ccdc15
Chr20	46610001	46710000	46660000	0.0828987	1.33809	0.875895	--	--
Chr16	7950001	8050000	8000000	0.0705784	1.23446	0.878702	gene-Oar013745	CPEB4
Chr20	46600001	46700000	46650000	0.0861549	1.31626	0.879285	--	--
Chr14	40920001	41020000	40970000	0.0774298	1.23816	0.879479	--	--
Chr15	55010001	55110000	55060000	0.144854	1.27121	0.880901	gene-Oar012022;gene-Oar012023;gene-Oar012024	XRRA1;Spcs2;NEU3
Chr10	55330001	55430000	55380000	0.0771409	1.40292	0.881937	gene-Oar011254	KCTD16
Chr7	48000001	48100000	48050000	0.0914115	1.35051	0.882348	gene-Oar009629;gene-Oar009630	APH1B;RAB8B
Chr1	97390001	97490000	97440000	0.0681823	1.2378	0.883422	gene-Oar000766	HSD3B
Chr3	117350001	117450000	117400000	0.0746023	1.37459	0.883525	--	--
Chr3	71810001	71910000	71860000	0.0712996	1.22118	0.884012	--	--
Chr2	120580001	120680000	120630000	0.159238	1.52355	0.884569	--	--
Chr11	36190001	36290000	36240000	0.227798	1.43764	0.884727	gene-Oar017480;gene-Oar017481	Senp3;Polr2a
Chr7	16420001	16520000	16470000	0.0810186	1.30815	0.885193	gene-Oar009303	NOX5
Chr1	129630001	129730000	129680000	0.0740513	1.25668	0.885679	gene-Oar001256;gene-Oar001257;gene-Oar001258;gene-Oar001259	-;-;-;-
Chr3	22730001	22830000	22780000	0.0878604	1.41692	0.88688	--	--
Chr18	32390001	32490000	32440000	0.0748927	1.3046	0.887273	gene-Oar014838	FAM189A1
Chr2	102010001	102110000	102060000	0.106838	1.32731	0.887627	--	--
Chr20	2300001	2400000	2350000	0.0676663	1.32426	0.888403	--	--
Chr15	52590001	52690000	52640000	0.0855671	1.61241	0.889292	gene-Oar011988;gene-Oar011989;gene-Oar011990	FOLR1;FOLR2;INPPL1
Chr7	61720001	61820000	61770000	0.0935534	1.2428	0.889894	gene-Oar009705	ATP8B4
Chr7	20450001	20550000	20500000	0.0778943	1.23021	0.891413	gene-Oar009326;gene-Oar009327	Neo1;HCN4
Chr3	136710001	136810000	136760000	0.113097	1.26999	0.891845	gene-Oar004781;gene-Oar004782;gene-Oar004783	KRT83;KRT7;KRT80
Chr16	21300001	21400000	21350000	0.107329	1.2937	0.892755	--	--
Chr16	7940001	8040000	7990000	0.0769455	1.27065	0.892925	gene-Oar013744;gene-Oar013745	CD151;CPEB4
Chr17	54110001	54210000	54160000	0.0746752	1.54229	0.893744	--	--
Chr4	70090001	70190000	70140000	0.0954035	1.487	0.895272	--	--
Chr13	9270001	9370000	9320000	0.0657066	1.40037	0.897519	gene-Oar012303;gene-Oar012304	TASP1;TASP1
Chr24	22770001	22870000	22820000	0.0877088	1.25853	0.898017	gene-Oar020112	UQCRC2
Chr8	59230001	59330000	59280000	0.0873109	1.32968	0.898209	gene-Oar010775	L3MBTL3
Chr2	8480001	8580000	8530000	0.0784887	1.22015	0.898531	gene-Oar002129	ATP5A1
Chr19	14320001	14420000	14370000	0.124795	1.34765	0.898696	gene-Oar016336;gene-Oar016337;gene-Oar016338	WDR48;GORASP1;TTC21A
Chr2	120570001	120670000	120620000	0.157526	1.4475	0.900105	--	--
Chr17	73770001	73870000	73820000	0.107885	1.44719	0.900142	gene-Oar014560;gene-Oar014561;gene-Oar014562;gene-Oar014563;gene-Oar014564	CABIN1;SUSD2;GGT5;GGT1;snrpd3
Chr1	149710001	149810000	149760000	0.0762185	1.25763	0.900812	gene-Oar001310	Robo2
Chr1	97380001	97480000	97430000	0.0759077	1.24909	0.901285	gene-Oar000766	HSD3B
Chr18	38080001	38180000	38130000	0.0779811	1.22298	0.901708	gene-Oar014905;gene-Oar014906;gene-Oar014907	EDC3;CLK3;ARID3B
Chr22	26960001	27060000	27010000	0.06836	1.22194	0.902038	gene-Oar019067;gene-Oar019068	SFR1;-
Chr2	112740001	112840000	112790000	0.0904451	1.39672	0.902234	gene-Oar002819	SH3RF1
Chr11	52890001	52990000	52940000	0.0769771	1.22998	0.902807	gene-Oar017800;gene-Oar017801	RNFT1;RPS6KB1
Chr8	88370001	88470000	88420000	0.0736709	1.31466	0.903041	gene-Oar010946	MAP3K4
Chr5	47900001	48000000	47950000	0.0696679	1.2826	0.903962	gene-Oar008783;gene-Oar008784	Ube2b;CDKN2AIPNL
Chr20	31770001	31870000	31820000	0.0659619	1.23967	0.904602	gene-Oar018676;gene-Oar018677;gene-Oar018678;gene-Oar018679;gene-Oar018680;gene-Oar018681;gene-Oar018682;gene-Oar018683	HFE;Hist1h1e;-;Hist1h2ap;-;-;-;TRIM38
Chr1	149720001	149820000	149770000	0.0768244	1.24777	0.905119	gene-Oar001310	Robo2
Chr11	52880001	52980000	52930000	0.0762793	1.24938	0.905271	gene-Oar017800;gene-Oar017801	RNFT1;RPS6KB1
Chr18	38100001	38200000	38150000	0.0759701	1.24287	0.905387	gene-Oar014906;gene-Oar014907	CLK3;ARID3B
Chr21	26630001	26730000	26680000	0.130499	1.249	0.906362	gene-Oar019378;gene-Oar019379;gene-Oar019380	TSG101;LDHA;GTF2H1
Chr16	53640001	53740000	53690000	0.068473	1.26819	0.90672	--	--
Chr7	47960001	48060000	48010000	0.0903996	1.55274	0.906927	gene-Oar009629;gene-Oar009630	APH1B;RAB8B
Chr10	47240001	47340000	47290000	0.0800246	1.53351	0.906984	gene-Oar011236	KLHL1
Chr15	54950001	55050000	55000000	0.15065	1.40691	0.907401	gene-Oar012021;gene-Oar012022	RNF169;XRRA1
Chr2	200130001	200230000	200180000	0.0744713	1.35608	0.907494	--	--
Chr17	54100001	54200000	54150000	0.0792375	1.58955	0.907944	--	--
Chr17	73790001	73890000	73840000	0.0873025	1.30279	0.907956	gene-Oar014561;gene-Oar014562;gene-Oar014563;gene-Oar014564;gene-Oar014565;gene-Oar014566	SUSD2;GGT5;GGT1;snrpd3;GUCD1;UPB1
Chr1	149700001	149800000	149750000	0.0758111	1.24759	0.908627	gene-Oar001310	Robo2
Chr25	3580001	3680000	3630000	0.0734101	1.31117	0.909732	gene-Oar020788	FMN2
Chr10	32340001	32440000	32390000	0.0680574	1.3557	0.911059	--	--
Chr16	53650001	53750000	53700000	0.070804	1.30139	0.913499	--	--
Chr23	5020001	5120000	5070000	0.0863388	1.22151	0.913683	--	--
Chr1	91320001	91420000	91370000	0.0755906	1.38848	0.913801	gene-Oar000722	Magi3
Chr4	84350001	84450000	84400000	0.0691122	1.26708	0.914627	gene-Oar007172;gene-Oar007173;gene-Oar007174	CDK13;ARPC1A;CDK13
Chr15	54410001	54510000	54460000	0.0757947	1.47028	0.914938	gene-Oar012014;gene-Oar012015	PPME1;P4HA3
Chr1	204360001	204460000	204410000	0.066504	1.22649	0.916369	gene-Oar001564	LPP
Chr5	112390001	112490000	112440000	0.158208	1.7892	0.916398	gene-Oar009166	TSLP
Chr11	36200001	36300000	36250000	0.225918	1.44821	0.91656	gene-Oar017480;gene-Oar017481;gene-Oar017482	Senp3;Polr2a;ZBTB4
Chr11	36210001	36310000	36260000	0.225918	1.44821	0.91656	gene-Oar017481;gene-Oar017482	Polr2a;ZBTB4
Chr11	36220001	36320000	36270000	0.225918	1.44821	0.91656	gene-Oar017481;gene-Oar017482	Polr2a;ZBTB4
Chr12	12300001	12400000	12350000	0.108883	1.52365	0.917223	gene-Oar013123	UCHL5
Chr1	177140001	177240000	177190000	0.0830887	1.23706	0.918321	--	--
Chr14	57070001	57170000	57120000	0.0873284	1.36049	0.91865	gene-Oar016056	KLK10
Chr8	86570001	86670000	86620000	0.0729767	1.50469	0.919071	gene-Oar010925	Tulp4
Chr5	20710001	20810000	20760000	0.0690966	1.35729	0.920758	gene-Oar008475;gene-Oar008476	PTPRS;KDM4B
Chr15	51230001	51330000	51280000	0.0690155	1.39973	0.922346	gene-Oar011931;gene-Oar011932;gene-Oar011933;gene-Oar011934;gene-Oar011935	OR51F1;OR51F1;OR51F2;OR51F2;OR51F2
Chr2	112850001	112950000	112900000	0.106411	1.58177	0.923142	gene-Oar002819	SH3RF1
Chr8	34770001	34870000	34820000	0.0725118	1.26673	0.923718	--	--
Chr8	34780001	34880000	34830000	0.0725118	1.26673	0.923718	--	--
Chr8	86450001	86550000	86500000	0.0676486	1.39652	0.925594	gene-Oar010924	Tulp4
Chr17	73800001	73900000	73850000	0.071614	1.25747	0.925851	gene-Oar014561;gene-Oar014562;gene-Oar014563;gene-Oar014564;gene-Oar014565;gene-Oar014566	SUSD2;GGT5;GGT1;snrpd3;GUCD1;UPB1
Chr7	15030001	15130000	15080000	0.0841533	1.29542	0.926302	gene-Oar009292	MAP2K5
Chr1	18250001	18350000	18300000	0.0661656	1.22776	0.926464	gene-Oar000251;gene-Oar000252	PTPRF;KDM4A
Chr20	46620001	46720000	46670000	0.0890162	1.35426	0.926635	--	--
Chr3	195390001	195490000	195440000	0.113105	1.26362	0.926771	--	--
Chr6	20690001	20790000	20740000	0.107533	1.49328	0.927721	--	--
Chr25	30240001	30340000	30290000	0.0780343	1.53673	0.928469	gene-Oar020968	TOP1
Chr5	20720001	20820000	20770000	0.0729826	1.402	0.931984	gene-Oar008475;gene-Oar008476	PTPRS;KDM4B
Chr6	36640001	36740000	36690000	0.0709492	1.29692	0.932214	gene-Oar007622	CCSER1
Chr6	20620001	20720000	20670000	0.0973861	1.29845	0.932676	gene-Oar007564	DKK2
Chr3	82380001	82480000	82430000	0.0787928	1.28279	0.933432	gene-Oar004388	Mta3
Chr5	23400001	23500000	23450000	0.0835418	1.40951	0.933438	gene-Oar008564	RAD50
Chr1	176380001	176480000	176430000	0.0660604	1.21942	0.933978	--	--
Chr7	60100001	60200000	60150000	0.135403	1.32294	0.934656	gene-Oar009693;gene-Oar009694;gene-Oar009695	DMXL2;TARDBP;GLDN
Chr15	53000001	53100000	53050000	0.0935857	1.39643	0.935579	gene-Oar011994;gene-Oar011995	PDE2A;ARAP1
Chr10	64060001	64160000	64110000	0.118104	1.47454	0.935882	--	--
Chr15	52690001	52790000	52740000	0.0961585	1.36332	0.936286	gene-Oar011990;gene-Oar011991;gene-Oar011992	INPPL1;PHOX2A;CLPB
Chr1	184370001	184470000	184420000	0.0977806	1.26376	0.93686	gene-Oar001433;gene-Oar001434	TIGIT;ZBTB20
Chr7	61770001	61870000	61820000	0.0792889	1.28373	0.936982	gene-Oar009705	ATP8B4
Chr15	53030001	53130000	53080000	0.0812584	1.27598	0.940907	gene-Oar011994;gene-Oar011995	PDE2A;ARAP1
Chr5	112150001	112250000	112200000	0.172051	1.24506	0.941181	gene-Oar009165	BCL2L1
Chr18	32400001	32500000	32450000	0.0674252	1.27618	0.942044	gene-Oar014838	FAM189A1
Chr2	102030001	102130000	102080000	0.0977183	1.29651	0.942523	--	--
Chr6	73160001	73260000	73210000	0.105639	1.33437	0.942726	gene-Oar007770	UGT2B4
Chr2	200120001	200220000	200170000	0.07079	1.31278	0.94453	--	--
Chr9	39270001	39370000	39320000	0.0967738	1.34125	0.946191	--	--
Chr7	20440001	20540000	20490000	0.0759596	1.22458	0.947055	gene-Oar009326;gene-Oar009327	Neo1;HCN4
Chr22	27080001	27180000	27130000	0.0829143	1.27796	0.947302	gene-Oar019068;gene-Oar019069;gene-Oar019070;gene-Oar019071	-;GSTO1;GSTO1;GSTO2
Chr8	59220001	59320000	59270000	0.0710865	1.24195	0.94734	gene-Oar010775	L3MBTL3
Chr4	12000001	12100000	12050000	0.06761	1.36163	0.947426	gene-Oar006800;gene-Oar006801	SAMD9;HEPACAM2
Chr21	26650001	26750000	26700000	0.136273	1.31425	0.947951	gene-Oar019379;gene-Oar019380	LDHA;GTF2H1
Chr6	76740001	76840000	76790000	0.160119	1.43187	0.948023	gene-Oar007787	EPHA5
Chr1	149760001	149860000	149810000	0.0756432	1.23389	0.948235	--	--
Chr23	47080001	47180000	47130000	0.0700792	1.31184	0.948594	--	--
Chr17	73740001	73840000	73790000	0.140538	1.42039	0.948637	gene-Oar014560;gene-Oar014561;gene-Oar014562;gene-Oar014563	CABIN1;SUSD2;GGT5;GGT1
Chr15	53010001	53110000	53060000	0.0908828	1.40785	0.948695	gene-Oar011994;gene-Oar011995	PDE2A;ARAP1
Chr8	86510001	86610000	86560000	0.0802897	1.46864	0.948943	gene-Oar010924;gene-Oar010925	Tulp4;Tulp4
Chr4	70200001	70300000	70250000	0.100794	1.22295	0.949078	gene-Oar007091	CPVL
Chr8	34790001	34890000	34840000	0.0656797	1.23757	0.949539	--	--
Chr11	59200001	59300000	59250000	0.0700795	1.42638	0.949989	--	--
Chr21	28680001	28780000	28730000	0.100576	1.40701	0.95031	gene-Oar019404;gene-Oar019405	HEPACAM;Ccdc15
Chr16	7960001	8060000	8010000	0.0707594	1.22977	0.950515	gene-Oar013745	CPEB4
Chr10	39180001	39280000	39230000	0.0695542	1.24402	0.951773	gene-Oar011225;gene-Oar011226	MPHOSPH8;PARP4
Chr12	64210001	64310000	64260000	0.0661195	1.34651	0.952835	gene-Oar013543;gene-Oar013544	DHX9;SHCBP1L
Chr4	11990001	12090000	12040000	0.0681456	1.30493	0.953206	gene-Oar006800;gene-Oar006801	SAMD9;HEPACAM2
Chr22	5650001	5750000	5700000	0.0877454	1.28319	0.953233	--	--
Chr15	54450001	54550000	54500000	0.065523	1.36169	0.953829	gene-Oar012014;gene-Oar012015;gene-Oar012016	PPME1;P4HA3;PGM2L1
Chr1	117940001	118040000	117990000	0.0671496	1.23443	0.954642	--	--
Chr19	23740001	23840000	23790000	0.119538	1.28272	0.954828	gene-Oar016422	ITPR1
Chr1	18260001	18360000	18310000	0.065597	1.25768	0.955701	gene-Oar000251;gene-Oar000252	PTPRF;KDM4A
Chr6	20710001	20810000	20760000	0.0767256	1.35512	0.956242	--	--
Chr18	38070001	38170000	38120000	0.0737744	1.22974	0.956469	gene-Oar014905;gene-Oar014906;gene-Oar014907	EDC3;CLK3;ARID3B
Chr4	104540001	104640000	104590000	0.0721323	1.38566	0.956543	gene-Oar007293	DGKI
Chr15	52850001	52950000	52900000	0.0722824	1.30873	0.957434	gene-Oar011993;gene-Oar011994	CLPB;PDE2A
Chr14	61470001	61570000	61520000	0.097212	1.26536	0.958529	gene-Oar016128;gene-Oar016129	ZNF208;ZNF208
Chr13	59330001	59430000	59380000	0.0944383	1.32634	0.958899	gene-Oar012714	ZNF831
Chr14	25330001	25430000	25380000	0.0775378	1.26232	0.959086	gene-Oar015438;gene-Oar015439;gene-Oar015440;gene-Oar015441;gene-Oar015442	ADGRG3;DRC7;KATNB1;-;KIFC3
Chr1	236530001	236630000	236580000	0.0655793	1.29153	0.959176	gene-Oar001751;gene-Oar001752	TIPARP;-
Chr14	61460001	61560000	61510000	0.0988793	1.27312	0.961533	gene-Oar016128;gene-Oar016129	ZNF208;ZNF208
Chr16	69780001	69880000	69830000	0.124278	1.34081	0.961886	gene-Oar014016	UBE2QL1
Chr23	47010001	47110000	47060000	0.0837346	1.285	0.962874	gene-Oar018103	C18orf25
Chr6	20610001	20710000	20660000	0.0979566	1.26277	0.964534	gene-Oar007564	DKK2
Chr13	81280001	81380000	81330000	0.0770332	1.37314	0.964834	gene-Oar013001	PARD6B
Chr1	257460001	257560000	257510000	0.0660959	1.25377	0.964983	--	--
Chr5	23410001	23510000	23460000	0.0772769	1.40733	0.965319	gene-Oar008564	RAD50
Chr7	14960001	15060000	15010000	0.0844061	1.4328	0.96563	gene-Oar009292	MAP2K5
Chr1	97370001	97470000	97420000	0.0740349	1.24595	0.96567	gene-Oar000766	HSD3B
Chr5	112450001	112550000	112500000	0.167654	1.53109	0.96591	gene-Oar009167	WDR36
Chr15	52990001	53090000	53040000	0.0930275	1.41585	0.966056	gene-Oar011994;gene-Oar011995	PDE2A;ARAP1
Chr1	95990001	96090000	96040000	0.0761852	1.28251	0.96631	gene-Oar000762	SPAG17
Chr4	7870001	7970000	7920000	0.0757945	1.29632	0.968396	--	--
Chr18	32380001	32480000	32430000	0.0726011	1.27703	0.968678	gene-Oar014838	FAM189A1
Chr7	61780001	61880000	61830000	0.0777522	1.2698	0.969061	gene-Oar009705	ATP8B4
Chr17	73730001	73830000	73780000	0.139929	1.41147	0.969179	gene-Oar014560;gene-Oar014561;gene-Oar014562;gene-Oar014563	CABIN1;SUSD2;GGT5;GGT1
Chr1	96000001	96100000	96050000	0.0754689	1.26058	0.969711	gene-Oar000762	SPAG17
[truncated: 850 more rows]
