# Supplementary material for: Analysis of Migration and Adaptive Evolution in Tibetan Sheep Populations
Source: Animals (Basel). 2026 Jan 20;16(2):317. doi: 10.3390/ani16020317 (PMC12837694; doi:10.3390/ani16020317)
Supplement: Supplementary file 1 [file animals-16-00317-s001.zip › Supplementary Table S9. Candidate loci and genes for super drought environment (DD vs SD).xlsx]

## Sheet: Sheet1
Supplementary Table S7. Candidate loci and genes for super drought environment (DD vs SD).
Chr	Start	End	Mid	Fst	Pi_Ratio	Tajima.D_HA	Genes	symbol
Chr3	219360001	219460000	219410000	0.117815	3.84299	-2.49567	gene-Oar005512;gene-Oar005513;gene-Oar005514	BAIAP2L2;Pla2g6;MAFF
Chr3	219370001	219470000	219420000	0.113121	3.50274	-2.26881	gene-Oar005512;gene-Oar005513;gene-Oar005514;gene-Oar005515	BAIAP2L2;Pla2g6;MAFF;TMEM184B
Chr1	50620001	50720000	50670000	0.0858144	3.72756	-2.07866	gene-Oar000484	TNNI3K
Chr16	37230001	37330000	37280000	0.294411	4.32419	-1.97654	--	--
Chr3	219380001	219480000	219430000	0.101124	2.84897	-1.94813	gene-Oar005512;gene-Oar005513;gene-Oar005514;gene-Oar005515	BAIAP2L2;Pla2g6;MAFF;TMEM184B
Chr5	55970001	56070000	56020000	0.223493	3.73525	-1.91896	gene-Oar008906;gene-Oar008907	ARHGAP26;ARHGAP26
Chr16	37220001	37320000	37270000	0.295881	4.222	-1.90224	--	--
Chr5	56010001	56110000	56060000	0.211835	3.06996	-1.86357	gene-Oar008906;gene-Oar008907	ARHGAP26;ARHGAP26
Chr7	34880001	34980000	34930000	0.0875075	2.85934	-1.84691	gene-Oar009499	SPRED1
Chr5	56000001	56100000	56050000	0.206259	2.96831	-1.83292	gene-Oar008906;gene-Oar008907	ARHGAP26;ARHGAP26
Chr5	56020001	56120000	56070000	0.219798	3.17273	-1.82369	gene-Oar008906;gene-Oar008907	ARHGAP26;ARHGAP26
Chr16	37190001	37290000	37240000	0.282659	3.50206	-1.80137	--	--
Chr5	55990001	56090000	56040000	0.212965	3.02791	-1.7918	gene-Oar008906;gene-Oar008907	ARHGAP26;ARHGAP26
Chr5	56030001	56130000	56080000	0.230767	3.13034	-1.76174	gene-Oar008906;gene-Oar008907	ARHGAP26;ARHGAP26
Chr2	88530001	88630000	88580000	0.127396	2.73512	-1.74825	gene-Oar002651;gene-Oar002652;gene-Oar002653	DENND4C;RPS6;ACER2
Chr16	37200001	37300000	37250000	0.299705	3.79501	-1.7451	--	--
Chr5	55980001	56080000	56030000	0.223901	3.79962	-1.71829	gene-Oar008906;gene-Oar008907	ARHGAP26;ARHGAP26
Chr6	79560001	79660000	79610000	0.0887535	3.13518	-1.71149	--	--
Chr3	219350001	219450000	219400000	0.117263	2.37533	-1.70566	gene-Oar005512;gene-Oar005513;gene-Oar005514	BAIAP2L2;Pla2g6;MAFF
Chr16	37210001	37310000	37260000	0.289945	3.81647	-1.699	--	--
Chr16	74670001	74770000	74720000	0.104085	1.70177	-1.68926	gene-Oar014041;gene-Oar014042	Cep72;Slc9a3
Chr5	56040001	56140000	56090000	0.216029	2.74048	-1.66347	gene-Oar008906;gene-Oar008907	ARHGAP26;ARHGAP26
Chr16	37150001	37250000	37200000	0.234286	3.09456	-1.66092	--	--
Chr1	50610001	50710000	50660000	0.0869978	3.13455	-1.64892	gene-Oar000484	TNNI3K
Chr13	52490001	52590000	52540000	0.122186	2.79976	-1.64522	--	--
Chr16	37140001	37240000	37190000	0.242776	3.11574	-1.64063	--	--
Chr20	35390001	35490000	35440000	0.0966893	28.1683	-1.63207	gene-Oar018714;gene-Oar018715	Ube2n;CSH1
Chr16	37180001	37280000	37230000	0.274604	3.12111	-1.6312	--	--
Chr20	1310001	1410000	1360000	0.12676	2.21135	-1.61717	--	--
Chr14	50660001	50760000	50710000	0.130625	2.80302	-1.61256	gene-Oar015807;gene-Oar015808;gene-Oar015809;gene-Oar015810;gene-Oar015811	CNFN;MEGF8;Tmem145;PAFAH1B3;Cic
Chr16	37160001	37260000	37210000	0.261243	2.93698	-1.60776	--	--
Chr5	56060001	56160000	56110000	0.16261	1.88529	-1.59428	gene-Oar008907;gene-Oar008908	ARHGAP26;ARHGAP26
Chr16	37170001	37270000	37220000	0.265681	3.03683	-1.5887	--	--
Chr4	37640001	37740000	37690000	0.136437	3.27335	-1.58477	--	--
Chr4	37650001	37750000	37700000	0.136437	3.27335	-1.58477	--	--
Chr5	56050001	56150000	56100000	0.202815	2.25341	-1.58009	gene-Oar008907	ARHGAP26
Chr16	43270001	43370000	43320000	0.0936208	1.99072	-1.57245	--	--
Chr2	88520001	88620000	88570000	0.134405	2.62954	-1.56528	gene-Oar002651;gene-Oar002652;gene-Oar002653	DENND4C;RPS6;ACER2
Chr16	37100001	37200000	37150000	0.19342	2.48065	-1.54586	--	--
Chr5	56070001	56170000	56120000	0.139321	1.59497	-1.53542	gene-Oar008907;gene-Oar008908	ARHGAP26;ARHGAP26
Chr10	45420001	45520000	45470000	0.145373	4.00487	-1.53368	--	--
Chr4	37600001	37700000	37650000	0.119209	3.04491	-1.52385	--	--
Chr2	88540001	88640000	88590000	0.11352	2.45924	-1.52184	gene-Oar002651;gene-Oar002652;gene-Oar002653	DENND4C;RPS6;ACER2
Chr1	50790001	50890000	50840000	0.104609	2.48686	-1.52179	gene-Oar000485;gene-Oar000486	LRRC53;TNNI3K
Chr1	50780001	50880000	50830000	0.103024	2.48095	-1.51766	gene-Oar000484;gene-Oar000485;gene-Oar000486	TNNI3K;LRRC53;TNNI3K
Chr24	12980001	13080000	13030000	0.113479	2.43418	-1.51295	gene-Oar020033	CLEC16A
Chr3	219190001	219290000	219240000	0.127202	2.26524	-1.5114	gene-Oar005506;gene-Oar005507;gene-Oar005508;gene-Oar005509	MICALL1;C22orf23;POLR2F;SOX10
Chr10	45490001	45590000	45540000	0.17072	5.6656	-1.50762	--	--
Chr10	45500001	45600000	45550000	0.17072	5.6656	-1.50762	--	--
Chr10	45510001	45610000	45560000	0.17072	5.6656	-1.50762	--	--
Chr10	45520001	45620000	45570000	0.17072	5.6656	-1.50762	--	--
Chr10	45530001	45630000	45580000	0.17072	5.6656	-1.50762	--	--
Chr10	45540001	45640000	45590000	0.17072	5.6656	-1.50762	--	--
Chr4	105100001	105200000	105150000	0.163496	2.3617	-1.50342	--	--
Chr20	1300001	1400000	1350000	0.11108	2.19176	-1.49694	--	--
Chr20	1320001	1420000	1370000	0.118445	2.13702	-1.49491	--	--
Chr16	43280001	43380000	43330000	0.103826	2.06721	-1.49322	--	--
Chr16	74660001	74760000	74710000	0.0873098	1.49469	-1.49026	gene-Oar014041	Cep72
Chr24	12990001	13090000	13040000	0.100345	2.35262	-1.49001	gene-Oar020033	CLEC16A
Chr8	71410001	71510000	71460000	0.108373	3.40909	-1.48414	--	--
Chr13	51840001	51940000	51890000	0.120539	2.36263	-1.4818	gene-Oar012600	BLOC1S5
Chr20	35430001	35530000	35480000	0.0902341	16.1255	-1.4786	gene-Oar018715;gene-Oar018716	CSH1;CSH
Chr20	35440001	35540000	35490000	0.0875077	17.0245	-1.47816	gene-Oar018715;gene-Oar018716	CSH1;CSH
Chr20	35410001	35510000	35460000	0.0936672	20.1504	-1.47768	gene-Oar018715	CSH1
Chr4	37620001	37720000	37670000	0.117845	3.0545	-1.47702	--	--
Chr13	65770001	65870000	65820000	0.10762	2.15814	-1.47688	gene-Oar012817	CHMP4B
Chr4	37660001	37760000	37710000	0.115478	2.70675	-1.4728	--	--
Chr13	52730001	52830000	52780000	0.13043	2.12205	-1.47189	--	--
Chr16	43290001	43390000	43340000	0.105802	2.0689	-1.46927	--	--
Chr1	50770001	50870000	50820000	0.104565	2.45923	-1.4495	gene-Oar000484;gene-Oar000485;gene-Oar000486	TNNI3K;LRRC53;TNNI3K
Chr4	37610001	37710000	37660000	0.121847	3.04734	-1.44388	--	--
Chr4	37590001	37690000	37640000	0.116877	2.69541	-1.44359	--	--
Chr16	74680001	74780000	74730000	0.094832	1.54401	-1.44358	gene-Oar014041;gene-Oar014042	Cep72;Slc9a3
Chr4	105110001	105210000	105160000	0.163574	2.3918	-1.42666	--	--
Chr8	94570001	94670000	94620000	0.106862	3.11055	-1.42487	--	--
Chr16	43320001	43420000	43370000	0.106317	2.05869	-1.42134	--	--
Chr3	219180001	219280000	219230000	0.127635	2.09137	-1.41806	gene-Oar005506;gene-Oar005507;gene-Oar005508;gene-Oar005509	MICALL1;C22orf23;POLR2F;SOX10
Chr1	50590001	50690000	50640000	0.0965041	2.88295	-1.41676	gene-Oar000484	TNNI3K
Chr16	43310001	43410000	43360000	0.105903	2.07655	-1.41668	--	--
Chr13	52520001	52620000	52570000	0.128562	2.60712	-1.41405	--	--
Chr13	65780001	65880000	65830000	0.12087	2.2059	-1.41137	gene-Oar012817	CHMP4B
Chr16	43300001	43400000	43350000	0.106697	2.12368	-1.4109	--	--
Chr3	219200001	219300000	219250000	0.120336	2.2094	-1.40818	gene-Oar005506;gene-Oar005507;gene-Oar005508;gene-Oar005509	MICALL1;C22orf23;POLR2F;SOX10
Chr20	1330001	1430000	1380000	0.116693	2.03853	-1.4069	--	--
Chr24	12970001	13070000	13020000	0.137654	2.35314	-1.40634	gene-Oar020033	CLEC16A
Chr13	51830001	51930000	51880000	0.125726	2.26028	-1.40453	gene-Oar012600	BLOC1S5
Chr4	29070001	29170000	29120000	0.0895475	2.51601	-1.3914	gene-Oar006868	HDAC9
Chr3	219210001	219310000	219260000	0.111814	2.13995	-1.38964	gene-Oar005506;gene-Oar005507;gene-Oar005508;gene-Oar005509	MICALL1;C22orf23;POLR2F;SOX10
Chr4	37630001	37730000	37680000	0.120108	2.86545	-1.38661	--	--
Chr14	50390001	50490000	50440000	0.197676	1.88774	-1.38496	gene-Oar015798;gene-Oar015799;gene-Oar015800;gene-Oar015801;gene-Oar015802	ERICH4;Tpst2;CCNB1;-;-
Chr20	1340001	1440000	1390000	0.114505	2.09576	-1.37594	--	--
Chr13	21820001	21920000	21870000	0.0882994	2.62446	-1.37461	gene-Oar012371	CCDC7
Chr4	29060001	29160000	29110000	0.0892112	2.3742	-1.37387	gene-Oar006868	HDAC9
Chr16	74690001	74790000	74740000	0.0927285	1.53367	-1.369	gene-Oar014041;gene-Oar014042	Cep72;Slc9a3
Chr20	35400001	35500000	35450000	0.0971046	38.2752	-1.36742	gene-Oar018714;gene-Oar018715	Ube2n;CSH1
Chr10	58750001	58850000	58800000	0.127626	2.95276	-1.35858	gene-Oar011271	SPRY2
Chr13	52500001	52600000	52550000	0.116543	2.34542	-1.35599	--	--
Chr13	52510001	52610000	52560000	0.116543	2.34542	-1.35599	--	--
Chr8	94580001	94680000	94630000	0.109827	3.08849	-1.35201	--	--
Chr4	29080001	29180000	29130000	0.0998284	2.73898	-1.34222	gene-Oar006868	HDAC9
Chr13	52670001	52770000	52720000	0.246592	3.14111	-1.34009	--	--
Chr13	52680001	52780000	52730000	0.246592	3.14111	-1.34009	--	--
Chr24	13000001	13100000	13050000	0.0940496	2.26379	-1.33908	gene-Oar020033	CLEC16A
Chr16	37110001	37210000	37160000	0.20866	2.49952	-1.33774	--	--
Chr2	88510001	88610000	88560000	0.137654	2.35697	-1.32734	gene-Oar002651;gene-Oar002652	DENND4C;RPS6
Chr3	219340001	219440000	219390000	0.118246	2.346	-1.3191	gene-Oar005510;gene-Oar005511;gene-Oar005512;gene-Oar005513;gene-Oar005514	PICK1;SLC16A8;BAIAP2L2;Pla2g6;MAFF
Chr10	45190001	45290000	45240000	0.149218	2.39577	-1.30795	gene-Oar011234	Rps14
Chr2	153140001	153240000	153190000	0.0955491	1.99279	-1.30166	gene-Oar003040	SLC4A10
Chr14	50670001	50770000	50720000	0.119111	2.23376	-1.30032	gene-Oar015808;gene-Oar015809;gene-Oar015810;gene-Oar015811;gene-Oar015812	MEGF8;Tmem145;PAFAH1B3;Cic;Erf
Chr24	12960001	13060000	13010000	0.156536	2.24091	-1.30027	gene-Oar020032;gene-Oar020033	DEXI;CLEC16A
Chr16	37240001	37340000	37290000	0.249428	3.23592	-1.29939	--	--
Chr3	219170001	219270000	219220000	0.131417	2.03878	-1.29762	gene-Oar005505;gene-Oar005506;gene-Oar005507;gene-Oar005508;gene-Oar005509	-;MICALL1;C22orf23;POLR2F;SOX10
Chr13	21870001	21970000	21920000	0.103397	2.4021	-1.29016	gene-Oar012371	CCDC7
Chr3	120670001	120770000	120720000	0.152359	2.55281	-1.28832	--	--
Chr3	219220001	219320000	219270000	0.104736	2.00262	-1.28632	gene-Oar005506;gene-Oar005507;gene-Oar005508;gene-Oar005509	MICALL1;C22orf23;POLR2F;SOX10
Chr24	13010001	13110000	13060000	0.0912322	2.15925	-1.28241	gene-Oar020033	CLEC16A
Chr4	37580001	37680000	37630000	0.14262	2.59923	-1.28181	--	--
Chr13	21830001	21930000	21880000	0.0924488	2.49535	-1.28097	gene-Oar012371	CCDC7
Chr23	44270001	44370000	44320000	0.252875	2.47144	-1.28091	gene-Oar018085	PTPN2
Chr13	21840001	21940000	21890000	0.0953047	2.49951	-1.28043	gene-Oar012371	CCDC7
Chr10	58760001	58860000	58810000	0.126163	2.99331	-1.27832	gene-Oar011271	SPRY2
Chr13	21880001	21980000	21930000	0.103279	2.38605	-1.27634	gene-Oar012371	CCDC7
Chr5	54180001	54280000	54230000	0.0893461	2.82076	-1.27599	gene-Oar008872;gene-Oar008873;gene-Oar008874;gene-Oar008875;gene-Oar008876;gene-Oar008877;gene-Oar008878	PCDHB6;PCDHB5;PCDHB17;PCDHB7;PCDHB8;PCDHB10;PCDHB11
Chr1	50580001	50680000	50630000	0.10733	2.89204	-1.26838	gene-Oar000484	TNNI3K
Chr10	45410001	45510000	45460000	0.0971807	2.95505	-1.26809	--	--
Chr13	52660001	52760000	52710000	0.245397	3.04188	-1.26736	--	--
Chr13	52530001	52630000	52580000	0.121083	2.45273	-1.26653	--	--
Chr8	71420001	71520000	71470000	0.117308	2.95854	-1.25995	--	--
Chr13	52690001	52790000	52740000	0.216989	2.87745	-1.25814	--	--
Chr16	74710001	74810000	74760000	0.0893562	1.46037	-1.25149	gene-Oar014042	Slc9a3
Chr2	153150001	153250000	153200000	0.108422	1.82608	-1.2498	gene-Oar003040	SLC4A10
Chr1	50800001	50900000	50850000	0.0971774	2.15444	-1.24699	gene-Oar000486	TNNI3K
Chr24	13020001	13120000	13070000	0.090689	2.12545	-1.23969	gene-Oar020033	CLEC16A
Chr13	51820001	51920000	51870000	0.133026	2.18637	-1.2395	gene-Oar012600	BLOC1S5
Chr13	52720001	52820000	52770000	0.142182	2.43936	-1.22816	--	--
Chr20	1370001	1470000	1420000	0.0877024	1.68429	-1.22747	--	--
Chr13	52700001	52800000	52750000	0.214741	2.8271	-1.22195	--	--
Chr13	52630001	52730000	52680000	0.245962	2.80038	-1.22166	--	--
Chr24	12950001	13050000	13000000	0.164901	2.15814	-1.21988	gene-Oar020032;gene-Oar020033	DEXI;CLEC16A
Chr16	37120001	37220000	37170000	0.198672	2.41309	-1.21785	--	--
Chr18	60620001	60720000	60670000	0.0869044	2.58268	-1.21646	gene-Oar015020	TC2N
Chr16	74700001	74800000	74750000	0.0857729	1.40336	-1.21563	gene-Oar014042	Slc9a3
Chr13	21860001	21960000	21910000	0.100563	2.3555	-1.21265	gene-Oar012371	CCDC7
Chr14	50680001	50780000	50730000	0.116904	2.07031	-1.21108	gene-Oar015808;gene-Oar015809;gene-Oar015810;gene-Oar015811;gene-Oar015812	MEGF8;Tmem145;PAFAH1B3;Cic;Erf
Chr4	105090001	105190000	105140000	0.162359	2.34172	-1.20557	--	--
Chr13	65760001	65860000	65810000	0.0896281	1.85608	-1.20026	gene-Oar012817	CHMP4B
Chr23	44280001	44380000	44330000	0.242526	2.19229	-1.19528	gene-Oar018085	PTPN2
Chr13	21850001	21950000	21900000	0.090388	2.33293	-1.19342	gene-Oar012371	CCDC7
Chr4	105130001	105230000	105180000	0.121682	1.91884	-1.19211	--	--
Chr13	52650001	52750000	52700000	0.24186	2.93952	-1.1866	--	--
Chr24	2930001	3030000	2980000	0.091749	2.19939	-1.18172	--	--
Chr2	153160001	153260000	153210000	0.124826	1.80971	-1.18083	gene-Oar003040	SLC4A10
Chr23	44290001	44390000	44340000	0.240368	2.05211	-1.17962	gene-Oar018085;gene-Oar018086	PTPN2;CEP192
Chr2	88500001	88600000	88550000	0.130432	2.21411	-1.17557	gene-Oar002651;gene-Oar002652	DENND4C;RPS6
Chr23	44260001	44360000	44310000	0.281591	2.63314	-1.17504	gene-Oar018084;gene-Oar018085	PSMG2;PTPN2
Chr11	59210001	59310000	59260000	0.0910399	2.11911	-1.17495	--	--
Chr16	43340001	43440000	43390000	0.128211	2.01948	-1.17051	--	--
Chr3	219160001	219260000	219210000	0.129459	1.87233	-1.17027	gene-Oar005505;gene-Oar005506;gene-Oar005507;gene-Oar005508;gene-Oar005509	-;MICALL1;C22orf23;POLR2F;SOX10
Chr11	59220001	59320000	59270000	0.102154	2.32596	-1.17016	--	--
Chr13	52480001	52580000	52530000	0.098262	2.5739	-1.1699	--	--
Chr1	152500001	152600000	152550000	0.11369	1.46123	-1.16858	--	--
Chr20	1350001	1450000	1400000	0.105193	1.7586	-1.16641	--	--
Chr3	72140001	72240000	72190000	0.0863782	1.71184	-1.16624	--	--
Chr4	105120001	105220000	105170000	0.122785	1.99491	-1.16541	--	--
Chr13	52540001	52640000	52590000	0.11445	2.25187	-1.16255	--	--
Chr2	256150001	256250000	256200000	0.466211	6.09626	-1.15933	--	--
Chr2	256160001	256260000	256210000	0.466211	6.09626	-1.15933	--	--
Chr2	256170001	256270000	256220000	0.466211	6.09626	-1.15933	--	--
Chr2	256180001	256280000	256230000	0.466211	6.09626	-1.15933	--	--
Chr2	256190001	256290000	256240000	0.466211	6.09626	-1.15933	--	--
Chr2	256200001	256300000	256250000	0.466211	6.09626	-1.15933	--	--
Chr14	50690001	50790000	50740000	0.114339	1.90629	-1.15732	gene-Oar015808;gene-Oar015809;gene-Oar015810;gene-Oar015811;gene-Oar015812;gene-Oar015813	MEGF8;Tmem145;PAFAH1B3;Cic;Erf;GSK3A
Chr10	45550001	45650000	45600000	0.140816	5.01429	-1.15559	--	--
Chr10	45450001	45550000	45500000	0.196873	6.41711	-1.147	--	--
Chr10	45460001	45560000	45510000	0.196873	6.41711	-1.147	--	--
Chr10	45470001	45570000	45520000	0.196873	6.41711	-1.147	--	--
Chr10	45480001	45580000	45530000	0.196873	6.41711	-1.147	--	--
Chr27	42080001	42180000	42130000	0.135307	5.5615	-1.147	gene-Oar005971	DDX3X
Chr27	42090001	42190000	42140000	0.135307	5.5615	-1.147	gene-Oar005971	DDX3X
Chr27	42100001	42200000	42150000	0.135307	5.5615	-1.147	gene-Oar005971	DDX3X
Chr27	42110001	42210000	42160000	0.135307	5.5615	-1.147	gene-Oar005971	DDX3X
Chr27	42120001	42220000	42170000	0.135307	5.5615	-1.147	gene-Oar005971	DDX3X
Chr27	42130001	42230000	42180000	0.135307	5.5615	-1.147	gene-Oar005971	DDX3X
Chr27	42140001	42240000	42190000	0.135307	5.5615	-1.147	gene-Oar005971	DDX3X
Chr27	42150001	42250000	42200000	0.135307	5.5615	-1.147	gene-Oar005972	NYX
Chr27	42160001	42260000	42210000	0.135307	5.5615	-1.147	gene-Oar005972	NYX
Chr27	42170001	42270000	42220000	0.135307	5.5615	-1.147	gene-Oar005972	NYX
Chr27	8920001	9020000	8970000	0.112234	5.12091	-1.147	--	--
Chr27	8930001	9030000	8980000	0.112234	5.12091	-1.147	--	--
Chr27	8940001	9040000	8990000	0.112234	5.12091	-1.147	gene-Oar005743	PRDM7
Chr27	8950001	9050000	9000000	0.112234	5.12091	-1.147	gene-Oar005743	PRDM7
Chr27	8960001	9060000	9010000	0.112234	5.12091	-1.147	gene-Oar005743	PRDM7
Chr27	8970001	9070000	9020000	0.112234	5.12091	-1.147	gene-Oar005743	PRDM7
Chr14	50650001	50750000	50700000	0.1034	2.18265	-1.14633	gene-Oar015806;gene-Oar015807;gene-Oar015808;gene-Oar015809;gene-Oar015810;gene-Oar015811	LIPE;CNFN;MEGF8;Tmem145;PAFAH1B3;Cic
Chr16	37090001	37190000	37140000	0.188551	2.21373	-1.144	--	--
Chr4	41660001	41760000	41710000	0.302711	7.91534	-1.14244	--	--
Chr4	41670001	41770000	41720000	0.302711	7.91534	-1.14244	--	--
Chr4	41680001	41780000	41730000	0.302711	7.91534	-1.14244	--	--
Chr4	41690001	41790000	41740000	0.302711	7.91534	-1.14244	--	--
Chr4	41700001	41800000	41750000	0.302711	7.91534	-1.14244	--	--
Chr4	41710001	41810000	41760000	0.302711	7.91534	-1.14244	--	--
Chr4	41720001	41820000	41770000	0.302711	7.91534	-1.14244	--	--
Chr15	84990001	85090000	85040000	0.156303	6.17143	-1.14244	gene-Oar012259	-
Chr3	199520001	199620000	199570000	0.121301	5.64516	-1.14244	gene-Oar005271;gene-Oar005272	-;DNAJC21
Chr3	199530001	199630000	199580000	0.121301	5.64516	-1.14244	gene-Oar005271;gene-Oar005272	-;DNAJC21
Chr3	199540001	199640000	199590000	0.121301	5.64516	-1.14244	gene-Oar005271;gene-Oar005272	-;DNAJC21
Chr3	199550001	199650000	199600000	0.121301	5.64516	-1.14244	gene-Oar005272;gene-Oar005273;gene-Oar005274	DNAJC21;DNAJC21;DNAJC21
Chr3	199560001	199660000	199610000	0.121301	5.64516	-1.14244	gene-Oar005273;gene-Oar005274;gene-Oar005275	DNAJC21;DNAJC21;PIK3C2G
Chr3	199570001	199670000	199620000	0.121301	5.64516	-1.14244	gene-Oar005273;gene-Oar005274;gene-Oar005275	DNAJC21;DNAJC21;PIK3C2G
Chr3	199580001	199680000	199630000	0.121301	5.64516	-1.14244	gene-Oar005273;gene-Oar005274;gene-Oar005275	DNAJC21;DNAJC21;PIK3C2G
Chr23	44250001	44350000	44300000	0.275981	2.72025	-1.14104	gene-Oar018083;gene-Oar018084;gene-Oar018085	CEP76;PSMG2;PTPN2
Chr13	52620001	52720000	52670000	0.246298	2.71087	-1.13926	--	--
Chr10	45200001	45300000	45250000	0.121209	1.99865	-1.13919	gene-Oar011234	Rps14
Chr10	45210001	45310000	45260000	0.121209	1.99865	-1.13919	gene-Oar011234	Rps14
Chr27	28350001	28450000	28400000	0.103077	5.47778	-1.13783	--	--
Chr27	28360001	28460000	28410000	0.103077	5.47778	-1.13783	gene-Oar005891	Rps26
Chr13	65790001	65890000	65840000	0.121624	1.99214	-1.13619	gene-Oar012817	CHMP4B
Chr10	58740001	58840000	58790000	0.127336	2.55816	-1.13093	gene-Oar011271	SPRY2
Chr21	100001	200000	150000	0.337501	9.48307	-1.12863	--	--
Chr21	110001	210000	160000	0.337501	9.48307	-1.12863	--	--
Chr21	120001	220000	170000	0.337501	9.48307	-1.12863	--	--
Chr21	130001	230000	180000	0.337501	9.48307	-1.12863	--	--
Chr21	140001	240000	190000	0.337501	9.48307	-1.12863	--	--
Chr21	150001	250000	200000	0.337501	9.48307	-1.12863	--	--
Chr21	160001	260000	210000	0.337501	9.48307	-1.12863	--	--
Chr21	170001	270000	220000	0.337501	9.48307	-1.12863	--	--
Chr21	180001	280000	230000	0.337501	9.48307	-1.12863	--	--
Chr4	37670001	37770000	37720000	0.0954543	2.12051	-1.12621	gene-Oar006910	SEMA3D
Chr27	85700001	85800000	85750000	0.10273	6.29032	-1.12411	gene-Oar006360	ZNF322
Chr27	85710001	85810000	85760000	0.10273	6.29032	-1.12411	gene-Oar006360	ZNF322
Chr27	85720001	85820000	85770000	0.10273	6.29032	-1.12411	gene-Oar006360	ZNF322
Chr27	85730001	85830000	85780000	0.10273	6.29032	-1.12411	gene-Oar006360	ZNF322
Chr27	85740001	85840000	85790000	0.10273	6.29032	-1.12411	gene-Oar006360	ZNF322
Chr27	85750001	85850000	85800000	0.10273	6.29032	-1.12411	gene-Oar006360	ZNF322
Chr27	85760001	85860000	85810000	0.10273	6.29032	-1.12411	gene-Oar006360;gene-Oar006361	ZNF322;CXorf40A
Chr27	85770001	85870000	85820000	0.10273	6.29032	-1.12411	gene-Oar006360;gene-Oar006361	ZNF322;CXorf40A
Chr27	85780001	85880000	85830000	0.10273	6.29032	-1.12411	gene-Oar006360;gene-Oar006361	ZNF322;CXorf40A
Chr16	37080001	37180000	37130000	0.167555	2.01547	-1.12338	--	--
Chr8	94590001	94690000	94640000	0.117394	3.0923	-1.11714	--	--
Chr10	58770001	58870000	58820000	0.115684	2.76758	-1.11464	--	--
Chr18	28010001	28110000	28060000	0.108562	2.10684	-1.11284	gene-Oar014800;gene-Oar014801;gene-Oar014802	SH3GL3;ADAMTSL3;PGLS
Chr16	37130001	37230000	37180000	0.187305	2.30614	-1.1075	--	--
Chr12	37640001	37740000	37690000	0.127886	1.85775	-1.10737	gene-Oar013248;gene-Oar013249	C1orf112;SCYL3
Chr5	93210001	93310000	93260000	0.133154	11.9252	-1.1042	gene-Oar009102	ARRDC3
Chr5	93200001	93300000	93250000	0.129969	12.3826	-1.10412	gene-Oar009102	ARRDC3
Chr13	52640001	52740000	52690000	0.244719	2.81786	-1.1039	--	--
Chr10	46170001	46270000	46220000	0.0893451	2.28075	-1.10218	--	--
Chr14	50700001	50800000	50750000	0.109886	1.80081	-1.10074	gene-Oar015808;gene-Oar015809;gene-Oar015810;gene-Oar015811;gene-Oar015812;gene-Oar015813;gene-Oar015814	MEGF8;Tmem145;PAFAH1B3;Cic;Erf;GSK3A;ZNF526
Chr16	43330001	43430000	43380000	0.114863	1.91647	-1.09933	--	--
Chr10	46180001	46280000	46230000	0.088071	2.27359	-1.09351	--	--
Chr10	45430001	45530000	45480000	0.149232	3.53869	-1.09116	--	--
Chr10	45440001	45540000	45490000	0.149232	3.53869	-1.09116	--	--
Chr17	54040001	54140000	54090000	0.107067	1.77914	-1.0878	--	--
Chr3	120690001	120790000	120740000	0.126846	2.2156	-1.08339	--	--
Chr3	68940001	69040000	68990000	0.124106	2.0766	-1.08074	gene-Oar004306	EFEMP1
Chr13	52610001	52710000	52660000	0.229349	2.6447	-1.07576	--	--
Chr16	37250001	37350000	37300000	0.243958	3.11331	-1.07528	--	--
Chr18	36480001	36580000	36530000	0.164492	1.90907	-1.07203	--	--
Chr24	2940001	3040000	2990000	0.08846	2.16382	-1.07131	--	--
Chr4	105140001	105240000	105190000	0.125253	1.91225	-1.06985	--	--
Chr18	36450001	36550000	36500000	0.194247	1.94117	-1.05928	gene-Oar014877	PEAK1
Chr23	44240001	44340000	44290000	0.273526	2.62546	-1.05858	gene-Oar018083;gene-Oar018084;gene-Oar018085	CEP76;PSMG2;PTPN2
Chr3	120680001	120780000	120730000	0.131853	2.23752	-1.05792	--	--
Chr5	93220001	93320000	93270000	0.127725	9.54347	-1.05364	gene-Oar009102	ARRDC3
Chr2	226180001	226280000	226230000	0.0958763	1.30223	-1.05026	gene-Oar003343;gene-Oar003344;gene-Oar003345	-;TTLL4;CYP27A1
Chr12	37670001	37770000	37720000	0.117275	1.79042	-1.04682	gene-Oar013248;gene-Oar013249;gene-Oar013250	C1orf112;SCYL3;KIFAP3
Chr16	51940001	52040000	51990000	0.094316	2.10667	-1.04626	gene-Oar013955	-
Chr10	46190001	46290000	46240000	0.0960641	2.24161	-1.04258	--	--
Chr18	36440001	36540000	36490000	0.197395	2.00311	-1.03902	gene-Oar014877	PEAK1
Chr2	88550001	88650000	88600000	0.092029	2.02816	-1.03589	gene-Oar002651;gene-Oar002652;gene-Oar002653	DENND4C;RPS6;ACER2
Chr17	54020001	54120000	54070000	0.108239	1.95783	-1.03456	--	--
Chr13	51810001	51910000	51860000	0.117417	1.85397	-1.03351	gene-Oar012600	BLOC1S5
Chr25	35070001	35170000	35120000	0.0911969	1.65969	-1.02938	gene-Oar020991	Zcchc24
Chr4	105070001	105170000	105120000	0.147567	2.13619	-1.02016	--	--
Chr20	1270001	1370000	1320000	0.0907407	2.03609	-1.01044	--	--
Chr24	2950001	3050000	3000000	0.0874813	2.09643	-1.00992	--	--
Chr11	59230001	59330000	59280000	0.105324	2.18765	-1.00426	--	--
Chr3	68950001	69050000	69000000	0.120074	2.01908	-1.00283	gene-Oar004306	EFEMP1
Chr18	36470001	36570000	36520000	0.189444	1.93095	-1.00247	gene-Oar014877	PEAK1
Chr4	105060001	105160000	105110000	0.149068	2.07753	-1.00158	--	--
Chr20	1290001	1390000	1340000	0.0934535	2.00207	-0.999798	--	--
Chr3	68960001	69060000	69010000	0.115276	2.02668	-0.998567	gene-Oar004306	EFEMP1
Chr8	94560001	94660000	94610000	0.0909243	2.56808	-0.995242	--	--
Chr10	45260001	45360000	45310000	0.115294	2.1985	-0.994895	--	--
Chr10	45250001	45350000	45300000	0.115591	2.07977	-0.988954	--	--
Chr10	45240001	45340000	45290000	0.110356	1.86841	-0.988881	--	--
Chr18	36430001	36530000	36480000	0.20323	2.16548	-0.988549	gene-Oar014877	PEAK1
Chr8	94600001	94700000	94650000	0.100596	2.25548	-0.987798	--	--
Chr4	105080001	105180000	105130000	0.145778	2.10894	-0.987699	--	--
Chr17	54010001	54110000	54060000	0.094273	1.86078	-0.984446	gene-Oar014275	RFLNA
Chr13	52710001	52810000	52760000	0.172009	2.52606	-0.983181	--	--
Chr24	2960001	3060000	3010000	0.0879537	2.10407	-0.979948	--	--
Chr18	36490001	36590000	36540000	0.150199	1.62469	-0.968853	--	--
Chr12	37660001	37760000	37710000	0.118428	1.7384	-0.965929	gene-Oar013248;gene-Oar013249;gene-Oar013250	C1orf112;SCYL3;KIFAP3
Chr17	54030001	54130000	54080000	0.111261	1.89523	-0.965577	--	--
Chr12	37680001	37780000	37730000	0.103413	1.69535	-0.965494	gene-Oar013248;gene-Oar013249;gene-Oar013250	C1orf112;SCYL3;KIFAP3
Chr3	68930001	69030000	68980000	0.109972	2.02778	-0.960225	gene-Oar004306	EFEMP1
Chr17	54050001	54150000	54100000	0.105568	1.76166	-0.95501	--	--
Chr6	91460001	91560000	91510000	0.102339	1.85639	-0.951964	gene-Oar007855	ANKRD17
Chr14	50380001	50480000	50430000	0.131079	1.67479	-0.951583	gene-Oar015797;gene-Oar015798;gene-Oar015799;gene-Oar015800	CYP2B11;ERICH4;Tpst2;CCNB1
Chr18	36420001	36520000	36470000	0.251565	2.65366	-0.950402	gene-Oar014876;gene-Oar014877	PEAK1;PEAK1
Chr20	1280001	1380000	1330000	0.0933557	1.97518	-0.949765	--	--
Chr24	12940001	13040000	12990000	0.19266	2.02182	-0.944763	gene-Oar020031;gene-Oar020032;gene-Oar020033	CIITA;DEXI;CLEC16A
Chr16	43350001	43450000	43400000	0.152913	1.9796	-0.939429	--	--
Chr4	105050001	105150000	105100000	0.137763	1.95071	-0.939063	--	--
Chr16	51950001	52050000	52000000	0.1002	2.20769	-0.938382	gene-Oar013955	-
Chr10	45220001	45320000	45270000	0.108836	1.88003	-0.937241	gene-Oar011234	Rps14
Chr10	45230001	45330000	45280000	0.108836	1.88003	-0.937241	gene-Oar011234	Rps14
Chr14	50370001	50470000	50420000	0.0904764	1.54993	-0.931316	gene-Oar015797;gene-Oar015798;gene-Oar015799;gene-Oar015800	CYP2B11;ERICH4;Tpst2;CCNB1
Chr16	37070001	37170000	37120000	0.160151	1.83648	-0.918961	--	--
Chr10	31910001	32010000	31960000	0.626938	1.40381	-0.911639	gene-Oar011148	Fry
Chr14	50640001	50740000	50690000	0.0903501	1.99361	-0.90598	gene-Oar015806;gene-Oar015807;gene-Oar015808;gene-Oar015809;gene-Oar015810;gene-Oar015811	LIPE;CNFN;MEGF8;Tmem145;PAFAH1B3;Cic
Chr16	52190001	52290000	52240000	0.135544	1.81883	-0.901312	--	--
Chr14	50710001	50810000	50760000	0.0889585	1.55397	-0.900418	gene-Oar015808;gene-Oar015809;gene-Oar015810;gene-Oar015811;gene-Oar015812;gene-Oar015813;gene-Oar015814;gene-Oar015815	MEGF8;Tmem145;PAFAH1B3;Cic;Erf;GSK3A;ZNF526;Dedd2
Chr2	153170001	153270000	153220000	0.112752	1.65723	-0.897207	gene-Oar003040	SLC4A10
Chr16	37260001	37360000	37310000	0.195187	2.92664	-0.896024	--	--
Chr3	120650001	120750000	120700000	0.128054	2.15789	-0.895591	--	--
Chr10	45180001	45280000	45230000	0.159069	2.26699	-0.895404	gene-Oar011234	Rps14
Chr3	120660001	120760000	120710000	0.132986	2.2366	-0.894611	--	--
Chr17	54000001	54100000	54050000	0.0863979	1.75343	-0.893432	gene-Oar014274;gene-Oar014275	NCOR2;RFLNA
Chr3	68920001	69020000	68970000	0.105081	1.89822	-0.891835	gene-Oar004306	EFEMP1
Chr16	52200001	52300000	52250000	0.124989	1.84184	-0.884965	gene-Oar013956	-
Chr13	52550001	52650000	52600000	0.105503	2.00945	-0.884509	--	--
Chr21	7820001	7920000	7870000	0.0901008	1.78108	-0.872519	gene-Oar019279	Rab38
Chr14	50740001	50840000	50790000	0.0866074	1.50453	-0.872126	gene-Oar015811;gene-Oar015812;gene-Oar015813;gene-Oar015814;gene-Oar015815	Cic;Erf;GSK3A;ZNF526;Dedd2
Chr23	44300001	44400000	44350000	0.235168	1.82935	-0.870468	gene-Oar018085;gene-Oar018086	PTPN2;CEP192
Chr2	153180001	153280000	153230000	0.110086	1.62314	-0.869808	gene-Oar003040	SLC4A10
Chr18	36460001	36560000	36510000	0.181596	1.83638	-0.868062	gene-Oar014877	PEAK1
Chr27	880001	980000	930000	0.116354	2.38176	-0.864689	--	--
Chr27	890001	990000	940000	0.116354	2.38176	-0.864689	--	--
Chr5	55960001	56060000	56010000	0.163524	2.17655	-0.861452	gene-Oar008905;gene-Oar008906	ARHGAP26;ARHGAP26
Chr16	37060001	37160000	37110000	0.151506	1.75427	-0.85885	--	--
Chr24	2880001	2980000	2930000	0.094355	2.03331	-0.857742	--	--
Chr18	36410001	36510000	36460000	0.280145	2.91104	-0.854402	gene-Oar014876;gene-Oar014877	PEAK1;PEAK1
Chr10	44340001	44440000	44390000	0.178384	2.03354	-0.852665	--	--
Chr10	31920001	32020000	31970000	0.646392	1.37967	-0.85009	gene-Oar011148	Fry
Chr4	37570001	37670000	37620000	0.147597	2.11225	-0.848983	--	--
Chr5	19160001	19260000	19210000	0.098075	1.99183	-0.844827	--	--
Chr3	49930001	50030000	49980000	0.0893667	1.74677	-0.843805	--	--
Chr10	44330001	44430000	44380000	0.181455	2.0093	-0.840698	--	--
Chr23	44210001	44310000	44260000	0.246462	2.40229	-0.836164	gene-Oar018082;gene-Oar018083;gene-Oar018084;gene-Oar018085	SPIRE1;CEP76;PSMG2;PTPN2
Chr5	19150001	19250000	19200000	0.0972892	1.99189	-0.832035	--	--
Chr5	93190001	93290000	93240000	0.120912	5.93718	-0.82906	gene-Oar009102	ARRDC3
Chr6	91450001	91550000	91500000	0.106082	1.81619	-0.826853	gene-Oar007855	ANKRD17
Chr23	44230001	44330000	44280000	0.271424	2.51679	-0.823789	gene-Oar018083;gene-Oar018084;gene-Oar018085	CEP76;PSMG2;PTPN2
Chr5	73440001	73540000	73490000	0.108805	2.08047	-0.818687	--	--
Chr14	50720001	50820000	50770000	0.0920533	1.5748	-0.817284	gene-Oar015809;gene-Oar015810;gene-Oar015811;gene-Oar015812;gene-Oar015813;gene-Oar015814;gene-Oar015815	Tmem145;PAFAH1B3;Cic;Erf;GSK3A;ZNF526;Dedd2
Chr24	2900001	3000000	2950000	0.0956431	2.00305	-0.812781	--	--
Chr10	58780001	58880000	58830000	0.103824	2.44654	-0.810027	--	--
Chr14	50750001	50850000	50800000	0.0907635	1.49068	-0.808605	gene-Oar015811;gene-Oar015812;gene-Oar015813;gene-Oar015814;gene-Oar015815	Cic;Erf;GSK3A;ZNF526;Dedd2
Chr25	35060001	35160000	35110000	0.0902686	1.54461	-0.799847	gene-Oar020991	Zcchc24
Chr16	52210001	52310000	52260000	0.124632	1.82382	-0.797739	gene-Oar013956	-
Chr13	65800001	65900000	65850000	0.125741	1.85094	-0.796665	gene-Oar012817	CHMP4B
Chr12	37650001	37750000	37700000	0.110595	1.70695	-0.796081	gene-Oar013248;gene-Oar013249	C1orf112;SCYL3
Chr10	45280001	45380000	45330000	0.0895359	2.13484	-0.794431	--	--
Chr14	50730001	50830000	50780000	0.0964925	1.6118	-0.79429	gene-Oar015810;gene-Oar015811;gene-Oar015812;gene-Oar015813;gene-Oar015814;gene-Oar015815	PAFAH1B3;Cic;Erf;GSK3A;ZNF526;Dedd2
Chr24	2890001	2990000	2940000	0.0917792	1.99388	-0.792507	--	--
Chr10	45270001	45370000	45320000	0.122562	2.25496	-0.792491	--	--
Chr2	226190001	226290000	226240000	0.088748	1.40456	-0.788372	gene-Oar003344;gene-Oar003345	TTLL4;CYP27A1
Chr2	191520001	191620000	191570000	0.0919255	2.37131	-0.787738	--	--
Chr2	159390001	159490000	159440000	0.105351	1.2903	-0.785218	--	--
Chr10	46200001	46300000	46250000	0.0861447	2.07002	-0.782775	--	--
Chr16	51970001	52070000	52020000	0.0955751	2.12554	-0.780157	gene-Oar013955	-
Chr21	3170001	3270000	3220000	0.0882033	1.73873	-0.777972	--	--
Chr3	68910001	69010000	68960000	0.0940857	1.65717	-0.777756	gene-Oar004306	EFEMP1
Chr1	50560001	50660000	50610000	0.103546	2.52642	-0.77616	gene-Oar000484	TNNI3K
Chr1	50570001	50670000	50620000	0.103301	2.57665	-0.776016	gene-Oar000484	TNNI3K
Chr8	71430001	71530000	71480000	0.103319	2.27375	-0.775992	--	--
Chr23	44220001	44320000	44270000	0.248309	2.40593	-0.769629	gene-Oar018082;gene-Oar018083;gene-Oar018084;gene-Oar018085	SPIRE1;CEP76;PSMG2;PTPN2
Chr27	53400001	53500000	53450000	0.120417	3.24183	-0.763731	gene-Oar006037	HUWE1
Chr27	53410001	53510000	53460000	0.120417	3.24183	-0.763731	gene-Oar006037	HUWE1
Chr27	53420001	53520000	53470000	0.120417	3.24183	-0.763731	gene-Oar006037	HUWE1
Chr27	53430001	53530000	53480000	0.120417	3.24183	-0.763731	gene-Oar006037	HUWE1
Chr27	53440001	53540000	53490000	0.120417	3.24183	-0.763731	gene-Oar006037	HUWE1
Chr27	53450001	53550000	53500000	0.120417	3.24183	-0.763731	gene-Oar006037	HUWE1
Chr27	53460001	53560000	53510000	0.120417	3.24183	-0.763731	gene-Oar006037	HUWE1
Chr27	53470001	53570000	53520000	0.120417	3.24183	-0.763731	gene-Oar006038;gene-Oar006039	HSD17B10;RIBC1
Chr27	53480001	53580000	53530000	0.120417	3.24183	-0.763731	gene-Oar006038;gene-Oar006039	HSD17B10;RIBC1
Chr27	53490001	53590000	53540000	0.120417	3.24183	-0.763731	gene-Oar006038;gene-Oar006039;gene-Oar006040	HSD17B10;RIBC1;SMC1A
Chr18	36570001	36670000	36620000	0.133686	1.5019	-0.762034	--	--
Chr18	36590001	36690000	36640000	0.117911	1.46264	-0.761553	--	--
Chr10	45600001	45700000	45650000	0.0863926	2.10829	-0.760884	--	--
Chr10	58730001	58830000	58780000	0.159846	2.28948	-0.76043	gene-Oar011271	SPRY2
Chr17	54060001	54160000	54110000	0.0898827	1.68317	-0.756756	--	--
Chr14	50630001	50730000	50680000	0.0875888	1.89528	-0.753795	gene-Oar015806;gene-Oar015807;gene-Oar015808;gene-Oar015809;gene-Oar015810	LIPE;CNFN;MEGF8;Tmem145;PAFAH1B3
Chr16	51980001	52080000	52030000	0.0964689	2.19536	-0.751903	--	--
Chr13	52600001	52700000	52650000	0.188053	2.31085	-0.750202	--	--
Chr16	43360001	43460000	43410000	0.153239	1.90572	-0.748178	--	--
Chr13	52560001	52660000	52610000	0.0996855	1.86474	-0.748165	--	--
Chr21	3160001	3260000	3210000	0.0906345	1.82182	-0.741861	--	--
Chr23	44200001	44300000	44250000	0.236467	2.26772	-0.741624	gene-Oar018082;gene-Oar018083;gene-Oar018084;gene-Oar018085	SPIRE1;CEP76;PSMG2;PTPN2
Chr13	52570001	52670000	52620000	0.097793	1.77385	-0.738178	--	--
Chr13	52580001	52680000	52630000	0.097793	1.77385	-0.738178	--	--
Chr11	59240001	59340000	59290000	0.0964776	1.9742	-0.73488	--	--
Chr3	219150001	219250000	219200000	0.130837	1.59195	-0.734559	gene-Oar005505;gene-Oar005506;gene-Oar005507;gene-Oar005508	-;MICALL1;C22orf23;POLR2F
Chr3	154530001	154630000	154580000	0.110466	2.70394	-0.733078	--	--
Chr21	3140001	3240000	3190000	0.12339	2.152	-0.727711	--	--
Chr25	15790001	15890000	15840000	0.123859	1.93173	-0.727273	gene-Oar020866;gene-Oar020867	-;Ank3
Chr1	133260001	133360000	133310000	0.0891296	1.36223	-0.726129	--	--
Chr6	87680001	87780000	87730000	0.131266	2.52157	-0.726112	gene-Oar007820;gene-Oar007821	KIT;-
Chr12	3840001	3940000	3890000	0.0955816	1.80298	-0.724626	gene-Oar013074;gene-Oar013075	NUCKS1;SLC41A1
Chr21	3150001	3250000	3200000	0.124044	2.11122	-0.723475	--	--
Chr1	166920001	167020000	166970000	0.0872747	1.83956	-0.722693	gene-Oar001341;gene-Oar001342	Epha6;DNAJC2
Chr16	37050001	37150000	37100000	0.147604	1.56837	-0.720867	--	--
Chr10	45560001	45660000	45610000	0.0965363	2.59075	-0.719869	--	--
Chr10	45570001	45670000	45620000	0.0965363	2.59075	-0.719869	--	--
Chr10	45580001	45680000	45630000	0.0965363	2.59075	-0.719869	--	--
Chr2	80470001	80570000	80520000	0.106547	1.98586	-0.719035	--	--
Chr9	72390001	72490000	72440000	0.0953042	1.77243	-0.717571	gene-Oar010384	ANGPT1
Chr13	61190001	61290000	61240000	0.112946	1.71421	-0.711172	--	--
Chr24	2910001	3010000	2960000	0.0977209	2.04415	-0.709416	--	--
Chr6	87660001	87760000	87710000	0.146029	2.17954	-0.709158	gene-Oar007819;gene-Oar007820;gene-Oar007821	KIT;KIT;-
Chr23	44310001	44410000	44360000	0.225239	1.65512	-0.707027	gene-Oar018085;gene-Oar018086	PTPN2;CEP192
Chr5	19170001	19270000	19220000	0.100018	1.88025	-0.706007	--	--
Chr18	36600001	36700000	36650000	0.108658	1.43968	-0.703067	--	--
Chr16	51930001	52030000	51980000	0.0932195	1.72915	-0.701675	gene-Oar013955	-
Chr2	88490001	88590000	88540000	0.106039	2.05061	-0.700605	gene-Oar002651;gene-Oar002652	DENND4C;RPS6
Chr5	73430001	73530000	73480000	0.11344	2.0207	-0.698131	--	--
Chr9	72360001	72460000	72410000	0.116401	1.97496	-0.693261	gene-Oar010384	ANGPT1
Chr2	159380001	159480000	159430000	0.109632	1.30584	-0.686591	--	--
Chr6	2720001	2820000	2770000	0.0995321	1.61206	-0.685123	gene-Oar007494	KRBOX4
Chr2	163420001	163520000	163470000	0.103759	2.10218	-0.684773	gene-Oar003083;gene-Oar003084	NMI;RBM43
Chr9	72370001	72470000	72420000	0.115914	1.86262	-0.682602	gene-Oar010384	ANGPT1
Chr27	113230001	113330000	113280000	0.207455	3.12408	-0.676892	gene-Oar006521	DCAF12L2
Chr27	113240001	113340000	113290000	0.207455	3.12408	-0.676892	gene-Oar006521	DCAF12L2
Chr27	113250001	113350000	113300000	0.207455	3.12408	-0.676892	gene-Oar006521	DCAF12L2
Chr27	113260001	113360000	113310000	0.207455	3.12408	-0.676892	gene-Oar006521	DCAF12L2
Chr27	113270001	113370000	113320000	0.207455	3.12408	-0.676892	gene-Oar006521	DCAF12L2
Chr27	113280001	113380000	113330000	0.207455	3.12408	-0.676892	gene-Oar006521	DCAF12L2
Chr27	113290001	113390000	113340000	0.207455	3.12408	-0.676892	gene-Oar006522	-
Chr13	21910001	22010000	21960000	0.0911571	1.89763	-0.67684	gene-Oar012371	CCDC7
Chr10	31900001	32000000	31950000	0.583931	1.43801	-0.675564	gene-Oar011148	Fry
Chr10	44320001	44420000	44370000	0.190587	1.94017	-0.674917	--	--
Chr1	40530001	40630000	40580000	0.0991298	1.69798	-0.670224	gene-Oar000448;gene-Oar000449	JAK1;Sap30
Chr3	219330001	219430000	219380000	0.130801	2.21777	-0.667028	gene-Oar005510;gene-Oar005511;gene-Oar005512;gene-Oar005513	PICK1;SLC16A8;BAIAP2L2;Pla2g6
Chr3	43080001	43180000	43130000	0.0920486	2.04621	-0.660002	gene-Oar004163	Actr2
Chr12	37630001	37730000	37680000	0.11152	1.68041	-0.653319	gene-Oar013247;gene-Oar013248;gene-Oar013249	METTL18;C1orf112;SCYL3
Chr3	229540001	229640000	229590000	0.144514	1.78421	-0.652315	gene-Oar005651;gene-Oar005652;gene-Oar005653;gene-Oar005654;gene-Oar005655;gene-Oar005656;gene-Oar005657;gene-Oar005658	MOV10L1;Panx2;TRABD;-;-;TUBGCP6;Mapk12;Mapk11
Chr16	37270001	37370000	37320000	0.168617	2.42981	-0.651986	--	--
Chr17	54070001	54170000	54120000	0.0889957	1.62166	-0.651249	--	--
Chr25	15800001	15900000	15850000	0.120706	1.87169	-0.650882	gene-Oar020866;gene-Oar020867	-;Ank3
Chr17	54080001	54180000	54130000	0.0881101	1.59406	-0.646866	--	--
Chr10	45070001	45170000	45120000	0.13592	1.85791	-0.646167	--	--
Chr10	45110001	45210000	45160000	0.126391	1.69715	-0.645582	--	--
Chr12	46190001	46290000	46240000	0.102152	1.89918	-0.645137	--	--
Chr2	51390001	51490000	51440000	0.0862136	1.66694	-0.64319	gene-Oar002445;gene-Oar002446;gene-Oar002447	SHB;SLC25A51;Dcaf10
Chr9	72380001	72480000	72430000	0.116693	1.86066	-0.641152	gene-Oar010384	ANGPT1
Chr5	73450001	73550000	73500000	0.0968973	1.86629	-0.640308	--	--
Chr3	120630001	120730000	120680000	0.101682	1.85448	-0.639305	--	--
Chr5	73420001	73520000	73470000	0.109525	1.95468	-0.63926	--	--
Chr3	219140001	219240000	219190000	0.130161	1.49238	-0.638343	gene-Oar005504;gene-Oar005505;gene-Oar005506;gene-Oar005507;gene-Oar005508	ANKRD54;-;MICALL1;C22orf23;POLR2F
Chr3	58130001	58230000	58180000	0.152904	1.51972	-0.637736	--	--
Chr12	37620001	37720000	37670000	0.108193	1.64761	-0.635502	gene-Oar013247;gene-Oar013248;gene-Oar013249	METTL18;C1orf112;SCYL3
Chr13	52590001	52690000	52640000	0.172249	2.12283	-0.633578	--	--
Chr2	57920001	58020000	57970000	0.183701	2.02948	-0.632826	gene-Oar002514	Tle2
Chr12	3830001	3930000	3880000	0.110927	1.80247	-0.631781	gene-Oar013074;gene-Oar013075	NUCKS1;SLC41A1
Chr17	61220001	61320000	61270000	0.0879105	1.81965	-0.631586	gene-Oar014365	MED13L
Chr13	61180001	61280000	61230000	0.113434	1.61004	-0.628709	--	--
Chr16	51960001	52060000	52010000	0.0924708	2.04121	-0.62656	gene-Oar013955	-
Chr6	2730001	2830000	2780000	0.0935763	1.60974	-0.624267	gene-Oar007494	KRBOX4
Chr2	124510001	124610000	124560000	0.0878662	1.42377	-0.623627	gene-Oar002884	PMS1
Chr18	36580001	36680000	36630000	0.115162	1.4077	-0.621338	--	--
Chr16	52170001	52270000	52220000	0.100285	1.39166	-0.618587	--	--
Chr10	44920001	45020000	44970000	0.160437	2.71256	-0.61799	--	--
Chr6	14140001	14240000	14190000	0.163632	1.72344	-0.617067	gene-Oar007534	CAMK2D
Chr13	21900001	22000000	21950000	0.0893908	1.8666	-0.614479	gene-Oar012371	CCDC7
Chr13	65740001	65840000	65790000	0.08573	1.71794	-0.613766	gene-Oar012816;gene-Oar012817	ZNF341;CHMP4B
Chr3	154540001	154640000	154590000	0.122639	2.70585	-0.612496	--	--
Chr2	51400001	51500000	51450000	0.0970027	1.64817	-0.611275	gene-Oar002446;gene-Oar002447	SLC25A51;Dcaf10
Chr5	19180001	19280000	19230000	0.104139	1.77885	-0.611009	gene-Oar008434	Vav1
Chr2	163410001	163510000	163460000	0.11493	2.11335	-0.609153	gene-Oar003083;gene-Oar003084	NMI;RBM43
Chr10	45100001	45200000	45150000	0.122432	1.69663	-0.607326	--	--
Chr1	133250001	133350000	133300000	0.0911287	1.30673	-0.607085	--	--
Chr19	58700001	58800000	58750000	0.102631	1.48486	-0.604388	gene-Oar016720	RAF1
Chr2	57910001	58010000	57960000	0.234696	2.46019	-0.603583	gene-Oar002514	Tle2
Chr24	12930001	13030000	12980000	0.198384	1.78959	-0.602975	gene-Oar020031;gene-Oar020032;gene-Oar020033	CIITA;DEXI;CLEC16A
Chr11	59200001	59300000	59250000	0.0892909	1.71985	-0.602041	--	--
Chr17	54090001	54190000	54140000	0.0913323	1.53225	-0.601809	--	--
Chr3	120640001	120740000	120690000	0.120228	1.96671	-0.601796	--	--
Chr6	14180001	14280000	14230000	0.121237	1.33632	-0.599463	gene-Oar007534	CAMK2D
Chr3	49950001	50050000	50000000	0.106242	1.83183	-0.598672	--	--
Chr2	153190001	153290000	153240000	0.106549	1.58977	-0.598449	gene-Oar003040	SLC4A10
Chr12	42560001	42660000	42610000	0.169786	2.04793	-0.59349	gene-Oar013297;gene-Oar013298	Mtor;ANGPTL7
Chr5	19140001	19240000	19190000	0.092663	1.82499	-0.593156	--	--
Chr10	45130001	45230000	45180000	0.124653	1.79214	-0.580927	--	--
Chr13	61170001	61270000	61220000	0.112336	1.56249	-0.578647	--	--
Chr12	42570001	42670000	42620000	0.166727	1.96529	-0.57558	gene-Oar013297;gene-Oar013298	Mtor;ANGPTL7
Chr13	61160001	61260000	61210000	0.1017	1.51341	-0.575488	--	--
Chr6	98920001	99020000	98970000	0.0888987	3.2002	-0.574856	gene-Oar007905	-
Chr6	98930001	99030000	98980000	0.0888987	3.2002	-0.574856	gene-Oar007905	-
Chr2	80460001	80560000	80510000	0.0920305	1.86962	-0.568722	--	--
Chr25	15820001	15920000	15870000	0.123216	1.85416	-0.567362	gene-Oar020866;gene-Oar020867	-;Ank3
Chr25	15810001	15910000	15860000	0.125158	1.84002	-0.564974	gene-Oar020866;gene-Oar020867	-;Ank3
Chr16	51920001	52020000	51970000	0.087474	1.60835	-0.564801	gene-Oar013955	-
Chr2	163400001	163500000	163450000	0.107201	2.04771	-0.562257	gene-Oar003083;gene-Oar003084	NMI;RBM43
Chr1	50510001	50610000	50560000	0.0862352	1.90557	-0.557059	gene-Oar000484	TNNI3K
Chr10	45080001	45180000	45130000	0.109378	1.69413	-0.556553	--	--
Chr2	60140001	60240000	60190000	0.118106	1.76036	-0.555551	gene-Oar002521	VPS13A
Chr16	37030001	37130000	37080000	0.0921229	1.3388	-0.555128	--	--
Chr3	77480001	77580000	77530000	0.0898968	1.5696	-0.554734	gene-Oar004346;gene-Oar004347;gene-Oar004348;gene-Oar004349	Rpl17;FBXO11;MSH6;-
Chr10	45120001	45220000	45170000	0.11716	1.79759	-0.554192	--	--
Chr4	105150001	105250000	105200000	0.104833	1.67913	-0.551372	--	--
Chr1	50530001	50630000	50580000	0.109574	2.26026	-0.549789	gene-Oar000484	TNNI3K
Chr10	45090001	45190000	45140000	0.123119	1.74807	-0.548944	--	--
Chr3	120700001	120800000	120750000	0.113475	1.87307	-0.545741	--	--
Chr21	3130001	3230000	3180000	0.114974	2.01592	-0.543566	--	--
Chr1	36490001	36590000	36540000	0.108752	2.0243	-0.543107	gene-Oar000426;gene-Oar000427	-;NFIA
Chr25	15830001	15930000	15880000	0.124482	1.81077	-0.54298	gene-Oar020866;gene-Oar020867	-;Ank3
Chr3	229550001	229650000	229600000	0.139708	1.78788	-0.542566	gene-Oar005652;gene-Oar005653;gene-Oar005654;gene-Oar005655;gene-Oar005656;gene-Oar005657;gene-Oar005658;gene-Oar005659	Panx2;TRABD;-;-;TUBGCP6;Mapk12;Mapk11;PLXNB2
Chr10	44350001	44450000	44400000	0.17375	1.98497	-0.538537	--	--
Chr1	36500001	36600000	36550000	0.106706	1.90324	-0.536673	gene-Oar000426;gene-Oar000427	-;NFIA
Chr1	40520001	40620000	40570000	0.0952183	1.61323	-0.536406	gene-Oar000448;gene-Oar000449	JAK1;Sap30
Chr6	14170001	14270000	14220000	0.154333	1.42507	-0.535744	gene-Oar007534	CAMK2D
Chr1	50550001	50650000	50600000	0.123616	2.60224	-0.534541	gene-Oar000484	TNNI3K
Chr6	14150001	14250000	14200000	0.160651	1.65578	-0.534361	gene-Oar007534	CAMK2D
Chr20	25620001	25720000	25670000	0.093231	1.37539	-0.531907	gene-Oar018499;gene-Oar018500	HLA-DQB2;-
Chr13	21920001	22020000	21970000	0.0904405	1.84226	-0.530902	gene-Oar012371	CCDC7
Chr10	44860001	44960000	44910000	0.109658	2.0978	-0.52822	--	--
Chr10	44910001	45010000	44960000	0.14839	2.58602	-0.527739	--	--
Chr3	39560001	39660000	39610000	0.0938801	1.78298	-0.526691	gene-Oar004144;gene-Oar004145	ARHGAP25;Arhgap25
Chr7	56930001	57030000	56980000	0.124578	1.52879	-0.523614	gene-Oar009671	UNC13C
Chr1	50540001	50640000	50590000	0.118291	2.57337	-0.521879	gene-Oar000484	TNNI3K
Chr20	25590001	25690000	25640000	0.0981308	1.40874	-0.519593	gene-Oar018499;gene-Oar018500	HLA-DQB2;-
Chr3	49980001	50080000	50030000	0.0978349	1.72999	-0.519241	gene-Oar004198	PTP
Chr27	900001	1000000	950000	0.16846	2.99465	-0.512938	--	--
Chr27	910001	1010000	960000	0.16846	2.99465	-0.512938	--	--
Chr27	920001	1020000	970000	0.16846	2.99465	-0.512938	--	--
Chr1	3610001	3710000	3660000	0.109479	2.72241	-0.512938	gene-Oar000062;gene-Oar000063;gene-Oar000064	RAB17;PRLH;MLPH
Chr1	3620001	3720000	3670000	0.109479	2.72241	-0.512938	gene-Oar000062;gene-Oar000063;gene-Oar000064	RAB17;PRLH;MLPH
Chr1	3630001	3730000	3680000	0.109479	2.72241	-0.512938	gene-Oar000063;gene-Oar000064	PRLH;MLPH
Chr1	3640001	3740000	3690000	0.109479	2.72241	-0.512938	gene-Oar000064	MLPH
Chr1	3650001	3750000	3700000	0.109479	2.72241	-0.512938	gene-Oar000064;gene-Oar000065	MLPH;CDC7
Chr6	53890001	53990000	53940000	0.0945057	1.92387	-0.510034	--	--
Chr15	6360001	6460000	6410000	0.0867765	1.50526	-0.508898	gene-Oar011459	Ddx19a
Chr5	19190001	19290000	19240000	0.105013	1.72587	-0.508134	gene-Oar008434	Vav1
Chr6	14130001	14230000	14180000	0.170752	2.02918	-0.507597	gene-Oar007534	CAMK2D
Chr1	284330001	284430000	284380000	0.158364	1.93842	-0.506897	gene-Oar002072;gene-Oar002073;gene-Oar002074	KAT2B;RAB17;MLPH
Chr12	46180001	46280000	46230000	0.0954319	1.78458	-0.502546	--	--
Chr10	44880001	44980000	44930000	0.141656	2.32876	-0.501446	--	--
Chr4	105040001	105140000	105090000	0.117375	1.78653	-0.49668	--	--
Chr1	50520001	50620000	50570000	0.0998295	2.03419	-0.492909	gene-Oar000484	TNNI3K
Chr4	105030001	105130000	105080000	0.117698	1.88785	-0.490095	--	--
Chr3	43090001	43190000	43140000	0.104254	2.08048	-0.488292	gene-Oar004163;gene-Oar004164	Actr2;Rps23
Chr3	154550001	154650000	154600000	0.137285	2.58672	-0.485822	--	--
Chr16	37040001	37140000	37090000	0.122199	1.43843	-0.483503	--	--
Chr10	44890001	44990000	44940000	0.15034	2.45025	-0.482222	--	--
Chr2	256210001	256310000	256260000	0.230162	1.78301	-0.48142	--	--
Chr2	256220001	256320000	256270000	0.230162	1.78301	-0.48142	--	--
Chr13	61150001	61250000	61200000	0.0941633	1.42791	-0.481418	--	--
Chr13	21930001	22030000	21980000	0.0871736	1.81556	-0.479986	gene-Oar012371	CCDC7
Chr16	52180001	52280000	52230000	0.100748	1.36438	-0.479909	--	--
Chr13	78630001	78730000	78680000	0.104427	1.50786	-0.479861	gene-Oar012976	CDC20
Chr9	47630001	47730000	47680000	0.0895262	1.51751	-0.474604	gene-Oar010294	C8orf34
Chr3	120210001	120310000	120260000	0.109893	1.62525	-0.474529	--	--
Chr7	56920001	57020000	56970000	0.128273	1.49265	-0.473863	gene-Oar009671	UNC13C
Chr3	120710001	120810000	120760000	0.110781	1.83162	-0.473531	--	--
Chr4	37530001	37630000	37580000	0.125277	1.50575	-0.471304	--	--
Chr3	49970001	50070000	50020000	0.0989965	1.73984	-0.46968	gene-Oar004198	PTP
Chr7	56940001	57040000	56990000	0.100634	1.39783	-0.467796	gene-Oar009671	UNC13C
Chr5	19130001	19230000	19180000	0.0930392	1.77808	-0.465531	--	--
Chr3	58120001	58220000	58170000	0.234361	1.47094	-0.462898	--	--
Chr4	105160001	105260000	105210000	0.0897368	1.57549	-0.461237	--	--
Chr6	91490001	91590000	91540000	0.115725	1.46416	-0.460217	gene-Oar007855	ANKRD17
Chr13	42460001	42560000	42510000	0.1191	1.9813	-0.4583	gene-Oar012518	KIZ
Chr2	124520001	124620000	124570000	0.0888956	1.46261	-0.456449	gene-Oar002884;gene-Oar002886	PMS1;OSGEPL1
Chr4	37540001	37640000	37590000	0.12614	1.71271	-0.456352	--	--
Chr10	44960001	45060000	45010000	0.153306	2.63087	-0.455418	--	--
Chr3	50010001	50110000	50060000	0.109293	1.64535	-0.453942	gene-Oar004198	PTP
Chr27	80930001	81030000	80980000	0.115574	2.57909	-0.448258	gene-Oar006266	FAM209A
Chr27	80940001	81040000	80990000	0.115574	2.57909	-0.448258	gene-Oar006266	FAM209A
Chr27	80950001	81050000	81000000	0.115574	2.57909	-0.448258	gene-Oar006266	FAM209A
Chr27	80960001	81060000	81010000	0.115574	2.57909	-0.448258	gene-Oar006266	FAM209A
Chr27	80970001	81070000	81020000	0.115574	2.57909	-0.448258	gene-Oar006266	FAM209A
Chr3	49960001	50060000	50010000	0.101376	1.76004	-0.445412	gene-Oar004198	PTP
Chr5	73410001	73510000	73460000	0.0869775	1.76097	-0.443047	--	--
Chr2	41940001	42040000	41990000	0.104294	1.81858	-0.442127	gene-Oar002354	STC1
Chr2	73250001	73350000	73300000	0.112031	1.88243	-0.44203	gene-Oar002592	GLIS3
Chr11	20520001	20620000	20570000	0.0985683	1.33349	-0.441709	gene-Oar017150;gene-Oar017151;gene-Oar017152;gene-Oar017153;gene-Oar017154;gene-Oar017155;gene-Oar017156;gene-Oar017157	Aoc3;AOC2;BECN1;COA3;Wnk4;VPS25;RAMP2;EZH1
Chr6	91500001	91600000	91550000	0.114691	1.33262	-0.439315	gene-Oar007855	ANKRD17
Chr3	50000001	50100000	50050000	0.0971297	1.58324	-0.435999	gene-Oar004198	PTP
Chr4	37560001	37660000	37610000	0.125196	1.80017	-0.432874	--	--
Chr10	45950001	46050000	46000000	0.120121	1.43155	-0.432405	--	--
Chr12	3820001	3920000	3870000	0.101582	1.63372	-0.431761	gene-Oar013074;gene-Oar013075	NUCKS1;SLC41A1
Chr3	49990001	50090000	50040000	0.0940232	1.60658	-0.429958	gene-Oar004198	PTP
Chr10	58720001	58820000	58770000	0.154407	2.11775	-0.429016	gene-Oar011271	SPRY2
Chr6	14160001	14260000	14210000	0.149168	1.52775	-0.427349	gene-Oar007534	CAMK2D
Chr10	45920001	46020000	45970000	0.105318	1.83236	-0.426439	--	--
Chr16	52160001	52260000	52210000	0.110604	1.30924	-0.425935	--	--
Chr10	79280001	79380000	79330000	0.110206	1.4055	-0.422064	gene-Oar011323	ABCC4
Chr10	79290001	79390000	79340000	0.110206	1.4055	-0.422064	gene-Oar011323	ABCC4
Chr10	44930001	45030000	44980000	0.162007	2.50964	-0.416881	--	--
Chr2	123120001	123220000	123170000	0.100239	1.51059	-0.414932	gene-Oar002871;gene-Oar002872	RPS3A;MAP3K2
Chr13	42470001	42570000	42520000	0.121727	1.95533	-0.414545	gene-Oar012518	KIZ
Chr13	10600001	10700000	10650000	0.103277	1.47817	-0.413951	--	--
Chr10	45060001	45160000	45110000	0.125696	1.74019	-0.413933	--	--
Chr16	53280001	53380000	53330000	0.125434	1.56553	-0.412089	--	--
Chr9	72350001	72450000	72400000	0.116584	1.85677	-0.41136	gene-Oar010384	ANGPT1
Chr9	70970001	71070000	71020000	0.148605	2.03109	-0.410178	--	--
Chr24	12920001	13020000	12970000	0.200984	1.65938	-0.410024	gene-Oar020031;gene-Oar020032;gene-Oar020033	CIITA;DEXI;CLEC16A
Chr12	42550001	42650000	42600000	0.160168	1.94197	-0.409517	gene-Oar013296;gene-Oar013297;gene-Oar013298	UBIAD1;Mtor;ANGPTL7
Chr10	44900001	45000000	44950000	0.138204	2.44342	-0.403484	--	--
Chr19	39730001	39830000	39780000	0.0858395	1.8027	-0.400508	gene-Oar016474;gene-Oar016475	PSMD6;ATXN7
Chr9	70990001	71090000	71040000	0.132999	1.90797	-0.399817	--	--
Chr2	88480001	88580000	88530000	0.098685	1.91219	-0.398329	gene-Oar002651	DENND4C
Chr13	65810001	65910000	65860000	0.134378	1.72197	-0.395036	--	--
Chr3	135050001	135150000	135100000	0.0928717	1.33337	-0.393463	gene-Oar004737;gene-Oar004738;gene-Oar004739;gene-Oar004740;gene-Oar004741;gene-Oar004742;gene-Oar004743	HOXC4;Hoxc5;Hoxc8;Hoxc9;HOXC10;HOXC11;HOXC12
Chr18	36560001	36660000	36610000	0.134517	1.37735	-0.393407	--	--
Chr7	56910001	57010000	56960000	0.130145	1.34829	-0.392918	gene-Oar009671	UNC13C
Chr17	61180001	61280000	61230000	0.114296	1.7227	-0.386905	gene-Oar014365	MED13L
Chr3	39550001	39650000	39600000	0.0884851	1.7253	-0.385884	gene-Oar004144;gene-Oar004145	ARHGAP25;Arhgap25
Chr13	42450001	42550000	42500000	0.118194	1.94076	-0.38588	gene-Oar012518	KIZ
Chr2	153210001	153310000	153260000	0.0993332	1.4503	-0.384984	gene-Oar003040	SLC4A10
Chr27	113300001	113400000	113350000	0.148387	2.09005	-0.38214	gene-Oar006522	-
Chr27	113310001	113410000	113360000	0.148387	2.09005	-0.38214	gene-Oar006522	-
Chr27	113320001	113420000	113370000	0.148387	2.09005	-0.38214	gene-Oar006522	-
Chr6	87670001	87770000	87720000	0.122156	2.09104	-0.380529	gene-Oar007820;gene-Oar007821	KIT;-
Chr9	70960001	71060000	71010000	0.150343	1.95556	-0.378044	--	--
Chr6	91480001	91580000	91530000	0.126126	1.4053	-0.372701	gene-Oar007855	ANKRD17
Chr14	35730001	35830000	35780000	0.155642	1.87085	-0.371748	gene-Oar015535;gene-Oar015536	CDH1;TANGO6
Chr13	65820001	65920000	65870000	0.142107	1.76621	-0.371607	gene-Oar012818	Raly
Chr6	2710001	2810000	2760000	0.120514	1.53668	-0.370829	gene-Oar007494	KRBOX4
Chr4	37510001	37610000	37560000	0.110169	1.35585	-0.368919	--	--
Chr10	44870001	44970000	44920000	0.136545	2.16567	-0.368899	--	--
Chr14	35740001	35840000	35790000	0.156711	1.82458	-0.368785	gene-Oar015535;gene-Oar015536	CDH1;TANGO6
Chr2	123110001	123210000	123160000	0.110347	1.66199	-0.365267	gene-Oar002871;gene-Oar002872	RPS3A;MAP3K2
Chr3	219240001	219340000	219290000	0.0908504	1.61971	-0.365238	gene-Oar005508;gene-Oar005509;gene-Oar005510	POLR2F;SOX10;PICK1
Chr3	188640001	188740000	188690000	0.139906	1.29002	-0.364862	--	--
Chr3	154520001	154620000	154570000	0.112799	2.38592	-0.364351	--	--
Chr3	188650001	188750000	188700000	0.128784	1.28287	-0.364084	--	--
Chr6	91470001	91570000	91520000	0.126542	1.46309	-0.36371	gene-Oar007855	ANKRD17
Chr9	70980001	71080000	71030000	0.142025	1.96605	-0.361305	--	--
Chr1	260270001	260370000	260320000	0.141647	1.52783	-0.360354	gene-Oar001883;gene-Oar001884	Ky;CEP63
Chr23	44040001	44140000	44090000	0.109343	1.52215	-0.360116	gene-Oar018079;gene-Oar018080;gene-Oar018081	PRELID3A;-;Mrgbp
Chr9	72340001	72440000	72390000	0.103895	1.79569	-0.357974	gene-Oar010384	ANGPT1
Chr19	2050001	2150000	2100000	0.0876059	1.57167	-0.35774	gene-Oar016270	URGCP
Chr19	2060001	2160000	2110000	0.0876059	1.57167	-0.35774	gene-Oar016270	URGCP
Chr9	71030001	71130000	71080000	0.12381	1.90227	-0.354602	gene-Oar010382	EMC2
Chr3	40270001	40370000	40320000	0.120543	1.68782	-0.354057	--	--
Chr18	36400001	36500000	36450000	0.249527	2.3164	-0.353908	gene-Oar014876;gene-Oar014877	PEAK1;PEAK1
Chr15	50120001	50220000	50170000	0.157293	1.74279	-0.348791	gene-Oar011889;gene-Oar011890;gene-Oar011891;gene-Oar011892;gene-Oar011893	HBE2;HBE1;-;HBE2;-
Chr10	44940001	45040000	44990000	0.171714	2.56436	-0.348439	--	--
Chr10	44950001	45050000	45000000	0.171714	2.56436	-0.348439	--	--
Chr4	105020001	105120000	105070000	0.102795	1.54341	-0.346504	--	--
Chr1	50500001	50600000	50550000	0.0913947	1.8848	-0.346357	gene-Oar000484	TNNI3K
Chr2	51420001	51520000	51470000	0.123881	1.76836	-0.344684	gene-Oar002447;gene-Oar002448	Dcaf10;EXOSC3
Chr10	45940001	46040000	45990000	0.11434	1.38352	-0.3423	--	--
Chr9	88370001	88470000	88420000	0.158419	1.50877	-0.341682	gene-Oar010466	FBXW2
Chr10	3410001	3510000	3460000	0.0917509	1.27018	-0.341179	--	--
Chr13	42440001	42540000	42490000	0.127061	1.91475	-0.340966	gene-Oar012518	KIZ
Chr1	36510001	36610000	36560000	0.100696	1.48979	-0.336987	gene-Oar000426;gene-Oar000427	-;NFIA
Chr9	71000001	71100000	71050000	0.11499	1.83555	-0.335835	--	--
Chr12	46200001	46300000	46250000	0.100412	1.62479	-0.33529	--	--
Chr26	17460001	17560000	17510000	0.155256	1.5367	-0.334842	gene-Oar020603;gene-Oar020604;gene-Oar020605;gene-Oar020606;gene-Oar020607	UFSP2;ANKRD37;-;CCDC110;PDLIM3
Chr3	58110001	58210000	58160000	0.250668	1.44728	-0.333668	--	--
Chr6	91510001	91610000	91560000	0.101103	1.28927	-0.331506	gene-Oar007855	ANKRD17
Chr4	10380001	10480000	10430000	0.0961708	1.40693	-0.330182	--	--
Chr2	126410001	126510000	126460000	0.0977742	1.60902	-0.329598	--	--
Chr19	39720001	39820000	39770000	0.0880843	1.78248	-0.328137	gene-Oar016474;gene-Oar016475	PSMD6;ATXN7
Chr15	40990001	41090000	41040000	0.0915806	1.331	-0.327396	gene-Oar011705	TEAD4
Chr2	153220001	153320000	153270000	0.112383	1.41592	-0.325261	gene-Oar003040	SLC4A10
Chr13	42480001	42580000	42530000	0.115586	1.77697	-0.324453	gene-Oar012518	KIZ
Chr10	45930001	46030000	45980000	0.107442	1.39625	-0.323999	--	--
Chr9	71020001	71120000	71070000	0.12292	1.87636	-0.322226	--	--
Chr1	166880001	166980000	166930000	0.0907658	1.57118	-0.318999	gene-Oar001340;gene-Oar001341	EPHA6;Epha6
Chr4	31350001	31450000	31400000	0.128041	2.33594	-0.317752	--	--
Chr10	44270001	44370000	44320000	0.11022	1.39867	-0.317363	--	--
Chr20	25610001	25710000	25660000	0.112031	1.28444	-0.31644	gene-Oar018499;gene-Oar018500	HLA-DQB2;-
Chr4	37550001	37650000	37600000	0.120591	1.71108	-0.315411	--	--
Chr2	81670001	81770000	81720000	0.122149	1.56017	-0.313936	--	--
Chr2	227270001	227370000	227320000	0.141607	2.05629	-0.313252	--	--
Chr8	32080001	32180000	32130000	0.0930035	1.91581	-0.311202	gene-Oar010663;gene-Oar010664	-;ARMC2
Chr10	44360001	44460000	44410000	0.172909	1.90258	-0.309669	--	--
Chr3	219500001	219600000	219550000	0.129288	1.67938	-0.309479	gene-Oar005516;gene-Oar005517	CSNK1E;Csnk1e
Chr7	92600001	92700000	92650000	0.0894098	1.42712	-0.308632	gene-Oar009971	DIO2
Chr1	260260001	260360000	260310000	0.133694	1.4448	-0.307599	gene-Oar001883	Ky
Chr3	229560001	229660000	229610000	0.139792	1.77019	-0.306746	gene-Oar005652;gene-Oar005653;gene-Oar005654;gene-Oar005655;gene-Oar005656;gene-Oar005657;gene-Oar005658;gene-Oar005659	Panx2;TRABD;-;-;TUBGCP6;Mapk12;Mapk11;PLXNB2
Chr10	31890001	31990000	31940000	0.468344	1.39878	-0.302305	gene-Oar011148	Fry
Chr2	80480001	80580000	80530000	0.104386	1.74998	-0.301988	--	--
Chr7	14820001	14920000	14870000	0.134648	1.56531	-0.299835	gene-Oar009290;gene-Oar009291	Iqch;-
Chr23	44010001	44110000	44060000	0.115815	1.35321	-0.29756	gene-Oar018077;gene-Oar018078;gene-Oar018079;gene-Oar018080	TUBB6;AFG3L2;PRELID3A;-
Chr2	81680001	81780000	81730000	0.126189	1.55312	-0.297403	--	--
Chr9	72330001	72430000	72380000	0.104962	1.77627	-0.296213	gene-Oar010384	ANGPT1
Chr2	410001	510000	460000	0.0887635	1.82455	-0.294819	--	--
Chr14	50250001	50350000	50300000	0.0888512	1.80455	-0.294715	gene-Oar015790;gene-Oar015791;gene-Oar015792;gene-Oar015793;gene-Oar015794;gene-Oar015795;gene-Oar015796	TGFB1;B9D2;TMEM91;EXOSC5;BCKDHA;-;ATP5SL
Chr5	93180001	93280000	93230000	0.105569	3.70065	-0.293742	gene-Oar009102	ARRDC3
Chr10	44260001	44360000	44310000	0.126931	1.37344	-0.293073	--	--
Chr9	70950001	71050000	71000000	0.168249	1.90891	-0.292516	--	--
Chr3	40280001	40380000	40330000	0.116378	1.68822	-0.290757	--	--
Chr1	227460001	227560000	227510000	0.124939	1.71898	-0.289343	--	--
Chr10	45040001	45140000	45090000	0.126782	1.68498	-0.288589	--	--
Chr10	45050001	45150000	45100000	0.126782	1.68498	-0.288589	--	--
Chr9	71040001	71140000	71090000	0.111198	1.75649	-0.287995	gene-Oar010382	EMC2
Chr2	88470001	88570000	88520000	0.11119	1.883	-0.285748	gene-Oar002651	DENND4C
Chr1	260250001	260350000	260300000	0.135206	1.43643	-0.283948	gene-Oar001883	Ky
Chr3	154560001	154660000	154610000	0.118424	2.02649	-0.282047	--	--
Chr9	88380001	88480000	88430000	0.155298	1.50479	-0.281527	gene-Oar010466	FBXW2
Chr16	37280001	37380000	37330000	0.128479	1.92158	-0.281146	--	--
Chr2	153200001	153300000	153250000	0.112466	1.50465	-0.281011	gene-Oar003040	SLC4A10
Chr3	50020001	50120000	50070000	0.095164	1.51821	-0.280501	gene-Oar004198	PTP
Chr15	56450001	56550000	56500000	0.120666	1.39741	-0.276445	gene-Oar012041	WNT11
Chr10	44310001	44410000	44360000	0.160884	1.42192	-0.275947	--	--
Chr25	15840001	15940000	15890000	0.126623	1.72431	-0.275236	gene-Oar020866;gene-Oar020867	-;Ank3
Chr1	209990001	210090000	210040000	0.0897501	1.33662	-0.273824	--	--
Chr21	3120001	3220000	3170000	0.103012	1.77834	-0.271789	--	--
Chr3	68970001	69070000	69020000	0.132241	1.57499	-0.270847	gene-Oar004306	EFEMP1
Chr23	44020001	44120000	44070000	0.111742	1.38588	-0.270238	gene-Oar018078;gene-Oar018079;gene-Oar018080	AFG3L2;PRELID3A;-
Chr3	188630001	188730000	188680000	0.127937	1.27835	-0.269979	--	--
Chr15	50100001	50200000	50150000	0.164927	1.73264	-0.269851	gene-Oar011888;gene-Oar011889;gene-Oar011890;gene-Oar011891;gene-Oar011892	HBE1;HBE2;HBE1;-;HBE2
Chr10	58710001	58810000	58760000	0.164986	2.12325	-0.268638	gene-Oar011271	SPRY2
Chr5	19200001	19300000	19250000	0.101861	1.58753	-0.268263	gene-Oar008434	Vav1
Chr9	34300001	34400000	34350000	0.0920269	1.74316	-0.26729	gene-Oar010212;gene-Oar010213	CEBPD;PRKDC
Chr15	6370001	6470000	6420000	0.0985637	1.46932	-0.266581	gene-Oar011460	MMP13
Chr10	44400001	44500000	44450000	0.139622	2.05934	-0.265442	--	--
Chr4	10390001	10490000	10440000	0.106611	1.45219	-0.265165	--	--
Chr1	260230001	260330000	260280000	0.155547	1.44288	-0.263926	gene-Oar001883	Ky
Chr13	78610001	78710000	78660000	0.117775	1.46561	-0.262453	--	--
Chr3	219510001	219610000	219560000	0.129733	1.62249	-0.2578	gene-Oar005516;gene-Oar005517;gene-Oar005518	CSNK1E;Csnk1e;KCNJ4
Chr1	226980001	227080000	227030000	0.0905581	1.56314	-0.257759	--	--
Chr3	58100001	58200000	58150000	0.253887	1.39001	-0.252701	--	--
Chr1	260280001	260380000	260330000	0.125008	1.42566	-0.252123	gene-Oar001883;gene-Oar001884	Ky;CEP63
Chr3	188620001	188720000	188670000	0.129585	1.38387	-0.252007	--	--
Chr3	188610001	188710000	188660000	0.133023	1.38038	-0.25185	--	--
Chr23	44030001	44130000	44080000	0.112585	1.46479	-0.251779	gene-Oar018078;gene-Oar018079;gene-Oar018080	AFG3L2;PRELID3A;-
Chr2	81690001	81790000	81740000	0.119343	1.52946	-0.249898	--	--
Chr15	50080001	50180000	50130000	0.227702	2.20284	-0.248915	gene-Oar011887;gene-Oar011888;gene-Oar011889;gene-Oar011890;gene-Oar011891	OR51B5;HBE1;HBE2;HBE1;-
Chr4	37520001	37620000	37570000	0.113219	1.35438	-0.248625	--	--
Chr5	73460001	73560000	73510000	0.0855438	1.65384	-0.247999	--	--
Chr13	10590001	10690000	10640000	0.111723	1.45785	-0.243514	--	--
Chr3	50040001	50140000	50090000	0.0884378	1.44738	-0.242946	gene-Oar004198	PTP
Chr10	3420001	3520000	3470000	0.0878278	1.27725	-0.241845	--	--
Chr16	52220001	52320000	52270000	0.123231	1.61889	-0.241501	gene-Oar013956	-
Chr1	260220001	260320000	260270000	0.152205	1.39724	-0.239602	gene-Oar001883	Ky
Chr2	51430001	51530000	51480000	0.103224	1.70357	-0.237538	gene-Oar002447;gene-Oar002448;gene-Oar002449	Dcaf10;EXOSC3;TRMT10B
Chr9	34290001	34390000	34340000	0.0966373	1.76802	-0.237097	gene-Oar010211;gene-Oar010212;gene-Oar010213	CFC1B;CEBPD;PRKDC
Chr10	45960001	46060000	46010000	0.111117	1.46748	-0.235785	--	--
Chr5	22210001	22310000	22260000	0.0921766	1.40943	-0.229879	gene-Oar008528;gene-Oar008529;gene-Oar008530	CELF5;NCLN;S1PR4
Chr1	260290001	260390000	260340000	0.10481	1.4325	-0.229449	gene-Oar001883;gene-Oar001884	Ky;CEP63
Chr15	50110001	50210000	50160000	0.160976	1.72055	-0.228646	gene-Oar011889;gene-Oar011890;gene-Oar011891;gene-Oar011892	HBE2;HBE1;-;HBE2
Chr9	88360001	88460000	88410000	0.157064	1.51855	-0.228578	gene-Oar010466	FBXW2
Chr5	22200001	22300000	22250000	0.10129	1.33925	-0.227708	gene-Oar008528;gene-Oar008529	CELF5;NCLN
Chr1	260240001	260340000	260290000	0.146086	1.41919	-0.227547	gene-Oar001883	Ky
Chr15	66330001	66430000	66380000	0.0960004	1.67801	-0.225653	gene-Oar012108;gene-Oar012109	APIP;PDHX
Chr16	53290001	53390000	53340000	0.12036	1.49859	-0.225237	--	--
Chr22	20030001	20130000	20080000	0.093577	1.71777	-0.223797	gene-Oar018945;gene-Oar018946	Blnk;DNTT
Chr10	44280001	44380000	44330000	0.104268	1.333	-0.22248	--	--
Chr12	46210001	46310000	46260000	0.107752	1.66558	-0.221867	--	--
Chr3	188660001	188760000	188710000	0.153519	1.32849	-0.221746	--	--
Chr3	219130001	219230000	219180000	0.116726	1.28702	-0.219603	gene-Oar005504;gene-Oar005505;gene-Oar005506;gene-Oar005507	ANKRD54;-;MICALL1;C22orf23
Chr2	126420001	126520000	126470000	0.0912653	1.56411	-0.218588	--	--
Chr13	78660001	78760000	78710000	0.0878853	1.57375	-0.218063	gene-Oar012976;gene-Oar012977	CDC20;Rpl11
Chr8	75590001	75690000	75640000	0.115702	1.78318	-0.217549	gene-Oar010859	STXBP5
Chr1	250110001	250210000	250160000	0.11458	1.40922	-0.212721	--	--
Chr1	250100001	250200000	250150000	0.115263	1.43532	-0.211951	--	--
Chr2	153270001	153370000	153320000	0.101758	1.491	-0.211226	gene-Oar003040	SLC4A10
Chr7	15180001	15280000	15230000	0.120856	1.59479	-0.208599	gene-Oar009294	SKOR1
Chr1	103290001	103390000	103340000	0.164214	1.57641	-0.207358	gene-Oar000863;gene-Oar000864;gene-Oar000865;gene-Oar000866;gene-Oar000867;gene-Oar000868;gene-Oar000869;gene-Oar000870	PRUNE1;BNIPL;MENT;GABPB2;SEMA6C;TNFAIP8L2;LYSMD1;SCNM1
Chr10	43930001	44030000	43980000	0.08577	2.08763	-0.207173	--	--
Chr4	37500001	37600000	37550000	0.111807	1.32692	-0.20553	--	--
Chr13	78620001	78720000	78670000	0.114604	1.4003	-0.204713	gene-Oar012976	CDC20
Chr5	22170001	22270000	22220000	0.144888	1.41392	-0.203371	gene-Oar008528	CELF5
Chr15	56440001	56540000	56490000	0.130024	1.49912	-0.202709	gene-Oar012041	WNT11
Chr11	34030001	34130000	34080000	0.117336	1.52495	-0.199068	gene-Oar017442;gene-Oar017443	MYH1;MYH4
Chr9	88390001	88490000	88440000	0.155771	1.54104	-0.197358	gene-Oar010466;gene-Oar010467	FBXW2;Otud6b
Chr12	45090001	45190000	45140000	0.101556	2.03755	-0.197159	gene-Oar013325;gene-Oar013326	RERE;RERE
Chr15	66320001	66420000	66370000	0.0873519	1.64331	-0.19701	gene-Oar012108;gene-Oar012109	APIP;PDHX
Chr2	153280001	153380000	153330000	0.101992	1.47833	-0.196518	gene-Oar003040	SLC4A10
Chr2	57900001	58000000	57950000	0.226088	2.15127	-0.196048	gene-Oar002514	Tle2
Chr10	52310001	52410000	52360000	0.0920682	2.04296	-0.195512	gene-Oar011247	KLF12
Chr17	61170001	61270000	61220000	0.106768	1.55161	-0.195306	gene-Oar014365	MED13L
Chr5	22160001	22260000	22210000	0.136363	1.40043	-0.194984	gene-Oar008526;gene-Oar008528	NFIC;CELF5
Chr6	87690001	87790000	87740000	0.113079	2.11387	-0.194899	gene-Oar007820;gene-Oar007821	KIT;-
Chr3	186970001	187070000	187020000	0.0917085	1.3322	-0.192446	gene-Oar005208;gene-Oar005209	IPO8;CCT6A
Chr20	8250001	8350000	8300000	0.0891292	1.51511	-0.191986	--	--
Chr15	50070001	50170000	50120000	0.200724	2.11894	-0.190688	gene-Oar011887;gene-Oar011888;gene-Oar011889;gene-Oar011890	OR51B5;HBE1;HBE2;HBE1
Chr3	229530001	229630000	229580000	0.117147	1.39495	-0.189977	gene-Oar005651;gene-Oar005652;gene-Oar005653;gene-Oar005654;gene-Oar005655;gene-Oar005656	MOV10L1;Panx2;TRABD;-;-;TUBGCP6
Chr3	186960001	187060000	187010000	0.0951802	1.34049	-0.189831	gene-Oar005208;gene-Oar005209	IPO8;CCT6A
Chr3	86690001	86790000	86740000	0.106926	1.52553	-0.187324	gene-Oar004413;gene-Oar004414	Atl2;Pgap2
Chr22	20040001	20140000	20090000	0.0890776	1.7073	-0.184693	gene-Oar018945;gene-Oar018946	Blnk;DNTT
Chr1	250090001	250190000	250140000	0.0949786	1.35454	-0.183418	--	--
Chr1	103280001	103380000	103330000	0.162091	1.52617	-0.182973	gene-Oar000863;gene-Oar000864;gene-Oar000865;gene-Oar000866;gene-Oar000867	PRUNE1;BNIPL;MENT;GABPB2;SEMA6C
Chr3	188670001	188770000	188720000	0.119425	1.29117	-0.181404	--	--
Chr15	56460001	56560000	56510000	0.108814	1.3539	-0.178478	gene-Oar012041	WNT11
Chr7	14830001	14930000	14880000	0.135281	1.49784	-0.177856	gene-Oar009290;gene-Oar009291	Iqch;-
Chr3	172260001	172360000	172310000	0.34087	1.71225	-0.17784	gene-Oar005087;gene-Oar005088	UHRF1BP1L;ACTR6
Chr20	8260001	8360000	8310000	0.0979234	1.54445	-0.177709	--	--
Chr10	52300001	52400000	52350000	0.0939806	2.17183	-0.176047	gene-Oar011247	KLF12
Chr10	71360001	71460000	71410000	0.121092	1.7274	-0.175822	--	--
Chr1	230730001	230830000	230780000	0.0990398	1.50942	-0.175634	--	--
Chr10	71340001	71440000	71390000	0.112473	1.68282	-0.175487	--	--
Chr5	22190001	22290000	22240000	0.117003	1.38092	-0.175295	gene-Oar008528;gene-Oar008529	CELF5;NCLN
Chr13	65730001	65830000	65780000	0.0862725	1.57556	-0.175293	gene-Oar012816;gene-Oar012817	ZNF341;CHMP4B
Chr12	42580001	42680000	42630000	0.164331	1.67543	-0.174681	gene-Oar013297;gene-Oar013298	Mtor;ANGPTL7
Chr8	32070001	32170000	32120000	0.0915204	1.87606	-0.174488	gene-Oar010663;gene-Oar010664	-;ARMC2
Chr2	126400001	126500000	126450000	0.0994356	1.58635	-0.172684	--	--
Chr7	15190001	15290000	15240000	0.117088	1.52107	-0.172455	gene-Oar009294	SKOR1
Chr2	80550001	80650000	80600000	0.103122	1.54821	-0.172316	--	--
Chr1	210160001	210260000	210210000	0.0928565	1.67514	-0.17168	--	--
Chr2	41950001	42050000	42000000	0.138533	1.64265	-0.171576	gene-Oar002354	STC1
Chr2	157750001	157850000	157800000	0.113124	1.63833	-0.170738	--	--
Chr4	105290001	105390000	105340000	0.0871393	1.66489	-0.170614	gene-Oar007297	TRIM24
Chr12	42540001	42640000	42590000	0.168908	1.85211	-0.170537	gene-Oar013296;gene-Oar013297;gene-Oar013298	UBIAD1;Mtor;ANGPTL7
Chr2	159370001	159470000	159420000	0.115423	1.4017	-0.170361	--	--
Chr19	58690001	58790000	58740000	0.112633	1.37227	-0.168516	gene-Oar016719;gene-Oar016720	TMEM40;RAF1
Chr4	10400001	10500000	10450000	0.127298	1.45569	-0.168085	--	--
Chr10	44410001	44510000	44460000	0.140519	2.0087	-0.166547	--	--
Chr3	40310001	40410000	40360000	0.0987391	1.68703	-0.166524	--	--
Chr17	61190001	61290000	61240000	0.101182	1.72661	-0.166491	gene-Oar014365	MED13L
Chr17	61200001	61300000	61250000	0.101182	1.72661	-0.166491	gene-Oar014365	MED13L
Chr2	80560001	80660000	80610000	0.0870589	1.49052	-0.163334	--	--
Chr2	227240001	227340000	227290000	0.152527	1.86385	-0.160689	--	--
Chr3	120200001	120300000	120250000	0.0964311	1.45522	-0.159548	--	--
Chr2	80520001	80620000	80570000	0.0982003	1.56609	-0.158001	--	--
Chr13	65830001	65930000	65880000	0.149885	1.76452	-0.157082	gene-Oar012818	Raly
Chr25	15850001	15950000	15900000	0.124778	1.71675	-0.156728	gene-Oar020866;gene-Oar020867	-;Ank3
Chr1	103270001	103370000	103320000	0.162353	1.50367	-0.156048	gene-Oar000862;gene-Oar000863;gene-Oar000864;gene-Oar000865;gene-Oar000866;gene-Oar000867	MINDY1;PRUNE1;BNIPL;MENT;GABPB2;SEMA6C
Chr2	80530001	80630000	80580000	0.0971306	1.52937	-0.155693	--	--
Chr3	229570001	229670000	229620000	0.134852	1.72001	-0.155391	gene-Oar005653;gene-Oar005654;gene-Oar005655;gene-Oar005656;gene-Oar005657;gene-Oar005658;gene-Oar005659	TRABD;-;-;TUBGCP6;Mapk12;Mapk11;PLXNB2
Chr8	72430001	72530000	72480000	0.085969	1.31695	-0.154996	gene-Oar010848;gene-Oar010849	PLAGL1;SF3B5
Chr1	176630001	176730000	176680000	0.0969436	1.36084	-0.153618	--	--
Chr1	166890001	166990000	166940000	0.0932092	1.537	-0.153237	gene-Oar001341;gene-Oar001342	Epha6;DNAJC2
Chr11	34020001	34120000	34070000	0.112436	1.46784	-0.152021	gene-Oar017442;gene-Oar017443	MYH1;MYH4
Chr1	227470001	227570000	227520000	0.121068	1.65375	-0.15174	--	--
Chr26	9440001	9540000	9490000	0.112004	1.56663	-0.150585	gene-Oar020564;gene-Oar020565;gene-Oar020566	WDR17;SPATA4;ASB5
Chr8	75580001	75680000	75630000	0.106737	1.73542	-0.150361	gene-Oar010859	STXBP5
Chr9	80600001	80700000	80650000	0.164621	1.34645	-0.148451	gene-Oar010427	Stk3
Chr3	172250001	172350000	172300000	0.335853	1.59054	-0.145981	gene-Oar005087;gene-Oar005088	UHRF1BP1L;ACTR6
Chr14	50300001	50400000	50350000	0.0879472	1.5998	-0.145437	gene-Oar015793;gene-Oar015794;gene-Oar015795;gene-Oar015796;gene-Oar015797;gene-Oar015798	EXOSC5;BCKDHA;-;ATP5SL;CYP2B11;ERICH4
Chr2	129640001	129740000	129690000	0.0967855	1.39973	-0.143609	gene-Oar002904;gene-Oar002905	ZNF804A;ZNF804A
Chr8	75600001	75700000	75650000	0.107559	1.67683	-0.143506	gene-Oar010859	STXBP5
Chr3	75710001	75810000	75760000	0.0868229	1.39723	-0.143163	--	--
Chr10	44390001	44490000	44440000	0.127873	1.97642	-0.142869	--	--
Chr1	103300001	103400000	103350000	0.149843	1.48506	-0.142409	gene-Oar000864;gene-Oar000865;gene-Oar000866;gene-Oar000867;gene-Oar000868;gene-Oar000869;gene-Oar000870;gene-Oar000871;gene-Oar000872	BNIPL;MENT;GABPB2;SEMA6C;TNFAIP8L2;LYSMD1;SCNM1;TMOD4;VPS72
Chr21	7810001	7910000	7860000	0.116707	1.54653	-0.142312	gene-Oar019279	Rab38
Chr2	80540001	80640000	80590000	0.0866347	1.52543	-0.141499	--	--
Chr10	44290001	44390000	44340000	0.168563	1.319	-0.140912	--	--
Chr2	46630001	46730000	46680000	0.0859433	1.66715	-0.14064	gene-Oar002404	SPATA31E1
Chr9	71010001	71110000	71060000	0.121914	1.74537	-0.137258	--	--
Chr13	78600001	78700000	78650000	0.107471	1.43751	-0.137078	--	--
Chr10	31870001	31970000	31920000	0.370204	1.51644	-0.136988	gene-Oar011148	Fry
Chr2	47440001	47540000	47490000	0.0894175	1.51548	-0.13649	gene-Oar002405	CNTNAP3
Chr4	41730001	41830000	41780000	0.134691	2.0087	-0.135851	--	--
Chr4	41740001	41840000	41790000	0.134691	2.0087	-0.135851	--	--
Chr9	88400001	88500000	88450000	0.155165	1.49547	-0.13506	gene-Oar010466;gene-Oar010467	FBXW2;Otud6b
Chr5	22180001	22280000	22230000	0.135989	1.38073	-0.135051	gene-Oar008528	CELF5
Chr19	23880001	23980000	23930000	0.0859527	1.39329	-0.132908	gene-Oar016422;gene-Oar016423	ITPR1;SUMF1
Chr3	219520001	219620000	219570000	0.107632	1.48465	-0.132879	gene-Oar005516;gene-Oar005517;gene-Oar005518	CSNK1E;Csnk1e;KCNJ4
Chr3	77490001	77590000	77540000	0.129381	1.44995	-0.132185	gene-Oar004346;gene-Oar004347;gene-Oar004348;gene-Oar004349	Rpl17;FBXO11;MSH6;-
Chr23	44190001	44290000	44240000	0.224017	1.96604	-0.13142	gene-Oar018082;gene-Oar018083;gene-Oar018084;gene-Oar018085	SPIRE1;CEP76;PSMG2;PTPN2
Chr5	22150001	22250000	22200000	0.138815	1.41933	-0.131377	gene-Oar008526;gene-Oar008528	NFIC;CELF5
Chr1	179690001	179790000	179740000	0.123362	1.53133	-0.131073	--	--
Chr15	66340001	66440000	66390000	0.0894151	1.63017	-0.130364	gene-Oar012108;gene-Oar012109	APIP;PDHX
Chr1	227480001	227580000	227530000	0.117781	1.5031	-0.125303	--	--
Chr1	210170001	210270000	210220000	0.0944549	1.75827	-0.121134	--	--
Chr14	50240001	50340000	50290000	0.0936344	1.75979	-0.121105	gene-Oar015789;gene-Oar015790;gene-Oar015791;gene-Oar015792;gene-Oar015793;gene-Oar015794;gene-Oar015795;gene-Oar015796	CCDC97;TGFB1;B9D2;TMEM91;EXOSC5;BCKDHA;-;ATP5SL
Chr7	73580001	73680000	73630000	0.129921	1.49628	-0.120426	gene-Oar009787	PPM1A
Chr1	226990001	227090000	227040000	0.091063	1.51858	-0.120334	--	--
Chr4	31340001	31440000	31390000	0.116562	2.17449	-0.119935	--	--
Chr7	96950001	97050000	97000000	0.105076	1.34425	-0.11697	--	--
Chr4	10410001	10510000	10460000	0.131019	1.44524	-0.116696	--	--
Chr12	46220001	46320000	46270000	0.110053	1.5906	-0.116505	--	--
Chr2	227260001	227360000	227310000	0.147149	1.97848	-0.116112	--	--
Chr3	188600001	188700000	188650000	0.141477	1.446	-0.116082	--	--
Chr2	227230001	227330000	227280000	0.138321	1.80563	-0.114684	--	--
Chr16	67360001	67460000	67410000	0.132636	1.67399	-0.11468	gene-Oar014005	SEMA5A
Chr11	12640001	12740000	12690000	0.0888356	1.66277	-0.113921	gene-Oar016977;gene-Oar016978;gene-Oar016979;gene-Oar016980;gene-Oar016981;gene-Oar016982;gene-Oar016983;gene-Oar016984;gene-Oar016985;gene-Oar016986	Ppp1r27;P4HB;PSMG3;ARHGDIA;ALYREF;Anapc11;NPB;PCYT2;Mafg;PYCR1
Chr11	12630001	12730000	12680000	0.100777	1.66375	-0.1125	gene-Oar016976;gene-Oar016977;gene-Oar016978;gene-Oar016979;gene-Oar016980;gene-Oar016981;gene-Oar016982;gene-Oar016983;gene-Oar016984;gene-Oar016985	GCGR;Ppp1r27;P4HB;PSMG3;ARHGDIA;ALYREF;Anapc11;NPB;PCYT2;Mafg
Chr5	73400001	73500000	73450000	0.091608	1.49353	-0.111691	--	--
Chr12	23640001	23740000	23690000	0.091299	1.3649	-0.108415	gene-Oar013142;gene-Oar013143	EPRS;BPNT1
Chr18	23020001	23120000	23070000	0.0971204	1.28603	-0.108197	gene-Oar014730;gene-Oar014720;gene-Oar014721	IDH2;RHCG;TICRR
Chr14	35720001	35820000	35770000	0.154027	1.68122	-0.107965	gene-Oar015535;gene-Oar015536	CDH1;TANGO6
Chr23	44000001	44100000	44050000	0.145101	1.32585	-0.107394	gene-Oar018077;gene-Oar018078;gene-Oar018079;gene-Oar018080	TUBB6;AFG3L2;PRELID3A;-
Chr9	80590001	80690000	80640000	0.144333	1.32594	-0.106099	gene-Oar010427	Stk3
Chr2	163390001	163490000	163440000	0.0872672	1.5822	-0.105666	gene-Oar003083;gene-Oar003084	NMI;RBM43
Chr4	54980001	55080000	55030000	0.0880923	1.27125	-0.104469	gene-Oar007015	CAV1
Chr11	12650001	12750000	12700000	0.0936691	1.69092	-0.103661	gene-Oar016978;gene-Oar016979;gene-Oar016980;gene-Oar016981;gene-Oar016982;gene-Oar016983;gene-Oar016984;gene-Oar016985;gene-Oar016986;gene-Oar016987	P4HB;PSMG3;ARHGDIA;ALYREF;Anapc11;NPB;PCYT2;Mafg;PYCR1;MYADML2
Chr16	53270001	53370000	53320000	0.110762	1.44038	-0.103447	--	--
Chr10	27250001	27350000	27300000	0.0997199	1.75219	-0.100578	gene-Oar011121	E2F4
Chr1	260300001	260400000	260350000	0.0860813	1.26285	-0.0926834	gene-Oar001883;gene-Oar001884	Ky;CEP63
Chr14	35750001	35850000	35800000	0.14867	1.69951	-0.0921582	gene-Oar015535;gene-Oar015536	CDH1;TANGO6
Chr2	227250001	227350000	227300000	0.145639	1.90755	-0.090778	--	--
Chr1	8190001	8290000	8240000	0.0974679	1.33019	-0.0905346	gene-Oar000107;gene-Oar000108;gene-Oar000109;gene-Oar000110	-;-;KCNJ13;-
Chr18	22230001	22330000	22280000	0.0885862	1.28837	-0.0903997	gene-Oar014712	ISG20
Chr9	47620001	47720000	47670000	0.0954447	1.42961	-0.0897001	gene-Oar010294	C8orf34
Chr24	36470001	36570000	36520000	0.0876715	1.51526	-0.0888272	gene-Oar020292;gene-Oar020293	Clip2;RFC2
Chr15	84970001	85070000	85020000	0.102472	1.34311	-0.0878691	gene-Oar012259	-
Chr1	210180001	210280000	210230000	0.0855846	1.60475	-0.0875861	--	--
Chr2	227280001	227380000	227330000	0.121331	1.82926	-0.0856387	--	--
Chr3	219320001	219420000	219370000	0.122181	2.01928	-0.0828373	gene-Oar005510;gene-Oar005511;gene-Oar005512;gene-Oar005513	PICK1;SLC16A8;BAIAP2L2;Pla2g6
Chr3	219490001	219590000	219540000	0.129415	1.77077	-0.0814336	gene-Oar005516;gene-Oar005517	CSNK1E;Csnk1e
Chr9	61560001	61660000	61610000	0.103315	1.44115	-0.0811511	--	--
Chr3	40300001	40400000	40350000	0.113069	1.63199	-0.0807151	--	--
Chr3	154570001	154670000	154620000	0.123298	1.82456	-0.0794078	--	--
Chr10	31880001	31980000	31930000	0.430059	1.37898	-0.0785296	gene-Oar011148	Fry
Chr1	230740001	230840000	230790000	0.0934654	1.4612	-0.0775699	--	--
Chr2	81710001	81810000	81760000	0.094405	1.51232	-0.0774406	--	--
Chr2	157760001	157860000	157810000	0.112501	1.57704	-0.0757844	--	--
Chr3	120620001	120720000	120670000	0.0988916	1.49108	-0.0749718	--	--
Chr3	86660001	86760000	86710000	0.159091	1.62725	-0.0733434	gene-Oar004413;gene-Oar004414	Atl2;Pgap2
Chr8	75610001	75710000	75660000	0.107757	1.63495	-0.0718772	gene-Oar010859	STXBP5
Chr1	36480001	36580000	36530000	0.109039	1.6089	-0.0716861	gene-Oar000426;gene-Oar000427	-;NFIA
Chr12	28110001	28210000	28160000	0.0885544	1.66	-0.0682502	--	--
Chr8	75620001	75720000	75670000	0.113585	1.69085	-0.0680832	gene-Oar010859	STXBP5
Chr17	4610001	4710000	4660000	0.0953137	1.28322	-0.0676389	gene-Oar014068	PLRG1
Chr3	187030001	187130000	187080000	0.112402	1.41463	-0.0675204	gene-Oar005209	CCT6A
Chr9	88340001	88440000	88390000	0.128054	1.49932	-0.0667361	gene-Oar010465;gene-Oar010466	-;FBXW2
Chr1	179700001	179800000	179750000	0.120064	1.48616	-0.0651042	--	--
Chr26	17470001	17570000	17520000	0.149527	1.49326	-0.0646374	gene-Oar020603;gene-Oar020604;gene-Oar020605;gene-Oar020606;gene-Oar020607	UFSP2;ANKRD37;-;CCDC110;PDLIM3
Chr1	58450001	58550000	58500000	0.0857817	1.3776	-0.0641352	--	--
Chr2	73240001	73340000	73290000	0.115308	1.67419	-0.0639824	gene-Oar002592	GLIS3
Chr2	46610001	46710000	46660000	0.0872205	1.63998	-0.0638404	gene-Oar002404	SPATA31E1
Chr12	23650001	23750000	23700000	0.101004	1.40142	-0.0637671	gene-Oar013142;gene-Oar013143	EPRS;BPNT1
Chr26	9450001	9550000	9500000	0.115132	1.53033	-0.0629995	gene-Oar020564;gene-Oar020565;gene-Oar020566	WDR17;SPATA4;ASB5
Chr4	105300001	105400000	105350000	0.0994771	1.59406	-0.062243	gene-Oar007297	TRIM24
Chr17	4620001	4720000	4670000	0.0909029	1.26479	-0.0617112	gene-Oar014068	PLRG1
Chr6	14120001	14220000	14170000	0.151689	1.85104	-0.0608525	gene-Oar007534	CAMK2D
Chr3	75720001	75820000	75770000	0.0898457	1.38985	-0.05852	--	--
Chr5	39020001	39120000	39070000	0.116481	1.36126	-0.057705	--	--
Chr4	105310001	105410000	105360000	0.0945075	1.51862	-0.0574869	gene-Oar007297;gene-Oar007298	TRIM24;SVOPL
Chr17	4600001	4700000	4650000	0.0935181	1.28281	-0.0570412	gene-Oar014068	PLRG1
Chr2	81660001	81760000	81710000	0.100331	1.32686	-0.0569933	--	--
Chr15	50090001	50190000	50140000	0.209494	1.95142	-0.0568104	gene-Oar011887;gene-Oar011888;gene-Oar011889;gene-Oar011890;gene-Oar011891	OR51B5;HBE1;HBE2;HBE1;-
Chr3	219310001	219410000	219360000	0.120027	1.99928	-0.0565053	gene-Oar005510;gene-Oar005511;gene-Oar005512;gene-Oar005513	PICK1;SLC16A8;BAIAP2L2;Pla2g6
Chr6	100120001	100220000	100170000	0.0857609	1.57753	-0.0559363	--	--
Chr9	61570001	61670000	61620000	0.100701	1.44816	-0.0553728	--	--
Chr9	80610001	80710000	80660000	0.165778	1.34021	-0.05475	gene-Oar010427	Stk3
Chr10	44380001	44480000	44430000	0.17648	1.81739	-0.0543827	--	--
Chr9	88350001	88450000	88400000	0.14008	1.47701	-0.0529687	gene-Oar010466	FBXW2
Chr9	34280001	34380000	34330000	0.0880357	1.70536	-0.0515078	gene-Oar010211;gene-Oar010212;gene-Oar010213	CFC1B;CEBPD;PRKDC
Chr3	187020001	187120000	187070000	0.1005	1.3516	-0.0513049	gene-Oar005209	CCT6A
Chr15	56470001	56570000	56520000	0.0993307	1.29716	-0.0502575	gene-Oar012041	WNT11
Chr1	250120001	250220000	250170000	0.114044	1.34363	-0.0495484	--	--
Chr3	172270001	172370000	172320000	0.335353	1.69383	-0.0477743	gene-Oar005087;gene-Oar005088;gene-Oar005089	UHRF1BP1L;ACTR6;DEPDC4
Chr2	124570001	124670000	124620000	0.0921721	1.55967	-0.0477438	gene-Oar002886;gene-Oar002887	OSGEPL1;ANKAR
Chr2	31590001	31690000	31640000	0.0914386	1.34606	-0.0472224	gene-Oar002275	AOPEP
Chr8	24740001	24840000	24790000	0.0907929	1.37924	-0.0470266	gene-Oar010610;gene-Oar010611	TMEM230;SULT3A1
Chr12	46230001	46330000	46280000	0.115934	1.52224	-0.0464982	--	--
Chr2	128070001	128170000	128120000	0.0857243	1.69122	-0.0456913	--	--
Chr11	20500001	20600000	20550000	0.1404	1.26747	-0.0448729	gene-Oar017149;gene-Oar017150;gene-Oar017151;gene-Oar017152;gene-Oar017153;gene-Oar017154;gene-Oar017155	-;Aoc3;AOC2;BECN1;COA3;Wnk4;VPS25
Chr19	34080001	34180000	34130000	0.10047	1.27688	-0.0447096	gene-Oar016454;gene-Oar016455	MITF;Tpm3
Chr21	14160001	14260000	14210000	0.137894	1.46247	-0.04342	--	--
Chr2	126380001	126480000	126430000	0.106286	1.5741	-0.0423918	--	--
Chr9	84640001	84740000	84690000	0.088115	1.53155	-0.0404625	gene-Oar010449;gene-Oar010450	INTS8;DPY19L4
Chr5	106850001	106950000	106900000	0.142641	1.52271	-0.0402514	--	--
Chr3	86680001	86780000	86730000	0.121982	1.44952	-0.038977	gene-Oar004413;gene-Oar004414	Atl2;Pgap2
Chr9	61580001	61680000	61630000	0.123322	1.38647	-0.0382769	--	--
Chr9	88410001	88510000	88460000	0.143426	1.45785	-0.0379626	gene-Oar010466;gene-Oar010467	FBXW2;Otud6b
Chr6	87650001	87750000	87700000	0.164845	1.82845	-0.0379073	gene-Oar007819;gene-Oar007820;gene-Oar007821	KIT;KIT;-
Chr4	10420001	10520000	10470000	0.121758	1.40691	-0.037842	--	--
Chr16	67350001	67450000	67400000	0.120612	1.62272	-0.0362779	gene-Oar014005	SEMA5A
Chr9	71050001	71150000	71100000	0.126056	1.73407	-0.0361043	gene-Oar010382	EMC2
Chr10	44300001	44400000	44350000	0.163074	1.35007	-0.0359577	--	--
Chr1	8180001	8280000	8230000	0.0929493	1.29922	-0.0351946	gene-Oar000107;gene-Oar000108;gene-Oar000109;gene-Oar000110	-;-;KCNJ13;-
Chr6	27010001	27110000	27060000	0.092228	1.32584	-0.0348607	gene-Oar007592	-
Chr7	15200001	15300000	15250000	0.120831	1.52668	-0.0345589	gene-Oar009294	SKOR1
Chr1	250080001	250180000	250130000	0.101043	1.26497	-0.0343206	--	--
Chr6	60800001	60900000	60850000	0.218842	1.30817	-0.0341477	gene-Oar007692;gene-Oar007693;gene-Oar007694	TLR1;TLR6;FAM114A1
Chr2	46620001	46720000	46670000	0.088314	1.62841	-0.0337311	gene-Oar002404	SPATA31E1
Chr3	120720001	120820000	120770000	0.103256	1.61312	-0.0328312	--	--
Chr1	227450001	227550000	227500000	0.130417	1.71057	-0.0319078	--	--
Chr2	148500001	148600000	148550000	0.0954535	1.61624	-0.0306929	gene-Oar003022	SCN9A
Chr16	67370001	67470000	67420000	0.129726	1.59034	-0.0304824	gene-Oar014005	SEMA5A
Chr3	172280001	172380000	172330000	0.342969	1.6808	-0.0301853	gene-Oar005087;gene-Oar005088;gene-Oar005089	UHRF1BP1L;ACTR6;DEPDC4
Chr3	187040001	187140000	187090000	0.151103	1.54874	-0.028343	gene-Oar005209	CCT6A
Chr3	39570001	39670000	39620000	0.0911259	1.55124	-0.0277955	gene-Oar004144;gene-Oar004145	ARHGAP25;Arhgap25
Chr10	71330001	71430000	71380000	0.104972	1.59184	-0.0265578	--	--
Chr9	84670001	84770000	84720000	0.0884123	1.44646	-0.0262737	gene-Oar010450	DPY19L4
Chr2	47450001	47550000	47500000	0.0937075	1.49175	-0.0258195	gene-Oar002405	CNTNAP3
Chr3	219250001	219350000	219300000	0.0919801	1.64587	-0.0258111	gene-Oar005509;gene-Oar005510;gene-Oar005511	SOX10;PICK1;SLC16A8
Chr1	227410001	227510000	227460000	0.102012	1.83224	-0.0256689	--	--
Chr15	6380001	6480000	6430000	0.105865	1.48905	-0.0244688	gene-Oar011460	MMP13
Chr10	45030001	45130000	45080000	0.104544	1.52442	-0.0218962	--	--
Chr15	50130001	50230000	50180000	0.16907	1.55644	-0.021852	gene-Oar011889;gene-Oar011890;gene-Oar011891;gene-Oar011892;gene-Oar011893;gene-Oar011894	HBE2;HBE1;-;HBE2;-;OR51V1
Chr1	258980001	259080000	259030000	0.106855	1.86475	-0.0188189	--	--
Chr2	96470001	96570000	96520000	0.0986542	1.88193	-0.0186474	gene-Oar002733	PLAA
Chr2	96480001	96580000	96530000	0.0986542	1.88193	-0.0186474	gene-Oar002733	PLAA
Chr2	96490001	96590000	96540000	0.0986542	1.88193	-0.0186474	gene-Oar002733	PLAA
Chr2	96500001	96600000	96550000	0.0986542	1.88193	-0.0186474	gene-Oar002733	PLAA
Chr2	96510001	96610000	96560000	0.0986542	1.88193	-0.0186474	gene-Oar002733	PLAA
Chr2	96520001	96620000	96570000	0.0986542	1.88193	-0.0186474	gene-Oar002733	PLAA
Chr2	96530001	96630000	96580000	0.0986542	1.88193	-0.0186474	gene-Oar002733	PLAA
Chr9	84680001	84780000	84730000	0.0898106	1.43892	-0.0186356	gene-Oar010450	DPY19L4
Chr2	81700001	81800000	81750000	0.105034	1.49138	-0.0177639	--	--
Chr8	94150001	94250000	94200000	0.120237	1.9765	-0.0174858	gene-Oar010976	DACT2
Chr5	93230001	93330000	93280000	0.131555	2.57915	-0.016688	gene-Oar009102	ARRDC3
Chr2	51410001	51510000	51460000	0.109747	1.56069	-0.0162932	gene-Oar002446;gene-Oar002447	SLC25A51;Dcaf10
Chr12	36980001	37080000	37030000	0.087948	1.37539	-0.0132942	gene-Oar013238	NME7
Chr3	40260001	40360000	40310000	0.0977555	1.55345	-0.0127958	--	--
Chr7	73590001	73690000	73640000	0.131133	1.45719	-0.0124665	gene-Oar009787	PPM1A
Chr6	27000001	27100000	27050000	0.0992028	1.36354	-0.0120712	gene-Oar007592	-
Chr3	68980001	69080000	69030000	0.147212	1.55392	-0.0118104	gene-Oar004306	EFEMP1
Chr11	19240001	19340000	19290000	0.0965915	1.3435	-0.011672	gene-Oar017104;gene-Oar017105;gene-Oar017106;gene-Oar017107;gene-Oar017108;gene-Oar017109;gene-Oar017110	GPATCH8;ITGA2B;Fam171a2;FAM171A2;GRN;SLC25A39;RUNDC3A
Chr2	126390001	126490000	126440000	0.100501	1.52852	-0.0114504	--	--
Chr3	40250001	40350000	40300000	0.0974946	1.55499	-0.00750764	--	--
Chr1	173890001	173990000	173940000	0.106047	1.58382	-0.00746506	--	--
Chr26	17450001	17550000	17500000	0.139035	1.33624	-0.00623166	gene-Oar020603;gene-Oar020604;gene-Oar020605;gene-Oar020606;gene-Oar020607	UFSP2;ANKRD37;-;CCDC110;PDLIM3
Chr12	42530001	42630000	42580000	0.172641	1.91003	-0.00451023	gene-Oar013296;gene-Oar013297;gene-Oar013298	UBIAD1;Mtor;ANGPTL7
Chr8	72440001	72540000	72490000	0.088361	1.31877	-0.00386913	gene-Oar010849	SF3B5
Chr3	229580001	229680000	229630000	0.132054	1.72531	-0.0031183	gene-Oar005654;gene-Oar005655;gene-Oar005656;gene-Oar005657;gene-Oar005658;gene-Oar005659;gene-Oar005660	-;-;TUBGCP6;Mapk12;Mapk11;PLXNB2;DENND6B
Chr9	75800001	75900000	75850000	0.133252	1.54518	-0.00290303	gene-Oar010398	Rims2
Chr3	35520001	35620000	35570000	0.108101	1.4628	-0.00277766	gene-Oar004107;gene-Oar004108	PLB1;PPP1CB
Chr1	50830001	50930000	50880000	0.0926483	1.65787	-0.000719688	gene-Oar000486;gene-Oar000487	TNNI3K;ERICH3
Chr3	172300001	172400000	172350000	0.365565	1.68682	-0.000524405	gene-Oar005087;gene-Oar005088;gene-Oar005089;gene-Oar005090	UHRF1BP1L;ACTR6;DEPDC4;SCYL2
Chr1	179670001	179770000	179720000	0.115307	1.45666	0.0020944	--	--
Chr10	44250001	44350000	44300000	0.126751	1.27567	0.00211378	--	--
Chr4	37490001	37590000	37540000	0.0976274	1.31282	0.00597061	--	--
Chr3	49520001	49620000	49570000	0.184427	1.54798	0.00658711	gene-Oar004195;gene-Oar004196	Rnaseh2b;DEGS1
Chr3	187080001	187180000	187130000	0.177591	1.58077	0.00694225	--	--
Chr1	58440001	58540000	58490000	0.0872904	1.30942	0.00868208	--	--
Chr10	71350001	71450000	71400000	0.112169	1.60489	0.0113517	--	--
Chr5	80420001	80520000	80470000	0.0880654	1.56251	0.0115748	--	--
Chr3	42950001	43050000	43000000	0.0892596	1.27898	0.0117832	gene-Oar004162	SPRED2
Chr17	61150001	61250000	61200000	0.115819	1.62278	0.0144704	gene-Oar014365	MED13L
Chr17	61160001	61260000	61210000	0.115819	1.62278	0.0144704	gene-Oar014365	MED13L
Chr2	51440001	51540000	51490000	0.0974382	1.58767	0.0146959	gene-Oar002447;gene-Oar002448;gene-Oar002449;gene-Oar002450;gene-Oar002451	Dcaf10;EXOSC3;TRMT10B;FRMPD1;FRMPD1
Chr13	10580001	10680000	10630000	0.106654	1.37607	0.0151059	--	--
Chr1	227000001	227100000	227050000	0.0976668	1.51396	0.0156943	--	--
Chr3	172290001	172390000	172340000	0.359555	1.68624	0.0163035	gene-Oar005087;gene-Oar005088;gene-Oar005089;gene-Oar005090	UHRF1BP1L;ACTR6;DEPDC4;SCYL2
Chr9	84660001	84760000	84710000	0.0856691	1.49995	0.0167515	gene-Oar010449;gene-Oar010450	INTS8;DPY19L4
Chr11	12660001	12760000	12710000	0.091769	1.60589	0.0169815	gene-Oar016978;gene-Oar016979;gene-Oar016980;gene-Oar016981;gene-Oar016982;gene-Oar016983;gene-Oar016984;gene-Oar016985;gene-Oar016986;gene-Oar016987;gene-Oar016988	P4HB;PSMG3;ARHGDIA;ALYREF;Anapc11;NPB;PCYT2;Mafg;PYCR1;MYADML2;-
Chr3	219430001	219530000	219480000	0.104736	2.07946	0.0187246	gene-Oar005513;gene-Oar005514;gene-Oar005515	Pla2g6;MAFF;TMEM184B
Chr3	187090001	187190000	187140000	0.167634	1.50612	0.0190934	--	--
Chr24	47290001	47390000	47340000	0.104823	3.39923	0.019634	--	--
Chr24	47300001	47400000	47350000	0.104823	3.39923	0.019634	--	--
Chr24	47310001	47410000	47360000	0.104823	3.39923	0.019634	--	--
Chr24	47320001	47420000	47370000	0.104823	3.39923	0.019634	--	--
Chr24	47330001	47430000	47380000	0.104823	3.39923	0.019634	--	--
Chr24	47340001	47440000	47390000	0.104823	3.39923	0.019634	--	--
Chr24	47350001	47450000	47400000	0.104823	3.39923	0.019634	--	--
Chr24	47360001	47460000	47410000	0.104823	3.39923	0.019634	--	--
Chr13	42490001	42590000	42540000	0.113955	1.54083	0.019806	gene-Oar012518	KIZ
Chr11	34010001	34110000	34060000	0.104157	1.34719	0.0205884	gene-Oar017442;gene-Oar017443	MYH1;MYH4
Chr3	49510001	49610000	49560000	0.174393	1.48543	0.0207498	gene-Oar004195;gene-Oar004196	Rnaseh2b;DEGS1
Chr7	73570001	73670000	73620000	0.137763	1.50227	0.0207881	gene-Oar009787	PPM1A
Chr10	44370001	44470000	44420000	0.17996	1.79543	0.02263	--	--
Chr2	129630001	129730000	129680000	0.106551	1.26569	0.0238695	gene-Oar002904;gene-Oar002905	ZNF804A;ZNF804A
Chr9	70940001	71040000	70990000	0.183754	1.82323	0.0244788	--	--
Chr1	179680001	179780000	179730000	0.111956	1.49136	0.0249901	--	--
Chr17	30450001	30550000	30500000	0.200152	1.56781	0.0251866	gene-Oar014162	SCLT1
Chr9	34310001	34410000	34360000	0.0902687	1.66806	0.0257113	gene-Oar010212;gene-Oar010213	CEBPD;PRKDC
Chr9	61540001	61640000	61590000	0.0921244	1.31518	0.0261063	--	--
Chr3	49330001	49430000	49380000	0.0938449	1.4811	0.0265289	--	--
Chr2	81720001	81820000	81770000	0.100657	1.61099	0.0307136	--	--
Chr1	36470001	36570000	36520000	0.0927354	1.44675	0.0336158	gene-Oar000426;gene-Oar000427	-;NFIA
Chr3	219530001	219630000	219580000	0.0863245	1.34171	0.0348686	gene-Oar005516;gene-Oar005517;gene-Oar005518	CSNK1E;Csnk1e;KCNJ4
Chr2	227290001	227390000	227340000	0.110831	1.74995	0.0351924	--	--
Chr11	34000001	34100000	34050000	0.0942783	1.29348	0.0360874	gene-Oar017441;gene-Oar017442;gene-Oar017443	MYH2;MYH1;MYH4
Chr6	60810001	60910000	60860000	0.215344	1.2904	0.0376067	gene-Oar007692;gene-Oar007693;gene-Oar007694	TLR1;TLR6;FAM114A1
Chr3	135060001	135160000	135110000	0.120357	1.27013	0.0385513	gene-Oar004738;gene-Oar004739;gene-Oar004740;gene-Oar004741;gene-Oar004742;gene-Oar004743;gene-Oar004744	Hoxc5;Hoxc8;Hoxc9;HOXC10;HOXC11;HOXC12;HOXC13
Chr1	84590001	84690000	84640000	0.0887691	1.36694	0.0387633	--	--
Chr5	39010001	39110000	39060000	0.109514	1.33106	0.04056	--	--
Chr5	55950001	56050000	56000000	0.111765	1.48363	0.0430656	gene-Oar008905;gene-Oar008906	ARHGAP26;ARHGAP26
Chr3	40290001	40390000	40340000	0.11272	1.61292	0.0433048	--	--
Chr3	201100001	201200000	201150000	0.148536	1.40203	0.0451064	--	--
Chr10	44080001	44180000	44130000	0.0972273	1.68901	0.0462933	--	--
Chr20	8280001	8380000	8330000	0.142045	1.65102	0.0468611	--	--
Chr19	50590001	50690000	50640000	0.132331	1.41216	0.0480906	gene-Oar016545;gene-Oar016546;gene-Oar016547	Nt5dc2;STAB1;NISCH
Chr11	19230001	19330000	19280000	0.103099	1.38877	0.0494617	gene-Oar017104;gene-Oar017105;gene-Oar017106;gene-Oar017107;gene-Oar017108	GPATCH8;ITGA2B;Fam171a2;FAM171A2;GRN
Chr13	65840001	65940000	65890000	0.149591	1.70688	0.0528259	gene-Oar012818	Raly
Chr6	89810001	89910000	89860000	0.0915826	1.35077	0.0528593	gene-Oar007850	SLC4A4
Chr3	172310001	172410000	172360000	0.364738	1.34245	0.0528816	gene-Oar005087;gene-Oar005088;gene-Oar005089;gene-Oar005090	UHRF1BP1L;ACTR6;DEPDC4;SCYL2
Chr9	80630001	80730000	80680000	0.169297	1.31634	0.0533735	gene-Oar010427	Stk3
Chr10	27260001	27360000	27310000	0.108289	1.80571	0.0534563	gene-Oar011121	E2F4
Chr12	72070001	72170000	72120000	0.0867628	1.32682	0.0538295	gene-Oar013601;gene-Oar013602	NEK2;-
Chr3	200570001	200670000	200620000	0.140178	1.43097	0.0548805	--	--
Chr3	186950001	187050000	187000000	0.0902194	1.30408	0.0552179	gene-Oar005208;gene-Oar005209	IPO8;CCT6A
Chr16	67340001	67440000	67390000	0.111797	1.56825	0.0555851	gene-Oar014005	SEMA5A
Chr20	8270001	8370000	8320000	0.119906	1.6101	0.0556747	--	--
Chr8	94140001	94240000	94190000	0.122946	1.85882	0.055795	gene-Oar010976	DACT2
Chr1	90610001	90710000	90660000	0.123406	1.50155	0.0561498	gene-Oar000717;gene-Oar000718	Rhoc;PPM1J
Chr15	56430001	56530000	56480000	0.127135	1.40648	0.0568247	gene-Oar012040;gene-Oar012041	UVRAG;WNT11
Chr23	44320001	44420000	44370000	0.17345	1.40735	0.0571172	gene-Oar018085;gene-Oar018086	PTPN2;CEP192
Chr19	58680001	58780000	58730000	0.113557	1.29904	0.0581413	gene-Oar016719;gene-Oar016720	TMEM40;RAF1
Chr5	22140001	22240000	22190000	0.138883	1.39708	0.0586373	gene-Oar008526;gene-Oar008528	NFIC;CELF5
Chr1	258970001	259070000	259020000	0.0992592	1.76691	0.0590495	--	--
Chr2	41960001	42060000	42010000	0.145823	1.64497	0.0603015	gene-Oar002354	STC1
Chr12	46240001	46340000	46290000	0.113946	1.39575	0.060525	--	--
Chr8	24760001	24860000	24810000	0.0879495	1.34509	0.0618748	gene-Oar010611	SULT3A1
Chr20	8290001	8390000	8340000	0.153048	1.70139	0.0631309	--	--
Chr2	41910001	42010000	41960000	0.10022	1.70908	0.0637605	--	--
Chr13	38080001	38180000	38130000	0.0950374	1.68353	0.0676086	--	--
Chr8	94160001	94260000	94210000	0.112021	1.9597	0.069326	gene-Oar010976	DACT2
Chr7	15170001	15270000	15220000	0.106511	1.53963	0.0695778	gene-Oar009293;gene-Oar009294	Usp10;SKOR1
Chr1	37800001	37900000	37850000	0.0962551	1.36288	0.0695946	--	--
Chr19	50600001	50700000	50650000	0.140971	1.41322	0.0696636	gene-Oar016545;gene-Oar016546;gene-Oar016547	Nt5dc2;STAB1;NISCH
Chr8	24770001	24870000	24820000	0.0895893	1.35066	0.0698896	gene-Oar010611	SULT3A1
Chr9	70920001	71020000	70970000	0.189901	1.66181	0.0734331	--	--
Chr8	71440001	71540000	71490000	0.108221	1.69262	0.0758847	--	--
Chr7	14840001	14940000	14890000	0.127665	1.39959	0.0766703	gene-Oar009290;gene-Oar009291;gene-Oar009292	Iqch;-;MAP2K5
Chr17	30330001	30430000	30380000	0.121104	1.44742	0.0768953	gene-Oar014161	C4orf33
Chr2	124530001	124630000	124580000	0.0857202	1.42735	0.077428	gene-Oar002884;gene-Oar002886;gene-Oar002887	PMS1;OSGEPL1;ANKAR
Chr14	21540001	21640000	21590000	0.0976184	1.62941	0.0774684	gene-Oar015395	RPGRIP1L
Chr2	113220001	113320000	113270000	0.113427	1.32658	0.0778663	gene-Oar002823	PALLD
Chr20	8330001	8430000	8380000	0.196602	1.93456	0.0778811	gene-Oar018301;gene-Oar018302;gene-Oar018303	GRM4;GRM4;Grm4
Chr2	16070001	16170000	16120000	0.0931451	1.34865	0.0783059	--	--
Chr9	70930001	71030000	70980000	0.183724	1.65494	0.0785651	--	--
Chr19	50580001	50680000	50630000	0.112636	1.49087	0.0788055	gene-Oar016544;gene-Oar016545;gene-Oar016546;gene-Oar016547	PBRM1;Nt5dc2;STAB1;NISCH
Chr6	60820001	60920000	60870000	0.2034	1.29498	0.0800589	gene-Oar007693;gene-Oar007694	TLR6;FAM114A1
Chr3	187050001	187150000	187100000	0.176766	1.55797	0.0804749	--	--
Chr6	26970001	27070000	27020000	0.0906667	1.45237	0.081711	gene-Oar007592	-
Chr2	153230001	153330000	153280000	0.0985463	1.36738	0.0819438	gene-Oar003040	SLC4A10
Chr11	41520001	41620000	41570000	0.0867687	1.28289	0.0820076	gene-Oar017631;gene-Oar017632;gene-Oar017633;gene-Oar017634	NXN;TIMM22;ABR;ABR
Chr24	12900001	13000000	12950000	0.227407	1.4046	0.0825305	gene-Oar020031;gene-Oar020032;gene-Oar020033	CIITA;DEXI;CLEC16A
Chr2	46430001	46530000	46480000	0.0863021	1.50821	0.0834411	gene-Oar002402;gene-Oar002403	LPL;ZNF382
Chr6	60830001	60930000	60880000	0.21028	1.34622	0.0840113	gene-Oar007693;gene-Oar007694	TLR6;FAM114A1
Chr20	8300001	8400000	8350000	0.178203	1.73283	0.0842669	--	--
Chr6	28840001	28940000	28890000	0.111248	1.38266	0.0859526	gene-Oar007608	Stpg2
Chr14	35710001	35810000	35760000	0.155971	1.61808	0.0895608	gene-Oar015535;gene-Oar015536	CDH1;TANGO6
Chr9	80620001	80720000	80670000	0.166256	1.31517	0.0903901	gene-Oar010427	Stk3
Chr9	70910001	71010000	70960000	0.195497	1.68355	0.090723	--	--
Chr15	50060001	50160000	50110000	0.17955	1.94789	0.0911664	gene-Oar011887;gene-Oar011888;gene-Oar011889;gene-Oar011890	OR51B5;HBE1;HBE2;HBE1
Chr17	30500001	30600000	30550000	0.20061	1.44189	0.0916883	gene-Oar014162	SCLT1
Chr25	15860001	15960000	15910000	0.119848	1.54575	0.0934707	gene-Oar020866;gene-Oar020867	-;Ank3
Chr7	14810001	14910000	14860000	0.11685	1.41473	0.0935188	gene-Oar009290;gene-Oar009291	Iqch;-
Chr14	50230001	50330000	50280000	0.0927513	1.70152	0.0940437	gene-Oar015789;gene-Oar015790;gene-Oar015791;gene-Oar015792;gene-Oar015793;gene-Oar015794;gene-Oar015795;gene-Oar015796	CCDC97;TGFB1;B9D2;TMEM91;EXOSC5;BCKDHA;-;ATP5SL
Chr10	45970001	46070000	46020000	0.0907267	1.41541	0.0948461	--	--
Chr1	145880001	145980000	145930000	0.0946777	1.29481	0.0958194	gene-Oar001298	USP25
Chr8	94170001	94270000	94220000	0.115927	1.99829	0.0961919	gene-Oar010976	DACT2
Chr24	12910001	13010000	12960000	0.229468	1.43729	0.0972387	gene-Oar020031;gene-Oar020032;gene-Oar020033	CIITA;DEXI;CLEC16A
Chr11	4980001	5080000	5030000	0.103658	1.38664	0.0979409	gene-Oar016811	Sox9
Chr3	201090001	201190000	201140000	0.145427	1.40945	0.0985659	--	--
Chr9	61550001	61650000	61600000	0.0921814	1.34685	0.0994325	--	--
Chr17	40810001	40910000	40860000	0.0903009	1.44453	0.0997879	--	--
Chr1	189420001	189520000	189470000	0.0867126	1.38811	0.100326	gene-Oar001445;gene-Oar001446	B4GALT4;Arhgap31
Chr2	153240001	153340000	153290000	0.105262	1.40139	0.101425	gene-Oar003040	SLC4A10
Chr2	80490001	80590000	80540000	0.104959	1.55425	0.101437	--	--
Chr19	22780001	22880000	22830000	0.115637	1.44548	0.102245	--	--
Chr21	3110001	3210000	3160000	0.0858517	1.52917	0.103424	--	--
Chr8	4660001	4760000	4710000	0.0944366	1.28995	0.10357	--	--
Chr20	8350001	8450000	8400000	0.174815	1.8863	0.104995	gene-Oar018301;gene-Oar018302;gene-Oar018303;gene-Oar018304	GRM4;GRM4;Grm4;GRM4
Chr3	219300001	219400000	219350000	0.121296	1.96701	0.105536	gene-Oar005510;gene-Oar005511;gene-Oar005512;gene-Oar005513	PICK1;SLC16A8;BAIAP2L2;Pla2g6
Chr10	44970001	45070000	45020000	0.124671	2.13141	0.106399	--	--
Chr2	153250001	153350000	153300000	0.105282	1.43882	0.107968	gene-Oar003040	SLC4A10
Chr15	50140001	50240000	50190000	0.179292	1.47624	0.108466	gene-Oar011890;gene-Oar011891;gene-Oar011892;gene-Oar011893;gene-Oar011894	HBE1;-;HBE2;-;OR51V1
Chr3	120730001	120830000	120780000	0.0989363	1.4143	0.108676	--	--
Chr11	34040001	34140000	34090000	0.100659	1.47012	0.110392	gene-Oar017443	MYH4
Chr3	97040001	97140000	97090000	0.0922163	1.47708	0.110395	gene-Oar004500;gene-Oar004501;gene-Oar004502	-;BCL2L1;DCTN1
Chr2	211280001	211380000	211330000	0.0853873	1.3159	0.110743	gene-Oar003258	CTLA4
Chr24	36460001	36560000	36510000	0.0906375	1.49882	0.111476	gene-Oar020292	Clip2
Chr9	88420001	88520000	88470000	0.128521	1.31121	0.112415	gene-Oar010466;gene-Oar010467	FBXW2;Otud6b
Chr3	49530001	49630000	49580000	0.181293	1.51323	0.112722	gene-Oar004195;gene-Oar004196	Rnaseh2b;DEGS1
Chr16	53310001	53410000	53360000	0.0933296	1.36821	0.113399	--	--
Chr2	227220001	227320000	227270000	0.148676	1.74311	0.114806	--	--
Chr2	153260001	153360000	153310000	0.0969413	1.41043	0.115477	gene-Oar003040	SLC4A10
Chr11	19220001	19320000	19270000	0.122287	1.46189	0.117494	gene-Oar017104;gene-Oar017105;gene-Oar017106;gene-Oar017107;gene-Oar017108	GPATCH8;ITGA2B;Fam171a2;FAM171A2;GRN
Chr15	66350001	66450000	66400000	0.0891571	1.50966	0.119495	gene-Oar012108;gene-Oar012109	APIP;PDHX
Chr1	103260001	103360000	103310000	0.158005	1.506	0.121949	gene-Oar000861;gene-Oar000862;gene-Oar000863;gene-Oar000864;gene-Oar000865;gene-Oar000866;gene-Oar000867	ANXA9;MINDY1;PRUNE1;BNIPL;MENT;GABPB2;SEMA6C
Chr2	227160001	227260000	227210000	0.123033	1.51015	0.122569	--	--
Chr11	41530001	41630000	41580000	0.0923156	1.26488	0.123753	gene-Oar017631;gene-Oar017632;gene-Oar017633;gene-Oar017634	NXN;TIMM22;ABR;ABR
Chr1	230700001	230800000	230750000	0.108523	1.39596	0.124815	--	--
Chr23	49530001	49630000	49580000	0.0932099	1.38259	0.12525	gene-Oar018117;gene-Oar018118;gene-Oar018119	CTIF;CTIF;SMAD7
Chr1	166870001	166970000	166920000	0.0996728	1.45646	0.125469	gene-Oar001340;gene-Oar001341	EPHA6;Epha6
Chr7	15160001	15260000	15210000	0.0891144	1.44114	0.127082	gene-Oar009292;gene-Oar009293;gene-Oar009294	MAP2K5;Usp10;SKOR1
Chr9	84690001	84790000	84740000	0.0857864	1.40331	0.127386	gene-Oar010450;gene-Oar010451	DPY19L4;ESRP1
Chr3	154590001	154690000	154640000	0.0909572	1.45997	0.128164	--	--
Chr1	84610001	84710000	84660000	0.106891	1.42941	0.129114	--	--
Chr17	30320001	30420000	30370000	0.108505	1.40029	0.130585	gene-Oar014161	C4orf33
Chr2	57940001	58040000	57990000	0.129829	1.55832	0.130756	--	--
Chr4	54960001	55060000	55010000	0.0861155	1.26587	0.131732	gene-Oar007015	CAV1
Chr13	42430001	42530000	42480000	0.101259	1.60445	0.133834	gene-Oar012518	KIZ
Chr23	44180001	44280000	44230000	0.18101	1.64357	0.133933	gene-Oar018082;gene-Oar018083;gene-Oar018084;gene-Oar018085	SPIRE1;CEP76;PSMG2;PTPN2
Chr6	60860001	60960000	60910000	0.19594	1.39089	0.134336	gene-Oar007693;gene-Oar007694;gene-Oar007695	TLR6;FAM114A1;TMEM156
Chr24	12880001	12980000	12930000	0.21738	1.33776	0.134526	gene-Oar020031;gene-Oar020032;gene-Oar020033	CIITA;DEXI;CLEC16A
Chr3	58090001	58190000	58140000	0.270502	1.27588	0.135001	--	--
Chr12	23660001	23760000	23710000	0.0904806	1.26222	0.135223	gene-Oar013142;gene-Oar013143	EPRS;BPNT1
Chr5	94140001	94240000	94190000	0.0881671	1.3773	0.135767	--	--
Chr1	90630001	90730000	90680000	0.104658	1.43451	0.136489	--	--
Chr5	73390001	73490000	73440000	0.0926569	1.3618	0.137096	--	--
Chr3	219480001	219580000	219530000	0.121931	1.72322	0.137743	gene-Oar005515;gene-Oar005516;gene-Oar005517	TMEM184B;CSNK1E;Csnk1e
Chr10	43950001	44050000	44000000	0.0867191	1.87154	0.137775	--	--
Chr4	105320001	105420000	105370000	0.0861834	1.44901	0.138794	gene-Oar007297;gene-Oar007298	TRIM24;SVOPL
Chr7	14790001	14890000	14840000	0.109901	1.40014	0.139136	gene-Oar009290	Iqch
Chr24	12870001	12970000	12920000	0.20659	1.30789	0.140199	gene-Oar020031;gene-Oar020032;gene-Oar020033	CIITA;DEXI;CLEC16A
Chr24	12860001	12960000	12910000	0.192294	1.31506	0.141556	gene-Oar020031	CIITA
Chr4	55160001	55260000	55210000	0.0954241	1.44981	0.141865	--	--
Chr2	57890001	57990000	57940000	0.201842	1.77343	0.142669	gene-Oar002514	Tle2
Chr1	250130001	250230000	250180000	0.105427	1.28514	0.143564	--	--
Chr1	37810001	37910000	37860000	0.0930475	1.30825	0.14394	--	--
Chr23	55940001	56040000	55990000	0.097108	1.57575	0.144684	gene-Oar018150	TCF4
Chr6	22100001	22200000	22150000	0.0916408	1.30869	0.145713	gene-Oar007574	PPA2
Chr2	148490001	148590000	148540000	0.0875158	1.5744	0.145934	gene-Oar003022	SCN9A
Chr3	86670001	86770000	86720000	0.131758	1.49313	0.147509	gene-Oar004413;gene-Oar004414	Atl2;Pgap2
Chr6	26960001	27060000	27010000	0.096658	1.47642	0.148466	gene-Oar007592	-
Chr22	27230001	27330000	27280000	0.104239	1.36325	0.148572	gene-Oar019073	Cfap58
Chr11	12620001	12720000	12670000	0.113534	1.48661	0.149444	gene-Oar016976;gene-Oar016977;gene-Oar016978;gene-Oar016979;gene-Oar016980;gene-Oar016981;gene-Oar016982;gene-Oar016983;gene-Oar016984	GCGR;Ppp1r27;P4HB;PSMG3;ARHGDIA;ALYREF;Anapc11;NPB;PCYT2
Chr3	35530001	35630000	35580000	0.109266	1.39724	0.151493	gene-Oar004107;gene-Oar004108	PLB1;PPP1CB
Chr5	106860001	106960000	106910000	0.147337	1.53367	0.15317	--	--
Chr2	57880001	57980000	57930000	0.138748	1.53416	0.155135	gene-Oar002514	Tle2
Chr17	30470001	30570000	30520000	0.21068	1.4423	0.155189	gene-Oar014162	SCLT1
Chr13	38070001	38170000	38120000	0.0937457	1.66375	0.155875	--	--
Chr13	41390001	41490000	41440000	0.121758	1.44308	0.156578	gene-Oar012508	SPATS2
Chr6	60840001	60940000	60890000	0.213773	1.39816	0.158098	gene-Oar007693;gene-Oar007694	TLR6;FAM114A1
Chr7	73560001	73660000	73610000	0.139098	1.43504	0.160241	gene-Oar009786;gene-Oar009787	RPL21;PPM1A
Chr9	75810001	75910000	75860000	0.1329	1.49416	0.161286	gene-Oar010398	Rims2
Chr16	53260001	53360000	53310000	0.0853993	1.38643	0.161415	--	--
Chr2	57930001	58030000	57980000	0.133209	1.57327	0.161573	--	--
Chr6	2700001	2800000	2750000	0.111787	1.32837	0.164745	gene-Oar007494	KRBOX4
Chr4	55250001	55350000	55300000	0.0902074	1.35349	0.164859	--	--
Chr7	14850001	14950000	14900000	0.127073	1.34558	0.16491	gene-Oar009290;gene-Oar009291;gene-Oar009292	Iqch;-;MAP2K5
Chr3	49600001	49700000	49650000	0.128837	1.32645	0.165302	--	--
Chr2	47520001	47620000	47570000	0.0889328	1.41409	0.16544	gene-Oar002405	CNTNAP3
Chr13	56720001	56820000	56770000	0.156242	1.40914	0.165987	gene-Oar012683;gene-Oar012684;gene-Oar012685;gene-Oar012686;gene-Oar012687;gene-Oar012688	Dido1;TCFL5;COL9A3;OGFR;MRGBP;NTSR1
Chr1	179710001	179810000	179760000	0.11015	1.44614	0.167801	--	--
Chr5	22130001	22230000	22180000	0.136989	1.40084	0.167912	gene-Oar008526;gene-Oar008528	NFIC;CELF5
Chr1	103310001	103410000	103360000	0.15118	1.55355	0.168145	gene-Oar000865;gene-Oar000866;gene-Oar000867;gene-Oar000868;gene-Oar000869;gene-Oar000870;gene-Oar000871;gene-Oar000872	MENT;GABPB2;SEMA6C;TNFAIP8L2;LYSMD1;SCNM1;TMOD4;VPS72
Chr6	60880001	60980000	60930000	0.175198	1.35057	0.169133	gene-Oar007694;gene-Oar007695	FAM114A1;TMEM156
Chr3	49540001	49640000	49590000	0.171095	1.47791	0.170415	gene-Oar004196	DEGS1
Chr1	37790001	37890000	37840000	0.0966693	1.31686	0.171641	gene-Oar000434	KANK4
Chr3	187070001	187170000	187120000	0.187743	1.60965	0.172697	--	--
Chr3	49570001	49670000	49620000	0.180494	1.5641	0.173615	gene-Oar004196	DEGS1
Chr21	14150001	14250000	14200000	0.115544	1.43803	0.174502	--	--
Chr1	84680001	84780000	84730000	0.0917018	1.58648	0.174652	--	--
Chr1	84600001	84700000	84650000	0.100939	1.4261	0.176662	--	--
Chr3	75730001	75830000	75780000	0.0891038	1.36497	0.178256	--	--
Chr2	80500001	80600000	80550000	0.106524	1.5651	0.178696	--	--
Chr1	258990001	259090000	259040000	0.108694	1.78005	0.180571	--	--
Chr3	49580001	49680000	49630000	0.173442	1.46699	0.180983	gene-Oar004196	DEGS1
Chr15	51840001	51940000	51890000	0.151681	1.57364	0.182792	gene-Oar011962;gene-Oar011963;gene-Oar011964;gene-Oar011965;gene-Oar011966;gene-Oar011967;gene-Oar011968;gene-Oar011969	SSU72;SSU72;SSU72;SSU72;SSU72;SSU72;OR52P1P;RRM1
Chr3	172240001	172340000	172290000	0.297689	1.47826	0.183272	gene-Oar005087	UHRF1BP1L
Chr3	143160001	143260000	143210000	0.0889208	1.42546	0.183384	gene-Oar004891;gene-Oar004892	SCAF11;ARID2
Chr2	47460001	47560000	47510000	0.0920592	1.40317	0.183656	gene-Oar002405	CNTNAP3
Chr7	73550001	73650000	73600000	0.126514	1.52165	0.183717	gene-Oar009786;gene-Oar009787	RPL21;PPM1A
Chr2	83370001	83470000	83420000	0.100808	1.46776	0.184041	gene-Oar002629	Nfib
Chr12	28100001	28200000	28150000	0.0857835	1.57831	0.185419	--	--
Chr6	60850001	60950000	60900000	0.208592	1.43359	0.186888	gene-Oar007693;gene-Oar007694	TLR6;FAM114A1
Chr1	8200001	8300000	8250000	0.098512	1.36834	0.186968	gene-Oar000108;gene-Oar000109;gene-Oar000110	-;KCNJ13;-
Chr7	14800001	14900000	14850000	0.117132	1.40406	0.187337	gene-Oar009290	Iqch
Chr18	55400001	55500000	55450000	0.089513	1.27866	0.187674	--	--
Chr3	97030001	97130000	97080000	0.0895638	1.292	0.187726	gene-Oar004500;gene-Oar004501;gene-Oar004502	-;BCL2L1;DCTN1
Chr1	227420001	227520000	227470000	0.118138	1.71861	0.188187	--	--
Chr12	42590001	42690000	42640000	0.15415	1.46732	0.188503	gene-Oar013297;gene-Oar013298	Mtor;ANGPTL7
Chr2	159360001	159460000	159410000	0.108877	1.43201	0.189132	--	--
Chr7	64150001	64250000	64200000	0.0921921	1.31882	0.189665	--	--
Chr10	27270001	27370000	27320000	0.0995037	1.69578	0.190393	gene-Oar011121	E2F4
Chr13	56780001	56880000	56830000	0.151562	1.41037	0.190863	gene-Oar012687;gene-Oar012688;gene-Oar012689	MRGBP;NTSR1;Slco4a1
Chr3	75740001	75840000	75790000	0.088481	1.37171	0.193398	--	--
Chr1	90620001	90720000	90670000	0.12583	1.4628	0.193697	gene-Oar000718	PPM1J
Chr20	8310001	8410000	8360000	0.184289	1.74288	0.193846	--	--
Chr15	56420001	56520000	56470000	0.129266	1.46442	0.193919	gene-Oar012040;gene-Oar012041	UVRAG;WNT11
Chr24	12890001	12990000	12940000	0.225746	1.37098	0.195306	gene-Oar020031;gene-Oar020032;gene-Oar020033	CIITA;DEXI;CLEC16A
Chr2	124560001	124660000	124610000	0.0971102	1.45681	0.196255	gene-Oar002884;gene-Oar002886;gene-Oar002887	PMS1;OSGEPL1;ANKAR
Chr13	78590001	78690000	78640000	0.0932259	1.31005	0.196314	--	--
Chr18	33760001	33860000	33810000	0.133498	1.37608	0.196329	gene-Oar014847	CHRNA7
Chr3	201070001	201170000	201120000	0.128344	1.34115	0.197875	--	--
Chr12	36990001	37090000	37040000	0.0926134	1.34151	0.198575	gene-Oar013238;gene-Oar013239	NME7;Pfdn6
Chr3	201080001	201180000	201130000	0.133221	1.34627	0.199261	--	--
Chr9	72310001	72410000	72360000	0.128244	1.62168	0.200238	gene-Oar010384	ANGPT1
Chr4	10430001	10530000	10480000	0.11577	1.4053	0.201185	--	--
Chr3	40240001	40340000	40290000	0.102275	1.5242	0.201903	--	--
Chr13	41400001	41500000	41450000	0.118553	1.36675	0.203829	gene-Oar012508;gene-Oar012509	SPATS2;Rin2
Chr8	94130001	94230000	94180000	0.133217	1.79132	0.204245	gene-Oar010976	DACT2
Chr6	28830001	28930000	28880000	0.105591	1.33089	0.204846	gene-Oar007608	Stpg2
Chr16	53300001	53400000	53350000	0.0986336	1.39471	0.205017	--	--
Chr15	51850001	51950000	51900000	0.154775	1.56331	0.206094	gene-Oar011966;gene-Oar011967;gene-Oar011968;gene-Oar011969	SSU72;SSU72;OR52P1P;RRM1
Chr7	64160001	64260000	64210000	0.0964475	1.37318	0.206314	--	--
Chr2	42190001	42290000	42240000	0.0922612	1.34734	0.20649	gene-Oar002355;gene-Oar002356	NKX2-6;NKX3-1
Chr8	70970001	71070000	71020000	0.133932	1.38165	0.206533	gene-Oar010839	-
Chr2	227150001	227250000	227200000	0.116175	1.46945	0.206648	--	--
Chr23	49550001	49650000	49600000	0.0984778	1.39476	0.208063	gene-Oar018118;gene-Oar018119	CTIF;SMAD7
Chr19	30980001	31080000	31030000	0.114108	1.45162	0.209369	gene-Oar016441;gene-Oar016442	PPP4R2;GXYLT2
Chr23	55930001	56030000	55980000	0.0882749	1.46712	0.209547	gene-Oar018150	TCF4
Chr13	41380001	41480000	41430000	0.121905	1.49014	0.209845	gene-Oar012508	SPATS2
Chr22	27220001	27320000	27270000	0.107371	1.36577	0.210022	gene-Oar019072;gene-Oar019073	ITPRIP;Cfap58
Chr27	28820001	28920000	28870000	0.0966275	1.69662	0.210195	--	--
Chr27	28830001	28930000	28880000	0.0966275	1.69662	0.210195	--	--
Chr27	28840001	28940000	28890000	0.0966275	1.69662	0.210195	--	--
Chr27	28850001	28950000	28900000	0.0966275	1.69662	0.210195	--	--
Chr27	28860001	28960000	28910000	0.0966275	1.69662	0.210195	--	--
Chr27	28870001	28970000	28920000	0.0966275	1.69662	0.210195	--	--
Chr27	28880001	28980000	28930000	0.0966275	1.69662	0.210195	--	--
Chr27	28890001	28990000	28940000	0.0966275	1.69662	0.210195	--	--
Chr27	28900001	29000000	28950000	0.0966275	1.69662	0.210195	--	--
Chr27	28910001	29010000	28960000	0.0966275	1.69662	0.210195	--	--
Chr21	7800001	7900000	7850000	0.0886637	1.41668	0.213567	gene-Oar019279	Rab38
Chr16	73320001	73420000	73370000	0.130117	1.37021	0.213916	--	--
Chr27	92340001	92440000	92390000	0.195402	1.8	0.215728	--	--
Chr27	92350001	92450000	92400000	0.195402	1.8	0.215728	--	--
Chr27	92360001	92460000	92410000	0.195402	1.8	0.215728	--	--
Chr27	92370001	92470000	92420000	0.195402	1.8	0.215728	--	--
Chr27	92380001	92480000	92430000	0.195402	1.8	0.215728	--	--
Chr2	81730001	81830000	81780000	0.0944721	1.51522	0.216013	--	--
Chr10	31860001	31960000	31910000	0.244284	1.38002	0.216416	gene-Oar011148	Fry
Chr2	51450001	51550000	51500000	0.0853935	1.5168	0.216653	gene-Oar002447;gene-Oar002448;gene-Oar002449;gene-Oar002450;gene-Oar002451	Dcaf10;EXOSC3;TRMT10B;FRMPD1;FRMPD1
Chr27	8060001	8160000	8110000	0.093135	1.79223	0.218003	gene-Oar005742	SHROOM2
Chr1	90670001	90770000	90720000	0.0919054	1.38788	0.219162	gene-Oar000719	-
Chr2	11640001	11740000	11690000	0.0997088	1.32233	0.219409	--	--
Chr10	45020001	45120000	45070000	0.134336	1.50568	0.219765	--	--
Chr6	60870001	60970000	60920000	0.183143	1.34202	0.22008	gene-Oar007694;gene-Oar007695	FAM114A1;TMEM156
Chr2	154610001	154710000	154660000	0.137332	1.44277	0.220514	gene-Oar003046;gene-Oar003047	RBMS1;ITGB6
Chr2	138000001	138100000	138050000	0.0937455	1.30336	0.221188	--	--
Chr5	106880001	106980000	106930000	0.122048	1.33004	0.221724	--	--
Chr1	84670001	84770000	84720000	0.093309	1.59077	0.222464	--	--
Chr20	8340001	8440000	8390000	0.181424	1.85472	0.223015	gene-Oar018301;gene-Oar018302;gene-Oar018303	GRM4;GRM4;Grm4
Chr16	73300001	73400000	73350000	0.125456	1.45571	0.22417	--	--
Chr2	47500001	47600000	47550000	0.100045	1.38587	0.224289	gene-Oar002405	CNTNAP3
Chr19	22790001	22890000	22840000	0.100426	1.26953	0.224909	--	--
Chr1	259000001	259100000	259050000	0.107265	1.70386	0.225237	--	--
Chr20	19050001	19150000	19100000	0.10987	1.3457	0.228102	--	--
Chr1	230710001	230810000	230760000	0.0984361	1.36453	0.229367	--	--
Chr23	49540001	49640000	49590000	0.101993	1.37783	0.231691	gene-Oar018118;gene-Oar018119	CTIF;SMAD7
Chr16	37310001	37410000	37360000	0.0884738	1.522	0.232065	--	--
Chr6	81230001	81330000	81280000	0.0906295	1.37023	0.232304	--	--
Chr18	33750001	33850000	33800000	0.125222	1.30366	0.232567	gene-Oar014847	CHRNA7
Chr21	3630001	3730000	3680000	0.087743	1.48512	0.234604	--	--
Chr2	227300001	227400000	227350000	0.107856	1.63383	0.235179	--	--
Chr13	56760001	56860000	56810000	0.161133	1.4076	0.235674	gene-Oar012685;gene-Oar012686;gene-Oar012687;gene-Oar012688	COL9A3;OGFR;MRGBP;NTSR1
Chr11	12610001	12710000	12660000	0.109492	1.41411	0.235821	gene-Oar016976;gene-Oar016977;gene-Oar016978;gene-Oar016979;gene-Oar016980;gene-Oar016981;gene-Oar016982;gene-Oar016983;gene-Oar016984	GCGR;Ppp1r27;P4HB;PSMG3;ARHGDIA;ALYREF;Anapc11;NPB;PCYT2
Chr13	65850001	65950000	65900000	0.139137	1.64265	0.235983	gene-Oar012818	Raly
Chr2	80510001	80610000	80560000	0.10743	1.54517	0.237572	--	--
Chr20	8320001	8420000	8370000	0.192627	1.81937	0.237606	gene-Oar018301	GRM4
Chr20	38980001	39080000	39030000	0.0935232	1.39787	0.239376	--	--
Chr21	41020001	41120000	41070000	0.144164	1.33726	0.240014	gene-Oar019487;gene-Oar019488;gene-Oar019489;gene-Oar019490;gene-Oar019491	PPP1R32;LRRC10B;SYT7;-;SYT7
Chr10	44070001	44170000	44120000	0.0919684	1.84638	0.240076	--	--
Chr24	22650001	22750000	22700000	0.102568	1.38321	0.240705	gene-Oar020111;gene-Oar020112	ABCA3;UQCRC2
Chr1	227390001	227490000	227440000	0.094331	1.6704	0.240979	--	--
Chr13	56770001	56870000	56820000	0.153574	1.40924	0.24248	gene-Oar012686;gene-Oar012687;gene-Oar012688	OGFR;MRGBP;NTSR1
Chr10	71320001	71420000	71370000	0.0897326	1.51844	0.244287	--	--
Chr5	39030001	39130000	39080000	0.11178	1.26499	0.245254	--	--
Chr2	126370001	126470000	126420000	0.111782	1.50146	0.245285	--	--
Chr3	229590001	229690000	229640000	0.134906	1.60688	0.246	gene-Oar005654;gene-Oar005655;gene-Oar005656;gene-Oar005657;gene-Oar005658;gene-Oar005659;gene-Oar005660	-;-;TUBGCP6;Mapk12;Mapk11;PLXNB2;DENND6B
Chr22	33910001	34010000	33960000	0.176661	3.07075	0.246745	--	--
Chr4	31330001	31430000	31380000	0.0951614	1.56543	0.24707	--	--
Chr16	73310001	73410000	73360000	0.124186	1.41962	0.247213	--	--
Chr8	70980001	71080000	71030000	0.137729	1.39578	0.248185	gene-Oar010839	-
Chr5	34340001	34440000	34390000	0.149344	1.92876	0.24856	--	--
Chr5	34350001	34450000	34400000	0.149344	1.92876	0.24856	--	--
Chr5	34360001	34460000	34410000	0.149344	1.92876	0.24856	--	--
Chr5	34370001	34470000	34420000	0.149344	1.92876	0.24856	--	--
Chr2	157740001	157840000	157790000	0.110254	1.52109	0.248818	--	--
Chr1	227400001	227500000	227450000	0.0994454	1.71402	0.249034	--	--
Chr16	67380001	67480000	67430000	0.126024	1.56754	0.249226	gene-Oar014005	SEMA5A
Chr6	26980001	27080000	27030000	0.0920025	1.36825	0.250207	gene-Oar007592	-
Chr10	71310001	71410000	71360000	0.0879695	1.50256	0.250305	--	--
Chr1	50840001	50940000	50890000	0.0891418	1.54256	0.25066	gene-Oar000487	ERICH3
Chr5	106870001	106970000	106920000	0.131966	1.41243	0.250722	--	--
Chr6	55040001	55140000	55090000	0.0974894	1.34514	0.252263	--	--
Chr8	9130001	9230000	9180000	0.108651	1.27175	0.252948	gene-Oar010536	PHIP
Chr8	9090001	9190000	9140000	0.0993297	1.38659	0.253572	gene-Oar010536	PHIP
Chr8	32060001	32160000	32110000	0.0931177	1.68482	0.254613	gene-Oar010663;gene-Oar010664	-;ARMC2
Chr13	10570001	10670000	10620000	0.110185	1.38256	0.256253	--	--
Chr20	38990001	39090000	39040000	0.103006	1.41443	0.257499	--	--
Chr23	49560001	49660000	49610000	0.101107	1.39009	0.258013	gene-Oar018118;gene-Oar018119	CTIF;SMAD7
Chr17	4590001	4690000	4640000	0.0894089	1.2702	0.258122	gene-Oar014068	PLRG1
Chr23	19520001	19620000	19570000	0.0869045	1.27277	0.259349	--	--
Chr16	67330001	67430000	67380000	0.10536	1.5197	0.259778	gene-Oar014005	SEMA5A
Chr13	41360001	41460000	41410000	0.114398	1.51498	0.260055	gene-Oar012507;gene-Oar012508	SLC24A3;SPATS2
Chr10	44240001	44340000	44290000	0.114568	1.3032	0.26008	--	--
Chr21	7790001	7890000	7840000	0.0927707	1.39999	0.261785	gene-Oar019279	Rab38
Chr17	30390001	30490000	30440000	0.141789	1.35035	0.262689	gene-Oar014161;gene-Oar014162	C4orf33;SCLT1
Chr8	71450001	71550000	71500000	0.112601	1.50708	0.26272	gene-Oar010841	Aig1
Chr10	39020001	39120000	39070000	0.130422	1.34371	0.263094	gene-Oar011224	PSPC1
Chr15	68730001	68830000	68780000	0.0940598	1.37925	0.263533	gene-Oar012125	-
Chr13	56790001	56890000	56840000	0.153221	1.35452	0.263995	gene-Oar012688;gene-Oar012689	NTSR1;Slco4a1
Chr2	174770001	174870000	174820000	0.0862615	1.31687	0.264726	gene-Oar003111	LRP1B
Chr3	219470001	219570000	219520000	0.117676	1.69081	0.265398	gene-Oar005515;gene-Oar005516;gene-Oar005517	TMEM184B;CSNK1E;Csnk1e
Chr17	61140001	61240000	61190000	0.0965462	1.44805	0.267638	gene-Oar014365	MED13L
Chr1	90600001	90700000	90650000	0.123262	1.4686	0.267668	gene-Oar000716;gene-Oar000717;gene-Oar000718	MOV10;Rhoc;PPM1J
Chr1	258960001	259060000	259010000	0.0905739	1.64282	0.26809	--	--
Chr2	47470001	47570000	47520000	0.0964764	1.27905	0.269178	gene-Oar002405	CNTNAP3
Chr15	20060001	20160000	20110000	0.102133	1.29074	0.269748	--	--
Chr15	51860001	51960000	51910000	0.150658	1.53956	0.270054	gene-Oar011968;gene-Oar011969	OR52P1P;RRM1
Chr2	81740001	81840000	81790000	0.0908469	1.51367	0.270634	--	--
Chr19	50610001	50710000	50660000	0.134472	1.34151	0.27067	gene-Oar016545;gene-Oar016546;gene-Oar016547	Nt5dc2;STAB1;NISCH
Chr21	190001	290000	240000	0.163322	1.67801	0.270966	--	--
Chr1	230690001	230790000	230740000	0.120684	1.35624	0.271488	--	--
Chr2	227210001	227310000	227260000	0.146636	1.63299	0.272251	--	--
Chr10	79300001	79400000	79350000	0.16192	1.41044	0.272323	gene-Oar011323	ABCC4
Chr10	79310001	79410000	79360000	0.16192	1.41044	0.272323	gene-Oar011323	ABCC4
Chr10	79320001	79420000	79370000	0.16192	1.41044	0.272323	gene-Oar011323;gene-Oar011324;gene-Oar011325	ABCC4;Tcea1;TCEA1
Chr10	79330001	79430000	79380000	0.16192	1.41044	0.272323	gene-Oar011323;gene-Oar011324;gene-Oar011325;gene-Oar011326	ABCC4;Tcea1;TCEA1;ABCC4
Chr13	41370001	41470000	41420000	0.114903	1.46658	0.273525	gene-Oar012508	SPATS2
Chr2	154590001	154690000	154640000	0.141304	1.4582	0.274529	gene-Oar003046	RBMS1
Chr15	50050001	50150000	50100000	0.163712	1.84095	0.274942	gene-Oar011887;gene-Oar011888;gene-Oar011889;gene-Oar011890	OR51B5;HBE1;HBE2;HBE1
Chr9	88330001	88430000	88380000	0.108509	1.38267	0.275155	gene-Oar010465;gene-Oar010466	-;FBXW2
Chr2	47480001	47580000	47530000	0.0963912	1.29129	0.275668	gene-Oar002405	CNTNAP3
Chr2	60150001	60250000	60200000	0.111606	1.48663	0.275782	gene-Oar002521	VPS13A
Chr7	29560001	29660000	29610000	0.0872859	1.38118	0.277358	gene-Oar009475	AVEN
Chr14	35700001	35800000	35750000	0.158738	1.56841	0.277579	gene-Oar015535;gene-Oar015536	CDH1;TANGO6
Chr11	4990001	5090000	5040000	0.112652	1.40752	0.28038	gene-Oar016811	Sox9
Chr3	49560001	49660000	49610000	0.180215	1.54676	0.28136	gene-Oar004196	DEGS1
Chr18	32970001	33070000	33020000	0.108491	1.48799	0.283374	gene-Oar014841;gene-Oar014842	TARSL2;TM2D3
Chr8	75630001	75730000	75680000	0.102554	1.61416	0.283755	gene-Oar010859	STXBP5
Chr21	41010001	41110000	41060000	0.133792	1.32698	0.284081	gene-Oar019487;gene-Oar019488;gene-Oar019489;gene-Oar019490;gene-Oar019491	PPP1R32;LRRC10B;SYT7;-;SYT7
Chr3	201110001	201210000	201160000	0.151122	1.33451	0.284085	--	--
Chr1	37780001	37880000	37830000	0.0986873	1.29154	0.284399	gene-Oar000434	KANK4
Chr3	187060001	187160000	187110000	0.183786	1.54076	0.285443	--	--
Chr5	22120001	22220000	22170000	0.128535	1.40464	0.286608	gene-Oar008526	NFIC
Chr2	89650001	89750000	89700000	0.116625	1.34281	0.286846	gene-Oar002658	Mllt3
Chr1	103320001	103420000	103370000	0.130044	1.52742	0.288385	gene-Oar000865;gene-Oar000866;gene-Oar000867;gene-Oar000868;gene-Oar000869;gene-Oar000870;gene-Oar000871;gene-Oar000872	MENT;GABPB2;SEMA6C;TNFAIP8L2;LYSMD1;SCNM1;TMOD4;VPS72
Chr2	131140001	131240000	131190000	0.09144	1.45322	0.289095	--	--
Chr2	16060001	16160000	16110000	0.0916563	1.34347	0.290014	--	--
Chr14	50220001	50320000	50270000	0.0856343	1.62043	0.290472	gene-Oar015788;gene-Oar015789;gene-Oar015790;gene-Oar015791;gene-Oar015792;gene-Oar015793;gene-Oar015794;gene-Oar015795	HNRNPUL1;CCDC97;TGFB1;B9D2;TMEM91;EXOSC5;BCKDHA;-
Chr2	227310001	227410000	227360000	0.0885526	1.56198	0.291323	--	--
Chr17	30440001	30540000	30490000	0.194053	1.54701	0.291571	gene-Oar014162	SCLT1
Chr6	26990001	27090000	27040000	0.0966646	1.36934	0.292505	gene-Oar007592	-
Chr17	30480001	30580000	30530000	0.205909	1.37601	0.293387	gene-Oar014162	SCLT1
Chr3	40420001	40520000	40470000	0.0953411	1.58053	0.29423	--	--
Chr9	72290001	72390000	72340000	0.135723	1.37509	0.295032	gene-Oar010384	ANGPT1
Chr2	57950001	58050000	58000000	0.119583	1.51448	0.29638	--	--
Chr16	67390001	67490000	67440000	0.108117	1.49285	0.29671	--	--
Chr3	188590001	188690000	188640000	0.139764	1.31302	0.297556	--	--
Chr3	154580001	154680000	154630000	0.105996	1.54426	0.298173	--	--
Chr7	29550001	29650000	29600000	0.0859118	1.3979	0.298829	gene-Oar009474;gene-Oar009475	CHRM5;AVEN
Chr2	47490001	47590000	47540000	0.0965529	1.31347	0.298836	gene-Oar002405	CNTNAP3
Chr7	64180001	64280000	64230000	0.100876	1.30208	0.298976	--	--
Chr6	89830001	89930000	89880000	0.0935053	1.3777	0.30182	gene-Oar007850	SLC4A4
Chr14	35790001	35890000	35840000	0.0923865	1.50379	0.301851	gene-Oar015536	TANGO6
Chr2	154600001	154700000	154650000	0.136643	1.43128	0.302266	gene-Oar003046;gene-Oar003047	RBMS1;ITGB6
Chr5	106470001	106570000	106520000	0.095309	1.34136	0.302449	--	--
Chr15	53220001	53320000	53270000	0.142178	1.29314	0.303626	gene-Oar011998	FCHSD2
Chr1	90660001	90760000	90710000	0.0977327	1.40911	0.304232	gene-Oar000719	-
Chr4	79750001	79850000	79800000	0.116569	1.64727	0.304753	gene-Oar007141;gene-Oar007142	RAMP3;TBRG4
Chr16	37290001	37390000	37340000	0.0982976	1.64198	0.305012	--	--
Chr16	37300001	37400000	37350000	0.0982976	1.64198	0.305012	--	--
Chr19	3040001	3140000	3090000	0.108313	1.58951	0.305568	--	--
Chr10	44980001	45080000	45030000	0.127195	2.03355	0.306384	--	--
Chr10	57220001	57320000	57270000	0.110041	1.53891	0.307336	gene-Oar011266	RNF219
Chr25	38300001	38400000	38350000	0.0876686	1.38712	0.307687	--	--
Chr13	41350001	41450000	41400000	0.110845	1.5075	0.307818	gene-Oar012507;gene-Oar012508	SLC24A3;SPATS2
Chr17	30460001	30560000	30510000	0.202931	1.40769	0.307937	gene-Oar014162	SCLT1
Chr3	86650001	86750000	86700000	0.159672	1.60917	0.308202	gene-Oar004413;gene-Oar004414	Atl2;Pgap2
Chr22	33920001	34020000	33970000	0.123493	1.38564	0.308253	--	--
Chr1	173900001	174000000	173950000	0.0987874	1.45506	0.308395	--	--
Chr6	89820001	89920000	89870000	0.0922094	1.36726	0.309188	gene-Oar007850	SLC4A4
Chr5	106840001	106940000	106890000	0.116367	1.34147	0.309663	--	--
Chr26	9460001	9560000	9510000	0.0934883	1.37279	0.30994	gene-Oar020564;gene-Oar020565;gene-Oar020566;gene-Oar020567	WDR17;SPATA4;ASB5;Spcs3
Chr4	24210001	24310000	24260000	0.105107	1.31314	0.310142	--	--
Chr7	15210001	15310000	15260000	0.13584	1.51339	0.311971	gene-Oar009294	SKOR1
Chr2	60160001	60260000	60210000	0.0898687	1.60565	0.312029	gene-Oar002521	VPS13A
Chr4	24190001	24290000	24240000	0.100244	1.37195	0.312354	--	--
Chr12	44650001	44750000	44700000	0.0903467	1.66702	0.312445	gene-Oar013322;gene-Oar013323	SLC2A5;CA6
Chr3	68990001	69090000	69040000	0.140759	1.47648	0.313126	gene-Oar004306	EFEMP1
Chr17	30410001	30510000	30460000	0.168453	1.41394	0.313175	gene-Oar014161;gene-Oar014162	C4orf33;SCLT1
Chr9	80460001	80560000	80510000	0.0873096	1.34219	0.313584	gene-Oar010426	OSR2
Chr18	33730001	33830000	33780000	0.10526	1.29827	0.314603	gene-Oar014847	CHRNA7
Chr4	12120001	12220000	12170000	0.0876317	1.48244	0.316502	gene-Oar006801;gene-Oar006802	HEPACAM2;-
Chr3	49550001	49650000	49600000	0.189096	1.53867	0.31683	gene-Oar004196	DEGS1
Chr3	75750001	75850000	75800000	0.0967447	1.38136	0.317757	--	--
Chr5	19220001	19320000	19270000	0.0900319	1.38832	0.318246	gene-Oar008434	Vav1
Chr2	227190001	227290000	227240000	0.130276	1.59367	0.318323	--	--
Chr18	22240001	22340000	22290000	0.102797	1.30285	0.319002	gene-Oar014712	ISG20
Chr16	67400001	67500000	67450000	0.0957452	1.41977	0.319116	--	--
Chr1	90650001	90750000	90700000	0.0895531	1.38821	0.319936	--	--
Chr2	82240001	82340000	82290000	0.0875693	1.30147	0.320143	gene-Oar002626	Mpdz
Chr2	41970001	42070000	42020000	0.146016	1.55448	0.320597	gene-Oar002354	STC1
Chr2	42270001	42370000	42320000	0.142399	1.49482	0.320606	gene-Oar002357;gene-Oar002358	SLC25A37;SLC25A37
Chr12	27640001	27740000	27690000	0.110309	1.62819	0.320838	gene-Oar013166;gene-Oar013167;gene-Oar013168	NVL;CNIH4;Wdr26
Chr7	64170001	64270000	64220000	0.0936318	1.3239	0.32223	--	--
Chr2	131130001	131230000	131180000	0.0901425	1.43881	0.322982	--	--
Chr22	27200001	27300000	27250000	0.103272	1.43873	0.32616	gene-Oar019072;gene-Oar019073	ITPRIP;Cfap58
Chr3	120610001	120710000	120660000	0.104652	1.3887	0.326375	--	--
Chr2	141420001	141520000	141470000	0.139899	1.62067	0.328004	--	--
Chr26	27040001	27140000	27090000	0.142046	1.46648	0.328647	--	--
Chr1	90640001	90740000	90690000	0.0967715	1.40218	0.33066	--	--
Chr1	230720001	230820000	230770000	0.107762	1.41837	0.331002	--	--
Chr1	258940001	259040000	258990000	0.0878727	1.42582	0.331268	--	--
Chr6	87700001	87800000	87750000	0.112489	1.59639	0.3315	gene-Oar007820;gene-Oar007821	KIT;-
Chr9	74630001	74730000	74680000	0.0937203	1.51417	0.332283	--	--
Chr8	9120001	9220000	9170000	0.103661	1.28982	0.33269	gene-Oar010536	PHIP
Chr2	227140001	227240000	227190000	0.10649	1.43528	0.33271	--	--
Chr1	84620001	84720000	84670000	0.101191	1.46426	0.332729	--	--
Chr24	22710001	22810000	22760000	0.0919673	1.33632	0.333935	gene-Oar020111;gene-Oar020112	ABCA3;UQCRC2
Chr1	166860001	166960000	166910000	0.0937374	1.3839	0.334156	gene-Oar001340;gene-Oar001341	EPHA6;Epha6
Chr2	42210001	42310000	42260000	0.117492	1.4442	0.33421	gene-Oar002356;gene-Oar002357;gene-Oar002358	NKX3-1;SLC25A37;SLC25A37
Chr1	230660001	230760000	230710000	0.0922566	1.35592	0.334313	--	--
Chr2	41900001	42000000	41950000	0.090268	1.48374	0.335208	--	--
Chr1	90550001	90650000	90600000	0.124658	1.4985	0.335476	gene-Oar000715;gene-Oar000716;gene-Oar000717;gene-Oar000718	CAPZA1;MOV10;Rhoc;PPM1J
Chr1	90560001	90660000	90610000	0.118327	1.48651	0.336773	gene-Oar000715;gene-Oar000716;gene-Oar000717;gene-Oar000718	CAPZA1;MOV10;Rhoc;PPM1J
Chr9	80660001	80760000	80710000	0.177358	1.33988	0.337067	gene-Oar010427	Stk3
Chr8	16490001	16590000	16540000	0.106276	1.49222	0.337269	gene-Oar010570;gene-Oar010571	HDDC2;RNF217
Chr8	71010001	71110000	71060000	0.140209	1.34588	0.337603	gene-Oar010839	-
Chr26	17510001	17610000	17560000	0.127095	1.47357	0.33856	gene-Oar020606;gene-Oar020607;gene-Oar020608	CCDC110;PDLIM3;Sorbs2
Chr10	31150001	31250000	31200000	0.0919505	1.47434	0.338893	gene-Oar011142	-
Chr19	30970001	31070000	31020000	0.116963	1.4162	0.338948	gene-Oar016441;gene-Oar016442	PPP4R2;GXYLT2
Chr1	225970001	226070000	226020000	0.132494	1.28141	0.339145	--	--
Chr6	55050001	55150000	55100000	0.101536	1.3149	0.339341	--	--
Chr13	56730001	56830000	56780000	0.157647	1.3847	0.339646	gene-Oar012684;gene-Oar012685;gene-Oar012686;gene-Oar012687;gene-Oar012688	TCFL5;COL9A3;OGFR;MRGBP;NTSR1
Chr10	14750001	14850000	14800000	0.129194	1.48217	0.339805	gene-Oar011026	VWA8
Chr8	16500001	16600000	16550000	0.0856236	1.43406	0.340028	gene-Oar010571	RNF217
Chr2	250100001	250200000	250150000	0.106955	1.34971	0.340097	gene-Oar003629	Wnt4
Chr2	227180001	227280000	227230000	0.13386	1.60171	0.340565	--	--
Chr19	3020001	3120000	3070000	0.0863167	1.50862	0.341741	--	--
Chr17	30400001	30500000	30450000	0.122531	1.26747	0.342314	gene-Oar014161;gene-Oar014162	C4orf33;SCLT1
Chr2	73230001	73330000	73280000	0.124311	1.41399	0.342715	gene-Oar002592	GLIS3
Chr13	10560001	10660000	10610000	0.0890243	1.26343	0.343625	--	--
Chr12	27610001	27710000	27660000	0.0890183	1.55642	0.344497	gene-Oar013166;gene-Oar013167;gene-Oar013168	NVL;CNIH4;Wdr26
Chr3	39580001	39680000	39630000	0.094816	1.43145	0.344715	gene-Oar004144;gene-Oar004145	ARHGAP25;Arhgap25
Chr2	141430001	141530000	141480000	0.138158	1.65469	0.344748	--	--
Chr9	71080001	71180000	71130000	0.103139	1.28147	0.34482	gene-Oar010382	EMC2
Chr8	70960001	71060000	71010000	0.136352	1.38864	0.345485	gene-Oar010839	-
Chr12	42520001	42620000	42570000	0.150407	1.71996	0.345495	gene-Oar013296;gene-Oar013297;gene-Oar013298	UBIAD1;Mtor;ANGPTL7
Chr14	35670001	35770000	35720000	0.141561	1.45123	0.346987	gene-Oar015535;gene-Oar015536	CDH1;TANGO6
Chr23	44170001	44270000	44220000	0.144557	1.42042	0.347604	gene-Oar018082;gene-Oar018083;gene-Oar018084	SPIRE1;CEP76;PSMG2
Chr10	31160001	31260000	31210000	0.101945	1.48556	0.347607	gene-Oar011142	-
Chr1	227010001	227110000	227060000	0.100761	1.29418	0.348342	--	--
Chr4	12110001	12210000	12160000	0.0897604	1.48191	0.348599	gene-Oar006801;gene-Oar006802	HEPACAM2;-
Chr26	17480001	17580000	17530000	0.158071	1.45914	0.350748	gene-Oar020605;gene-Oar020606;gene-Oar020607	-;CCDC110;PDLIM3
Chr1	202330001	202430000	202380000	0.0869728	1.37784	0.352555	gene-Oar001553;gene-Oar001554	IL1RAP;TMEM207
Chr2	240500001	240600000	240550000	0.101844	1.3426	0.35261	gene-Oar003472;gene-Oar003473;gene-Oar003474	KIAA1522;SYNC;Rbbp4
Chr5	19210001	19310000	19260000	0.0903478	1.36122	0.353283	gene-Oar008434	Vav1
Chr5	22110001	22210000	22160000	0.119878	1.36473	0.356296	gene-Oar008526	NFIC
Chr2	227170001	227270000	227220000	0.130579	1.54516	0.356995	--	--
Chr1	84650001	84750000	84700000	0.100386	1.5314	0.357121	--	--
Chr1	90580001	90680000	90630000	0.123866	1.4633	0.357532	gene-Oar000716;gene-Oar000717;gene-Oar000718	MOV10;Rhoc;PPM1J
Chr19	30990001	31090000	31040000	0.0901598	1.39318	0.357995	gene-Oar016441;gene-Oar016442	PPP4R2;GXYLT2
Chr1	219520001	219620000	219570000	0.0855639	1.33149	0.358195	--	--
Chr21	41000001	41100000	41050000	0.125823	1.26857	0.358685	gene-Oar019486;gene-Oar019487;gene-Oar019488;gene-Oar019489;gene-Oar019490;gene-Oar019491	-;PPP1R32;LRRC10B;SYT7;-;SYT7
Chr16	52240001	52340000	52290000	0.128197	1.44321	0.359597	gene-Oar013956	-
Chr3	83120001	83220000	83170000	0.086657	1.33966	0.359969	gene-Oar004393	WDR61
Chr23	49580001	49680000	49630000	0.11185	1.35169	0.360231	gene-Oar018119	SMAD7
Chr22	27210001	27310000	27260000	0.111889	1.36165	0.360266	gene-Oar019072;gene-Oar019073	ITPRIP;Cfap58
Chr7	73540001	73640000	73590000	0.126456	1.41193	0.360425	gene-Oar009786;gene-Oar009787	RPL21;PPM1A
Chr11	5000001	5100000	5050000	0.121639	1.42606	0.361583	gene-Oar016811	Sox9
Chr2	42260001	42360000	42310000	0.133647	1.44664	0.362755	gene-Oar002357;gene-Oar002358	SLC25A37;SLC25A37
Chr12	44660001	44760000	44710000	0.0972058	1.68141	0.363791	gene-Oar013322;gene-Oar013323	SLC2A5;CA6
Chr21	14170001	14270000	14220000	0.110243	1.34515	0.363996	--	--
Chr24	22720001	22820000	22770000	0.0955703	1.3494	0.364426	gene-Oar020112	UQCRC2
Chr3	172230001	172330000	172280000	0.268985	1.47952	0.364993	gene-Oar005087	UHRF1BP1L
Chr12	27650001	27750000	27700000	0.0943422	1.42864	0.365771	gene-Oar013166;gene-Oar013167;gene-Oar013168	NVL;CNIH4;Wdr26
Chr8	9080001	9180000	9130000	0.0947094	1.39801	0.366005	gene-Oar010536	PHIP
Chr9	71060001	71160000	71110000	0.127974	1.35954	0.36602	gene-Oar010382	EMC2
Chr2	154620001	154720000	154670000	0.133305	1.38124	0.366458	gene-Oar003046;gene-Oar003047	RBMS1;ITGB6
Chr19	22770001	22870000	22820000	0.115909	1.38382	0.367032	--	--
Chr3	83110001	83210000	83160000	0.129281	1.4272	0.367477	--	--
Chr12	46250001	46350000	46300000	0.0982772	1.28635	0.367945	--	--
Chr1	90590001	90690000	90640000	0.120958	1.46582	0.369671	gene-Oar000716;gene-Oar000717;gene-Oar000718	MOV10;Rhoc;PPM1J
Chr26	27050001	27150000	27100000	0.14848	1.47715	0.370321	--	--
Chr1	230680001	230780000	230730000	0.110795	1.33213	0.370672	--	--
Chr13	56800001	56900000	56850000	0.14186	1.32904	0.371811	gene-Oar012688;gene-Oar012689	NTSR1;Slco4a1
Chr10	57210001	57310000	57260000	0.11042	1.52684	0.372014	gene-Oar011266	RNF219
Chr1	90540001	90640000	90590000	0.118049	1.48022	0.373472	gene-Oar000715;gene-Oar000716;gene-Oar000717;gene-Oar000718	CAPZA1;MOV10;Rhoc;PPM1J
Chr8	32050001	32150000	32100000	0.0952436	1.46847	0.373697	gene-Oar010663;gene-Oar010664	-;ARMC2
Chr2	42000001	42100000	42050000	0.130999	1.36894	0.374304	gene-Oar002354	STC1
Chr15	51870001	51970000	51920000	0.156268	1.52405	0.374419	gene-Oar011968;gene-Oar011969;gene-Oar011970	OR52P1P;RRM1;STIM1
Chr6	28820001	28920000	28870000	0.100729	1.28529	0.374517	gene-Oar007608	Stpg2
Chr4	24200001	24300000	24250000	0.102716	1.33506	0.374565	--	--
Chr23	43810001	43910000	43860000	0.147409	1.31614	0.375295	gene-Oar018073	GNAL
Chr3	116290001	116390000	116340000	0.0854186	1.26404	0.375448	--	--
Chr9	62100001	62200000	62150000	0.0986691	1.29555	0.376294	--	--
Chr26	17500001	17600000	17550000	0.132712	1.46026	0.377305	gene-Oar020606;gene-Oar020607;gene-Oar020608	CCDC110;PDLIM3;Sorbs2
Chr10	44430001	44530000	44480000	0.114704	1.6536	0.378421	--	--
Chr9	33770001	33870000	33820000	0.0919954	1.88372	0.37885	--	--
Chr17	69990001	70090000	70040000	0.111541	1.41232	0.379785	gene-Oar014478;gene-Oar014479	Pitpnb;-
Chr3	209820001	209920000	209870000	0.0945811	1.26394	0.380639	gene-Oar005361;gene-Oar005362	NECAP1;-
Chr18	35120001	35220000	35170000	0.173075	1.36942	0.381202	gene-Oar014862;gene-Oar014863;gene-Oar014864	PSMA4;CHRNA3;CHRNB4
Chr26	12200001	12300000	12250000	0.0862943	1.50367	0.382212	--	--
Chr13	78740001	78840000	78790000	0.089476	1.54078	0.382355	gene-Oar012978;gene-Oar012979	NCOA3;SULF2
Chr15	20040001	20140000	20090000	0.0962827	1.29979	0.383303	--	--
Chr2	89660001	89760000	89710000	0.105266	1.30085	0.384598	gene-Oar002658	Mllt3
Chr9	71100001	71200000	71150000	0.114804	1.28991	0.384947	gene-Oar010382	EMC2
Chr9	72320001	72420000	72370000	0.106656	1.59772	0.386489	gene-Oar010384	ANGPT1
Chr17	30350001	30450000	30400000	0.123096	1.40923	0.386934	gene-Oar014161;gene-Oar014162	C4orf33;SCLT1
Chr1	103330001	103430000	103380000	0.127603	1.48681	0.386995	gene-Oar000866;gene-Oar000867;gene-Oar000868;gene-Oar000869;gene-Oar000870;gene-Oar000871;gene-Oar000872	GABPB2;SEMA6C;TNFAIP8L2;LYSMD1;SCNM1;TMOD4;VPS72
Chr15	20050001	20150000	20100000	0.0972637	1.29263	0.387248	--	--
Chr1	37770001	37870000	37820000	0.0975021	1.27955	0.389602	gene-Oar000434	KANK4
Chr26	9470001	9570000	9520000	0.104887	1.33437	0.38961	gene-Oar020564;gene-Oar020565;gene-Oar020566;gene-Oar020567	WDR17;SPATA4;ASB5;Spcs3
Chr16	68910001	69010000	68960000	0.0917068	1.42874	0.389679	gene-Oar014009	ADCY2
Chr25	15870001	15970000	15920000	0.117163	1.31444	0.389702	gene-Oar020866;gene-Oar020867	-;Ank3
Chr9	80470001	80570000	80520000	0.0860809	1.29971	0.389801	gene-Oar010426	OSR2
Chr17	30490001	30590000	30540000	0.208134	1.39702	0.391787	gene-Oar014162	SCLT1
Chr13	50920001	51020000	50970000	0.113857	1.39571	0.392393	--	--
Chr8	32030001	32130000	32080000	0.114974	1.35796	0.392578	gene-Oar010663;gene-Oar010664	-;ARMC2
Chr9	33760001	33860000	33810000	0.089937	1.7826	0.392973	--	--
Chr20	38970001	39070000	39020000	0.093711	1.4278	0.393236	--	--
Chr1	166850001	166950000	166900000	0.0980879	1.36204	0.394246	gene-Oar001340;gene-Oar001341	EPHA6;Epha6
Chr3	118040001	118140000	118090000	0.183299	1.54447	0.395027	gene-Oar004666;gene-Oar004667	SYT1;SYT1
Chr7	29570001	29670000	29620000	0.0875991	1.32265	0.395112	gene-Oar009475	AVEN
Chr8	94120001	94220000	94170000	0.138883	1.64503	0.396337	gene-Oar010976	DACT2
Chr9	72300001	72400000	72350000	0.134677	1.36337	0.396383	gene-Oar010384	ANGPT1
Chr13	50930001	51030000	50980000	0.111503	1.61737	0.3966	--	--
Chr1	225980001	226080000	226030000	0.136671	1.31662	0.396626	--	--
Chr15	56410001	56510000	56460000	0.117736	1.35853	0.398246	gene-Oar012040;gene-Oar012041	UVRAG;WNT11
Chr1	230670001	230770000	230720000	0.0903274	1.33662	0.399587	--	--
Chr8	16480001	16580000	16530000	0.104572	1.57193	0.399726	gene-Oar010570;gene-Oar010571	HDDC2;RNF217
Chr21	40960001	41060000	41010000	0.122107	1.36099	0.400463	gene-Oar019484;gene-Oar019485;gene-Oar019486;gene-Oar019487;gene-Oar019488	TMEM138;CPSF7;-;PPP1R32;LRRC10B
Chr19	3090001	3190000	3140000	0.0901852	1.41984	0.400469	--	--
Chr8	72970001	73070000	73020000	0.106521	1.43323	0.400788	gene-Oar010851	UTRN
Chr8	94180001	94280000	94230000	0.0923081	1.6655	0.401572	gene-Oar010976	DACT2
Chr1	90570001	90670000	90620000	0.122333	1.49816	0.402333	gene-Oar000715;gene-Oar000716;gene-Oar000717;gene-Oar000718	CAPZA1;MOV10;Rhoc;PPM1J
Chr13	41340001	41440000	41390000	0.108221	1.48731	0.403166	gene-Oar012507;gene-Oar012508	SLC24A3;SPATS2
Chr6	53910001	54010000	53960000	0.0955221	1.27858	0.403531	--	--
Chr4	10440001	10540000	10490000	0.091852	1.38253	0.403841	--	--
Chr11	4970001	5070000	5020000	0.100393	1.31022	0.403843	gene-Oar016811	Sox9
Chr14	21530001	21630000	21580000	0.0956474	1.50189	0.40419	gene-Oar015395	RPGRIP1L
Chr13	56750001	56850000	56800000	0.168198	1.38131	0.404507	gene-Oar012685;gene-Oar012686;gene-Oar012687;gene-Oar012688	COL9A3;OGFR;MRGBP;NTSR1
Chr1	173870001	173970000	173920000	0.131569	1.42033	0.404871	--	--
Chr17	30340001	30440000	30390000	0.105445	1.36242	0.405539	gene-Oar014161;gene-Oar014162	C4orf33;SCLT1
Chr3	118030001	118130000	118080000	0.168477	1.46273	0.406842	gene-Oar004666;gene-Oar004667	SYT1;SYT1
Chr16	49000001	49100000	49050000	0.134478	1.63725	0.407075	--	--
Chr16	49010001	49110000	49060000	0.134478	1.63725	0.407075	--	--
Chr16	49020001	49120000	49070000	0.134478	1.63725	0.407075	--	--
Chr16	49030001	49130000	49080000	0.134478	1.63725	0.407075	--	--
Chr16	49040001	49140000	49090000	0.134478	1.63725	0.407075	--	--
Chr16	49050001	49150000	49100000	0.134478	1.63725	0.407075	--	--
Chr16	49060001	49160000	49110000	0.134478	1.63725	0.407075	--	--
Chr16	49070001	49170000	49120000	0.134478	1.63725	0.407075	--	--
Chr16	49080001	49180000	49130000	0.134478	1.63725	0.407075	--	--
Chr16	49090001	49190000	49140000	0.134478	1.63725	0.407075	--	--
Chr16	53250001	53350000	53300000	0.0928781	1.43634	0.407506	--	--
Chr11	5010001	5110000	5060000	0.110338	1.3986	0.407807	gene-Oar016811	Sox9
Chr2	138920001	139020000	138970000	0.0883228	1.42474	0.408092	gene-Oar002945;gene-Oar002946	MTX2;Hoxd1
Chr19	30950001	31050000	31000000	0.150318	1.48081	0.40846	gene-Oar016441;gene-Oar016442	PPP4R2;GXYLT2
Chr4	79740001	79840000	79790000	0.122834	1.60795	0.409345	gene-Oar007141	RAMP3
Chr7	64130001	64230000	64180000	0.103771	1.35625	0.40938	--	--
Chr1	227440001	227540000	227490000	0.109809	1.62011	0.410993	--	--
Chr22	27240001	27340000	27290000	0.0871766	1.33677	0.411299	gene-Oar019073	Cfap58
Chr6	2880001	2980000	2930000	0.109778	1.29293	0.411615	--	--
Chr21	40970001	41070000	41020000	0.114625	1.32902	0.412995	gene-Oar019484;gene-Oar019485;gene-Oar019486;gene-Oar019487;gene-Oar019488;gene-Oar019489	TMEM138;CPSF7;-;PPP1R32;LRRC10B;SYT7
Chr3	187110001	187210000	187160000	0.179243	1.27397	0.413196	--	--
Chr6	81240001	81340000	81290000	0.0892307	1.38512	0.414211	--	--
Chr9	80640001	80740000	80690000	0.167053	1.30344	0.415053	gene-Oar010427	Stk3
Chr21	41030001	41130000	41080000	0.148526	1.26512	0.415757	gene-Oar019487;gene-Oar019488;gene-Oar019489;gene-Oar019490;gene-Oar019491	PPP1R32;LRRC10B;SYT7;-;SYT7
Chr16	52230001	52330000	52280000	0.130274	1.54329	0.416203	gene-Oar013956	-
Chr21	7780001	7880000	7830000	0.0938186	1.39242	0.41732	gene-Oar019279	Rab38
Chr16	67320001	67420000	67370000	0.0950381	1.4265	0.41743	gene-Oar014005	SEMA5A
Chr1	8210001	8310000	8260000	0.103102	1.37834	0.417779	gene-Oar000108;gene-Oar000109;gene-Oar000110	-;KCNJ13;-
Chr6	87710001	87810000	87760000	0.106656	1.61833	0.418088	gene-Oar007821	-
Chr2	25580001	25680000	25630000	0.08569	1.42415	0.418364	--	--
Chr26	17490001	17590000	17540000	0.141947	1.40951	0.418879	gene-Oar020605;gene-Oar020606;gene-Oar020607;gene-Oar020608	-;CCDC110;PDLIM3;Sorbs2
Chr24	13510001	13610000	13560000	0.0973129	1.46244	0.419279	gene-Oar020038;gene-Oar020039	-;Litaf
Chr6	89840001	89940000	89890000	0.0998561	1.28754	0.419398	gene-Oar007850	SLC4A4
Chr13	41410001	41510000	41460000	0.110836	1.28341	0.420339	gene-Oar012508;gene-Oar012509	SPATS2;Rin2
Chr26	24160001	24260000	24210000	0.0876696	2.65731	0.420516	--	--
Chr2	242310001	242410000	242360000	0.0873855	1.43478	0.421433	--	--
Chr15	51830001	51930000	51880000	0.127947	1.43545	0.42164	gene-Oar011961;gene-Oar011962;gene-Oar011963;gene-Oar011964;gene-Oar011965;gene-Oar011966;gene-Oar011967;gene-Oar011968;gene-Oar011969	SSU72;SSU72;SSU72;SSU72;SSU72;SSU72;SSU72;OR52P1P;RRM1
Chr11	5020001	5120000	5070000	0.0886216	1.32618	0.421723	gene-Oar016811	Sox9
Chr22	31660001	31760000	31710000	0.121975	1.32961	0.421804	--	--
Chr2	42220001	42320000	42270000	0.122429	1.44712	0.421996	gene-Oar002356;gene-Oar002357;gene-Oar002358	NKX3-1;SLC25A37;SLC25A37
Chr3	201060001	201160000	201110000	0.126935	1.33637	0.422146	--	--
Chr6	53900001	54000000	53950000	0.095039	1.31086	0.422183	--	--
Chr1	173840001	173940000	173890000	0.128145	1.48807	0.42348	--	--
Chr1	248460001	248560000	248510000	0.0895071	1.4089	0.423921	--	--
Chr16	37360001	37460000	37410000	0.156978	1.54775	0.424069	--	--
Chr6	53920001	54020000	53970000	0.0931943	1.28925	0.424223	--	--
Chr6	26950001	27050000	27000000	0.0898241	1.4132	0.42469	gene-Oar007592	-
Chr22	35120001	35220000	35170000	0.0909121	1.29876	0.42508	gene-Oar019092;gene-Oar019093;gene-Oar019094	Acsl5;ZDHHC6;VTI1A
Chr2	57960001	58060000	58010000	0.0889175	1.33716	0.425479	--	--
Chr3	200610001	200710000	200660000	0.1352	1.37732	0.425538	--	--
Chr13	56740001	56840000	56790000	0.170096	1.35467	0.42633	gene-Oar012684;gene-Oar012685;gene-Oar012686;gene-Oar012687;gene-Oar012688	TCFL5;COL9A3;OGFR;MRGBP;NTSR1
Chr3	154510001	154610000	154560000	0.13246	1.66212	0.426648	--	--
Chr15	56400001	56500000	56450000	0.0931489	1.34576	0.427124	gene-Oar012040;gene-Oar012041	UVRAG;WNT11
Chr18	33740001	33840000	33790000	0.108533	1.31043	0.42756	gene-Oar014847	CHRNA7
Chr7	64140001	64240000	64190000	0.0920716	1.33594	0.427693	--	--
Chr8	73010001	73110000	73060000	0.101558	1.30931	0.428506	gene-Oar010851	UTRN
Chr5	76460001	76560000	76510000	0.153535	1.5741	0.428895	gene-Oar009050	HMMR
Chr26	27060001	27160000	27110000	0.155492	1.37175	0.429088	--	--
Chr2	240490001	240590000	240540000	0.0992472	1.33672	0.429297	gene-Oar003471;gene-Oar003472;gene-Oar003473	YARS;KIAA1522;SYNC
Chr14	35680001	35780000	35730000	0.146419	1.45613	0.429634	gene-Oar015535;gene-Oar015536	CDH1;TANGO6
Chr10	44220001	44320000	44270000	0.110461	1.38109	0.429862	--	--
Chr8	71000001	71100000	71050000	0.137302	1.32705	0.430015	gene-Oar010839	-
Chr19	30960001	31060000	31010000	0.124887	1.39646	0.431341	gene-Oar016441;gene-Oar016442	PPP4R2;GXYLT2
Chr21	40990001	41090000	41040000	0.120074	1.29218	0.432101	gene-Oar019485;gene-Oar019486;gene-Oar019487;gene-Oar019488;gene-Oar019489;gene-Oar019490;gene-Oar019491	CPSF7;-;PPP1R32;LRRC10B;SYT7;-;SYT7
Chr16	10270001	10370000	10320000	0.132894	1.30541	0.432376	gene-Oar013757	ARHGEF28
Chr12	62180001	62280000	62230000	0.155252	1.41769	0.432786	gene-Oar013524	XPR1
Chr3	7630001	7730000	7680000	0.0964725	1.42939	0.434044	gene-Oar003896;gene-Oar003897;gene-Oar003898;gene-Oar003899	TBC1D13;ZER1;PKN3;Set
Chr21	40170001	40270000	40220000	0.10369	1.48585	0.434186	gene-Oar019477	-
Chr26	9490001	9590000	9540000	0.118702	1.30392	0.434515	gene-Oar020565;gene-Oar020566;gene-Oar020567	SPATA4;ASB5;Spcs3
Chr21	40980001	41080000	41030000	0.118969	1.31529	0.435044	gene-Oar019485;gene-Oar019486;gene-Oar019487;gene-Oar019488;gene-Oar019489	CPSF7;-;PPP1R32;LRRC10B;SYT7
Chr22	31690001	31790000	31740000	0.124305	1.31177	0.435808	--	--
Chr2	41990001	42090000	42040000	0.144014	1.38566	0.436281	gene-Oar002354	STC1
Chr20	8360001	8460000	8410000	0.151194	1.73298	0.436371	gene-Oar018301;gene-Oar018302;gene-Oar018303;gene-Oar018304	GRM4;GRM4;Grm4;GRM4
Chr9	80650001	80750000	80700000	0.173992	1.28309	0.436415	gene-Oar010427	Stk3
Chr10	44420001	44520000	44470000	0.106087	1.58614	0.437441	--	--
Chr26	9480001	9580000	9530000	0.117869	1.32201	0.43838	gene-Oar020564;gene-Oar020565;gene-Oar020566;gene-Oar020567	WDR17;SPATA4;ASB5;Spcs3
Chr10	45980001	46080000	46030000	0.0915906	1.33294	0.438576	--	--
Chr13	41330001	41430000	41380000	0.101173	1.49752	0.438652	gene-Oar012507;gene-Oar012508	SLC24A3;SPATS2
Chr8	82990001	83090000	83040000	0.116675	1.43032	0.438932	gene-Oar010903;gene-Oar010904	NPM1;BCCIP
Chr1	84630001	84730000	84680000	0.101225	1.43954	0.439076	--	--
Chr2	47530001	47630000	47580000	0.0874487	1.26904	0.439885	gene-Oar002405	CNTNAP3
Chr2	113200001	113300000	113250000	0.107939	1.30339	0.439998	gene-Oar002823	PALLD
Chr8	71020001	71120000	71070000	0.130709	1.42126	0.440229	gene-Oar010839	-
Chr1	84660001	84760000	84710000	0.106109	1.57164	0.442225	--	--
Chr16	10280001	10380000	10330000	0.133331	1.27937	0.442246	gene-Oar013757	ARHGEF28
Chr13	50900001	51000000	50950000	0.114019	1.31699	0.442251	--	--
Chr22	31670001	31770000	31720000	0.120362	1.29951	0.443002	--	--
Chr13	56810001	56910000	56860000	0.136004	1.30173	0.443111	gene-Oar012688;gene-Oar012689	NTSR1;Slco4a1
Chr3	83100001	83200000	83150000	0.129142	1.41541	0.443948	--	--
Chr13	56710001	56810000	56760000	0.184516	1.28412	0.443983	gene-Oar012683;gene-Oar012684;gene-Oar012685;gene-Oar012686;gene-Oar012687	Dido1;TCFL5;COL9A3;OGFR;MRGBP
Chr5	20400001	20500000	20450000	0.0860682	1.43575	0.444266	gene-Oar008472;gene-Oar008473	SAFB2;-
Chr1	258950001	259050000	259000000	0.0890657	1.4881	0.444606	--	--
Chr3	219290001	219390000	219340000	0.11463	1.84212	0.445096	gene-Oar005510;gene-Oar005511;gene-Oar005512;gene-Oar005513	PICK1;SLC16A8;BAIAP2L2;Pla2g6
Chr8	9110001	9210000	9160000	0.0972844	1.28221	0.445282	gene-Oar010536	PHIP
Chr14	35660001	35760000	35710000	0.135857	1.34932	0.446002	gene-Oar015534;gene-Oar015535	CDH3;CDH1
Chr9	40960001	41060000	41010000	0.129621	1.39552	0.446752	--	--
Chr22	31650001	31750000	31700000	0.12778	1.34422	0.447908	--	--
Chr9	70900001	71000000	70950000	0.193432	1.57815	0.448111	--	--
Chr22	27150001	27250000	27200000	0.147251	1.53769	0.448326	gene-Oar019071;gene-Oar019072;gene-Oar019073	GSTO2;ITPRIP;Cfap58
Chr3	69000001	69100000	69050000	0.141847	1.44128	0.448745	gene-Oar004306	EFEMP1
Chr15	50150001	50250000	50200000	0.187113	1.30553	0.449091	gene-Oar011891;gene-Oar011892;gene-Oar011893;gene-Oar011894;gene-Oar011895	-;HBE2;-;OR51V1;OR52Z1
Chr4	79760001	79860000	79810000	0.0980882	1.62629	0.450184	gene-Oar007141;gene-Oar007142	RAMP3;TBRG4
Chr8	83000001	83100000	83050000	0.120624	1.33796	0.451094	gene-Oar010903;gene-Oar010904;gene-Oar010905	NPM1;BCCIP;SCAF8
Chr19	3030001	3130000	3080000	0.0982901	1.48297	0.452431	--	--
Chr12	27620001	27720000	27670000	0.102207	1.60368	0.453077	gene-Oar013166;gene-Oar013167;gene-Oar013168	NVL;CNIH4;Wdr26
Chr6	14110001	14210000	14160000	0.13375	1.56444	0.453428	gene-Oar007534	CAMK2D
Chr3	86640001	86740000	86690000	0.131679	1.43231	0.453732	gene-Oar004413	Atl2
Chr3	229600001	229700000	229650000	0.13561	1.51947	0.453793	gene-Oar005656;gene-Oar005657;gene-Oar005658;gene-Oar005659;gene-Oar005660;gene-Oar005661	TUBGCP6;Mapk12;Mapk11;PLXNB2;DENND6B;PPP6R2
Chr2	227200001	227300000	227250000	0.13544	1.55276	0.454576	--	--
Chr20	47500001	47600000	47550000	0.101286	1.32113	0.455963	--	--
Chr23	43800001	43900000	43850000	0.155216	1.27721	0.456539	gene-Oar018073	GNAL
Chr16	52040001	52140000	52090000	0.0967324	1.36412	0.4569	--	--
Chr18	7420001	7520000	7470000	0.110933	1.4573	0.457005	gene-Oar014663;gene-Oar014664	SELENOS;CHSY1
Chr1	139200001	139300000	139250000	0.0899398	1.28109	0.457963	--	--
Chr1	230650001	230750000	230700000	0.0887596	1.35091	0.45801	--	--
Chr1	227430001	227530000	227480000	0.113858	1.58626	0.458464	--	--
Chr1	103340001	103440000	103390000	0.124952	1.41421	0.459018	gene-Oar000866;gene-Oar000867;gene-Oar000868;gene-Oar000869;gene-Oar000870;gene-Oar000871;gene-Oar000872;gene-Oar000873	GABPB2;SEMA6C;TNFAIP8L2;LYSMD1;SCNM1;TMOD4;VPS72;PIPSL
Chr8	9370001	9470000	9420000	0.100449	1.33178	0.459918	gene-Oar010537	HMGN3
Chr12	15690001	15790000	15740000	0.097411	1.29263	0.460498	gene-Oar013128	BRINP3
Chr12	15700001	15800000	15750000	0.097411	1.29263	0.460498	gene-Oar013128	BRINP3
Chr7	14780001	14880000	14830000	0.126555	1.27195	0.460758	gene-Oar009290	Iqch
Chr6	4720001	4820000	4770000	0.0866549	1.41736	0.46156	gene-Oar007505	NAF1
Chr1	8230001	8330000	8280000	0.110113	1.30584	0.461924	gene-Oar000109;gene-Oar000110;gene-Oar000111	KCNJ13;-;EFHD1
Chr16	67310001	67410000	67360000	0.0878897	1.38251	0.461996	gene-Oar014005	SEMA5A
Chr20	2840001	2940000	2890000	0.102745	1.31384	0.463095	gene-Oar018236	Prim2
Chr10	44200001	44300000	44250000	0.09951	1.52641	0.463843	--	--
Chr20	38960001	39060000	39010000	0.0898257	1.42787	0.464751	--	--
Chr24	22640001	22740000	22690000	0.10803	1.34242	0.464948	gene-Oar020111;gene-Oar020112	ABCA3;UQCRC2
Chr10	44230001	44330000	44280000	0.119307	1.33868	0.465279	--	--
Chr16	10260001	10360000	10310000	0.135675	1.2825	0.465501	gene-Oar013757	ARHGEF28
Chr16	52030001	52130000	52080000	0.09093	1.34883	0.465909	--	--
Chr22	27140001	27240000	27190000	0.144673	1.53959	0.465932	gene-Oar019070;gene-Oar019071;gene-Oar019072;gene-Oar019073	GSTO1;GSTO2;ITPRIP;Cfap58
Chr18	35110001	35210000	35160000	0.172401	1.36571	0.467047	gene-Oar014861;gene-Oar014862;gene-Oar014863;gene-Oar014864	HYKK;PSMA4;CHRNA3;CHRNB4
Chr2	41980001	42080000	42030000	0.139791	1.43251	0.467302	gene-Oar002354	STC1
Chr26	27070001	27170000	27120000	0.134326	1.32942	0.467758	--	--
Chr10	44170001	44270000	44220000	0.0865049	1.44322	0.468342	--	--
Chr15	29150001	29250000	29200000	0.104962	1.35797	0.468459	gene-Oar011593;gene-Oar011594	Eif4a2;Dscaml1
Chr8	72990001	73090000	73040000	0.120518	1.48074	0.468468	gene-Oar010851	UTRN
Chr2	154580001	154680000	154630000	0.132014	1.30733	0.468536	gene-Oar003046	RBMS1
Chr11	12710001	12810000	12760000	0.085743	1.37237	0.469507	gene-Oar016984;gene-Oar016985;gene-Oar016986;gene-Oar016987;gene-Oar016988;gene-Oar016989;gene-Oar016990;gene-Oar016991	PCYT2;Mafg;PYCR1;MYADML2;-;Aspscr1;CENPX;LRRC45
Chr16	37350001	37450000	37400000	0.154225	1.53724	0.469823	--	--
Chr15	50040001	50140000	50090000	0.151449	1.7542	0.473031	gene-Oar011887;gene-Oar011888;gene-Oar011889	OR51B5;HBE1;HBE2
Chr2	167300001	167400000	167350000	0.108941	1.28336	0.47377	gene-Oar003099	TBC1D17
Chr19	61420001	61520000	61470000	0.0870095	1.38727	0.476134	gene-Oar016759;gene-Oar016760;gene-Oar016761	Rab7a;-;RPN1
Chr6	26560001	26660000	26610000	0.119839	1.30939	0.477177	gene-Oar007590	EMCN
Chr2	157730001	157830000	157780000	0.128307	1.48079	0.477185	--	--
Chr10	45000001	45100000	45050000	0.137254	1.71325	0.47749	--	--
Chr13	42500001	42600000	42550000	0.0895759	1.29782	0.477628	gene-Oar012518	KIZ
Chr25	38280001	38380000	38330000	0.0934723	1.30663	0.478285	--	--
Chr9	74620001	74720000	74670000	0.0869194	1.5545	0.479167	--	--
Chr3	200620001	200720000	200670000	0.134237	1.39267	0.480321	--	--
Chr8	16470001	16570000	16520000	0.102438	1.51422	0.480381	gene-Oar010570;gene-Oar010571	HDDC2;RNF217
Chr24	22690001	22790000	22740000	0.106186	1.33921	0.481824	gene-Oar020111;gene-Oar020112	ABCA3;UQCRC2
Chr24	22670001	22770000	22720000	0.108918	1.27451	0.48214	gene-Oar020111;gene-Oar020112	ABCA3;UQCRC2
Chr3	120600001	120700000	120650000	0.0927584	1.33633	0.482316	--	--
Chr13	50940001	51040000	50990000	0.104681	1.58402	0.482855	--	--
Chr6	4690001	4790000	4740000	0.090486	1.32504	0.482876	--	--
Chr14	35800001	35900000	35850000	0.0972915	1.42739	0.483006	gene-Oar015536;gene-Oar015537	TANGO6;TANGO6
Chr19	3080001	3180000	3130000	0.0913716	1.44352	0.483033	--	--
Chr8	32040001	32140000	32090000	0.103902	1.39102	0.483451	gene-Oar010663;gene-Oar010664	-;ARMC2
Chr11	54100001	54200000	54150000	0.0961107	1.34559	0.483769	gene-Oar017816	RAD51C
Chr3	201050001	201150000	201100000	0.12013	1.36338	0.484171	--	--
Chr2	42020001	42120000	42070000	0.122858	1.34797	0.484444	gene-Oar002354	STC1
Chr6	89860001	89960000	89910000	0.104924	1.29381	0.48593	gene-Oar007850	SLC4A4
Chr9	25430001	25530000	25480000	0.0883873	1.5969	0.486261	--	--
Chr25	36860001	36960000	36910000	0.101928	1.29045	0.487227	--	--
Chr11	12600001	12700000	12650000	0.116677	1.34545	0.487939	gene-Oar016976;gene-Oar016977;gene-Oar016978;gene-Oar016979;gene-Oar016980;gene-Oar016981;gene-Oar016982	GCGR;Ppp1r27;P4HB;PSMG3;ARHGDIA;ALYREF;Anapc11
Chr8	70990001	71090000	71040000	0.125433	1.31544	0.489019	gene-Oar010839	-
Chr8	73000001	73100000	73050000	0.105693	1.35164	0.489727	gene-Oar010851	UTRN
Chr25	38290001	38390000	38340000	0.0939481	1.32471	0.490055	--	--
Chr10	58700001	58800000	58750000	0.168527	1.55184	0.491519	gene-Oar011271	SPRY2
Chr22	31680001	31780000	31730000	0.117131	1.29463	0.491654	--	--
Chr24	22660001	22760000	22710000	0.118835	1.27512	0.491803	gene-Oar020111;gene-Oar020112	ABCA3;UQCRC2
Chr3	219460001	219560000	219510000	0.114056	1.65518	0.493303	gene-Oar005514;gene-Oar005515;gene-Oar005516;gene-Oar005517	MAFF;TMEM184B;CSNK1E;Csnk1e
Chr2	25590001	25690000	25640000	0.101481	1.37202	0.494184	--	--
Chr19	3070001	3170000	3120000	0.0936941	1.43141	0.495392	--	--
Chr24	22680001	22780000	22730000	0.112752	1.28769	0.49556	gene-Oar020111;gene-Oar020112	ABCA3;UQCRC2
Chr17	30360001	30460000	30410000	0.12881	1.37932	0.495748	gene-Oar014161;gene-Oar014162	C4orf33;SCLT1
Chr18	35100001	35200000	35150000	0.162573	1.35002	0.496728	gene-Oar014861;gene-Oar014862;gene-Oar014863;gene-Oar014864	HYKK;PSMA4;CHRNA3;CHRNB4
Chr20	47510001	47610000	47560000	0.0994179	1.27632	0.496895	--	--
Chr4	79730001	79830000	79780000	0.119141	1.55787	0.497215	gene-Oar007141	RAMP3
Chr1	173880001	173980000	173930000	0.122953	1.39255	0.497393	--	--
Chr1	103250001	103350000	103300000	0.160895	1.49724	0.497731	gene-Oar000861;gene-Oar000862;gene-Oar000863;gene-Oar000864;gene-Oar000865;gene-Oar000866	ANXA9;MINDY1;PRUNE1;BNIPL;MENT;GABPB2
Chr25	36850001	36950000	36900000	0.103417	1.27262	0.498052	--	--
Chr1	28950001	29050000	29000000	0.0906314	1.26618	0.498055	gene-Oar000389	-
Chr2	69640001	69740000	69690000	0.0870259	1.27085	0.498621	gene-Oar002577	KANK1
Chr3	7620001	7720000	7670000	0.110725	1.4631	0.50005	gene-Oar003894;gene-Oar003895;gene-Oar003896;gene-Oar003897;gene-Oar003898;gene-Oar003899	SPOUT1;ENDOG;TBC1D13;ZER1;PKN3;Set
Chr3	201040001	201140000	201090000	0.0947793	1.27252	0.500672	--	--
Chr24	22700001	22800000	22750000	0.0873631	1.27757	0.501263	gene-Oar020111;gene-Oar020112	ABCA3;UQCRC2
Chr10	31180001	31280000	31230000	0.0998774	1.46583	0.502486	gene-Oar011142	-
Chr6	15690001	15790000	15740000	0.0980011	1.26992	0.503276	gene-Oar007542;gene-Oar007543	AP1AR;-
Chr7	64120001	64220000	64170000	0.0916089	1.28902	0.503622	--	--
Chr22	27160001	27260000	27210000	0.140114	1.4795	0.506034	gene-Oar019071;gene-Oar019072;gene-Oar019073	GSTO2;ITPRIP;Cfap58
Chr16	52050001	52150000	52100000	0.0901158	1.3015	0.506065	--	--
Chr8	70950001	71050000	71000000	0.134718	1.29085	0.506172	gene-Oar010839	-
Chr6	14100001	14200000	14150000	0.133539	1.57091	0.506288	gene-Oar007534	CAMK2D
Chr25	38260001	38360000	38310000	0.0975502	1.27358	0.508039	--	--
Chr9	40970001	41070000	41020000	0.117656	1.35279	0.508168	--	--
Chr13	65860001	65960000	65910000	0.139534	1.63085	0.508229	gene-Oar012818	Raly
Chr18	35140001	35240000	35190000	0.171196	1.28823	0.50938	gene-Oar014863;gene-Oar014864	CHRNA3;CHRNB4
Chr15	19990001	20090000	20040000	0.0938822	1.35139	0.509664	--	--
Chr15	50160001	50260000	50210000	0.189112	1.28241	0.509753	gene-Oar011891;gene-Oar011892;gene-Oar011893;gene-Oar011894;gene-Oar011895	-;HBE2;-;OR51V1;OR52Z1
Chr15	50170001	50270000	50220000	0.189112	1.28241	0.509753	gene-Oar011891;gene-Oar011892;gene-Oar011893;gene-Oar011894;gene-Oar011895	-;HBE2;-;OR51V1;OR52Z1
Chr2	25600001	25700000	25650000	0.0950304	1.33901	0.509868	--	--
Chr1	84640001	84740000	84690000	0.102524	1.47029	0.510763	--	--
Chr4	24250001	24350000	24300000	0.124263	1.29705	0.511161	--	--
Chr3	219450001	219550000	219500000	0.112125	1.67364	0.512749	gene-Oar005514;gene-Oar005515;gene-Oar005516;gene-Oar005517	MAFF;TMEM184B;CSNK1E;Csnk1e
Chr1	8220001	8320000	8270000	0.122996	1.35673	0.513604	gene-Oar000108;gene-Oar000109;gene-Oar000110;gene-Oar000111	-;KCNJ13;-;EFHD1
Chr15	50030001	50130000	50080000	0.137959	1.70702	0.514358	gene-Oar011887;gene-Oar011888;gene-Oar011889	OR51B5;HBE1;HBE2
Chr5	22100001	22200000	22150000	0.107264	1.43019	0.514553	gene-Oar008526	NFIC
Chr18	32980001	33080000	33030000	0.0945389	1.40358	0.515217	gene-Oar014841;gene-Oar014842	TARSL2;TM2D3
Chr2	250090001	250190000	250140000	0.10698	1.3303	0.516466	--	--
Chr16	52250001	52350000	52300000	0.109806	1.38079	0.516599	gene-Oar013956	-
Chr17	30430001	30530000	30480000	0.184799	1.46387	0.516705	gene-Oar014162	SCLT1
Chr1	139210001	139310000	139260000	0.127045	1.35153	0.516734	--	--
Chr17	30310001	30410000	30360000	0.104617	1.28512	0.517343	--	--
Chr12	27630001	27730000	27680000	0.0972744	1.60875	0.517942	gene-Oar013166;gene-Oar013167;gene-Oar013168	NVL;CNIH4;Wdr26
Chr3	172220001	172320000	172270000	0.244521	1.43455	0.518108	gene-Oar005083;gene-Oar005087	Anks1b;UHRF1BP1L
Chr22	27130001	27230000	27180000	0.145909	1.54308	0.518462	gene-Oar019070;gene-Oar019071;gene-Oar019072;gene-Oar019073	GSTO1;GSTO2;ITPRIP;Cfap58
Chr6	55060001	55160000	55110000	0.0985496	1.26215	0.518826	--	--
Chr12	44680001	44780000	44730000	0.0883163	1.65102	0.519027	gene-Oar013322;gene-Oar013323	SLC2A5;CA6
Chr12	42600001	42700000	42650000	0.146156	1.30902	0.519061	gene-Oar013297;gene-Oar013298;gene-Oar013299	Mtor;ANGPTL7;EXOSC10
Chr14	35690001	35790000	35740000	0.147694	1.46814	0.519083	gene-Oar015535;gene-Oar015536	CDH1;TANGO6
Chr9	25420001	25520000	25470000	0.100131	1.56415	0.519085	--	--
Chr2	42200001	42300000	42250000	0.106095	1.34314	0.523555	gene-Oar002355;gene-Oar002356	NKX2-6;NKX3-1
Chr22	27120001	27220000	27170000	0.15036	1.55422	0.524941	gene-Oar019069;gene-Oar019070;gene-Oar019071;gene-Oar019072	GSTO1;GSTO1;GSTO2;ITPRIP
Chr2	128000001	128100000	128050000	0.0859903	1.43133	0.526407	--	--
Chr7	15220001	15320000	15270000	0.137293	1.43037	0.526738	gene-Oar009294	SKOR1
Chr4	117370001	117470000	117420000	0.116346	1.36112	0.527035	gene-Oar007406;gene-Oar007407;gene-Oar007408;gene-Oar007409;gene-Oar007410;gene-Oar007411;gene-Oar007412	Kcnh2;NOS3;ATG9B;ATG9B;ABCB8;ASIC3;CDK5
Chr24	36770001	36870000	36820000	0.164877	1.29167	0.527266	gene-Oar020297	WBSCR28
Chr10	44990001	45090000	45040000	0.116602	1.85332	0.529554	--	--
Chr18	35130001	35230000	35180000	0.167841	1.33469	0.529669	gene-Oar014863;gene-Oar014864	CHRNA3;CHRNB4
Chr4	79770001	79870000	79820000	0.0986854	1.61765	0.532172	gene-Oar007141;gene-Oar007142;gene-Oar007143	RAMP3;TBRG4;NACAD
Chr1	138990001	139090000	139040000	0.116691	1.28373	0.534088	--	--
Chr12	44670001	44770000	44720000	0.0917174	1.62904	0.534337	gene-Oar013322;gene-Oar013323	SLC2A5;CA6
Chr10	44210001	44310000	44260000	0.108914	1.48617	0.53474	--	--
Chr8	16460001	16560000	16510000	0.0977747	1.48239	0.53544	gene-Oar010570;gene-Oar010571	HDDC2;RNF217
Chr20	39000001	39100000	39050000	0.0906815	1.31978	0.5367	--	--
Chr19	3050001	3150000	3100000	0.0999443	1.47851	0.538372	--	--
Chr19	3060001	3160000	3110000	0.0999443	1.47851	0.538372	--	--
Chr8	83010001	83110000	83060000	0.124852	1.34043	0.539123	gene-Oar010904;gene-Oar010905	BCCIP;SCAF8
Chr8	94190001	94290000	94240000	0.0917048	1.63959	0.53922	gene-Oar010976	DACT2
Chr16	10250001	10350000	10300000	0.137962	1.33371	0.539304	gene-Oar013757	ARHGEF28
Chr2	42230001	42330000	42280000	0.118753	1.40135	0.539509	gene-Oar002357;gene-Oar002358	SLC25A37;SLC25A37
Chr2	42290001	42390000	42340000	0.139575	1.51013	0.539722	gene-Oar002357;gene-Oar002358	SLC25A37;SLC25A37
Chr22	31640001	31740000	31690000	0.10634	1.31449	0.540532	--	--
Chr26	30320001	30420000	30370000	0.0947383	1.30248	0.541102	gene-Oar020672	NRG1
Chr9	40980001	41080000	41030000	0.10711	1.30625	0.542121	--	--
Chr17	63380001	63480000	63430000	0.0914657	1.39355	0.542647	--	--
Chr8	9360001	9460000	9410000	0.0948216	1.31953	0.543329	gene-Oar010537	HMGN3
Chr1	103350001	103450000	103400000	0.129994	1.36237	0.543668	gene-Oar000866;gene-Oar000867;gene-Oar000868;gene-Oar000869;gene-Oar000870;gene-Oar000871;gene-Oar000872;gene-Oar000873	GABPB2;SEMA6C;TNFAIP8L2;LYSMD1;SCNM1;TMOD4;VPS72;PIPSL
Chr6	89850001	89950000	89900000	0.108984	1.29664	0.543724	gene-Oar007850	SLC4A4
Chr8	9100001	9200000	9150000	0.0907711	1.28002	0.544624	gene-Oar010536	PHIP
Chr1	76050001	76150000	76100000	0.103546	1.40891	0.545926	--	--
Chr6	53930001	54030000	53980000	0.0966519	1.28925	0.546068	--	--
Chr6	26410001	26510000	26460000	0.0862273	1.31887	0.547687	--	--
Chr9	80670001	80770000	80720000	0.115403	1.36802	0.549542	gene-Oar010427	Stk3
Chr1	76070001	76170000	76120000	0.111805	1.3907	0.551362	--	--
Chr4	55170001	55270000	55220000	0.095968	1.2878	0.551956	--	--
Chr4	12130001	12230000	12180000	0.103108	1.44801	0.553052	gene-Oar006801;gene-Oar006802	HEPACAM2;-
Chr9	70890001	70990000	70940000	0.152997	1.30261	0.553121	--	--
Chr12	62170001	62270000	62220000	0.147008	1.44412	0.553631	gene-Oar013524	XPR1
Chr3	83090001	83190000	83140000	0.131079	1.38387	0.554734	--	--
Chr10	37790001	37890000	37840000	0.0943196	1.28331	0.555044	--	--
Chr14	29600001	29700000	29650000	0.0938582	1.27064	0.556041	gene-Oar015461	-
Chr10	76370001	76470000	76420000	0.0981694	1.35048	0.556365	gene-Oar011307;gene-Oar011308	ABCC4;ABCC4
Chr10	76380001	76480000	76430000	0.0981694	1.35048	0.556365	gene-Oar011307;gene-Oar011308	ABCC4;ABCC4
Chr10	76390001	76490000	76440000	0.0981694	1.35048	0.556365	gene-Oar011307;gene-Oar011308	ABCC4;ABCC4
Chr10	76400001	76500000	76450000	0.0981694	1.35048	0.556365	gene-Oar011307;gene-Oar011308	ABCC4;ABCC4
Chr10	76410001	76510000	76460000	0.0981694	1.35048	0.556365	gene-Oar011307;gene-Oar011308	ABCC4;ABCC4
Chr10	76420001	76520000	76470000	0.0981694	1.35048	0.556365	gene-Oar011307;gene-Oar011308	ABCC4;ABCC4
Chr10	76430001	76530000	76480000	0.0981694	1.35048	0.556365	gene-Oar011308	ABCC4
Chr10	76440001	76540000	76490000	0.0981694	1.35048	0.556365	gene-Oar011308	ABCC4
Chr22	27090001	27190000	27140000	0.121716	1.30181	0.556545	gene-Oar019068;gene-Oar019069;gene-Oar019070;gene-Oar019071;gene-Oar019072	-;GSTO1;GSTO1;GSTO2;ITPRIP
Chr15	20020001	20120000	20070000	0.0978053	1.35602	0.556581	--	--
Chr9	78410001	78510000	78460000	0.0910745	1.26262	0.556688	--	--
Chr2	126360001	126460000	126410000	0.122455	1.44076	0.557074	--	--
Chr4	12100001	12200000	12150000	0.0961722	1.41046	0.557632	gene-Oar006801;gene-Oar006802	HEPACAM2;-
Chr2	154630001	154730000	154680000	0.127344	1.31173	0.557985	gene-Oar003046;gene-Oar003047	RBMS1;ITGB6
Chr25	36720001	36820000	36770000	0.102648	1.28095	0.558344	gene-Oar021002	Nrg3
Chr20	19060001	19160000	19110000	0.116469	1.34031	0.55838	--	--
Chr22	38670001	38770000	38720000	0.119016	1.28525	0.558501	gene-Oar019111	GFRA1
Chr1	28960001	29060000	29010000	0.0856939	1.30161	0.559289	gene-Oar000389	-
Chr3	229610001	229710000	229660000	0.133401	1.50784	0.560265	gene-Oar005656;gene-Oar005657;gene-Oar005658;gene-Oar005659;gene-Oar005660;gene-Oar005661	TUBGCP6;Mapk12;Mapk11;PLXNB2;DENND6B;PPP6R2
Chr10	45990001	46090000	46040000	0.0950527	1.32603	0.56353	--	--
Chr14	35810001	35910000	35860000	0.117707	1.38	0.563859	gene-Oar015536;gene-Oar015537	TANGO6;TANGO6
Chr2	138940001	139040000	138990000	0.0944532	1.33674	0.566654	gene-Oar002946;gene-Oar002947	Hoxd1;HOXD3
Chr23	49570001	49670000	49620000	0.0947485	1.30465	0.567411	gene-Oar018118;gene-Oar018119	CTIF;SMAD7
Chr19	30940001	31040000	30990000	0.159875	1.49503	0.567523	gene-Oar016441;gene-Oar016442	PPP4R2;GXYLT2
Chr22	38650001	38750000	38700000	0.124811	1.30495	0.56827	gene-Oar019111	GFRA1
Chr21	40200001	40300000	40250000	0.0968915	1.44355	0.570809	gene-Oar019477	-
Chr8	72980001	73080000	73030000	0.100754	1.42405	0.571053	gene-Oar010851	UTRN
Chr17	43190001	43290000	43240000	0.0988554	1.44663	0.571116	gene-Oar014202	RXFP1
Chr3	7610001	7710000	7660000	0.111151	1.46133	0.571884	gene-Oar003894;gene-Oar003895;gene-Oar003896;gene-Oar003897;gene-Oar003898;gene-Oar003899	SPOUT1;ENDOG;TBC1D13;ZER1;PKN3;Set
Chr2	42030001	42130000	42080000	0.124955	1.39077	0.572831	gene-Oar002354	STC1
Chr21	40180001	40280000	40230000	0.0926657	1.44236	0.573986	gene-Oar019477	-
Chr24	36780001	36880000	36830000	0.149797	1.28033	0.574551	gene-Oar020297;gene-Oar020298	WBSCR28;-
Chr21	40160001	40260000	40210000	0.100872	1.47328	0.574647	gene-Oar019477	-
Chr22	31630001	31730000	31680000	0.100582	1.26708	0.57532	--	--
Chr2	42250001	42350000	42300000	0.124281	1.36024	0.575814	gene-Oar002357;gene-Oar002358	SLC25A37;SLC25A37
Chr1	173860001	173960000	173910000	0.12659	1.38263	0.576719	--	--
Chr17	70000001	70100000	70050000	0.124953	1.39022	0.576823	gene-Oar014478;gene-Oar014479;gene-Oar014480	Pitpnb;-;TTC28
Chr18	35050001	35150000	35100000	0.100336	1.32453	0.578722	gene-Oar014861;gene-Oar014862	HYKK;PSMA4
Chr13	50910001	51010000	50960000	0.110424	1.33112	0.578859	--	--
Chr17	30380001	30480000	30430000	0.139444	1.34767	0.578883	gene-Oar014161;gene-Oar014162	C4orf33;SCLT1
Chr1	173850001	173950000	173900000	0.127425	1.40565	0.578954	--	--
Chr16	52060001	52160000	52110000	0.1044	1.30094	0.579809	--	--
Chr5	76470001	76570000	76520000	0.152946	1.47628	0.580847	gene-Oar009050	HMMR
Chr19	50620001	50720000	50670000	0.109807	1.29063	0.58112	gene-Oar016545;gene-Oar016546;gene-Oar016547	Nt5dc2;STAB1;NISCH
Chr6	99680001	99780000	99730000	0.111564	1.49195	0.581476	gene-Oar007909	-
Chr16	67410001	67510000	67460000	0.117861	1.36048	0.582928	--	--
Chr21	10170001	10270000	10220000	0.128613	1.34105	0.583574	gene-Oar019292;gene-Oar019293;gene-Oar019294;gene-Oar019295;gene-Oar019296	SYTL2;CCDC89;CREBZF;TMEM126A;TMEM126B
Chr1	138980001	139080000	139030000	0.117632	1.28993	0.583684	--	--
Chr8	94200001	94300000	94250000	0.0965718	1.6629	0.584311	gene-Oar010976	DACT2
Chr1	173910001	174010000	173960000	0.0856167	1.37916	0.584684	--	--
Chr21	40220001	40320000	40270000	0.0888852	1.38105	0.584725	gene-Oar019477	-
Chr13	42420001	42520000	42470000	0.0885622	1.41313	0.585318	gene-Oar012518	KIZ
Chr2	138930001	139030000	138980000	0.0924357	1.35943	0.585727	gene-Oar002945;gene-Oar002946	MTX2;Hoxd1
Chr15	20030001	20130000	20080000	0.0964811	1.31194	0.586461	--	--
Chr26	27030001	27130000	27080000	0.133861	1.39461	0.58776	--	--
Chr16	37340001	37440000	37390000	0.126007	1.43066	0.588734	--	--
Chr20	47490001	47590000	47540000	0.103879	1.30034	0.590412	--	--
Chr8	73020001	73120000	73070000	0.08729	1.26472	0.59099	gene-Oar010851	UTRN
Chr17	70010001	70110000	70060000	0.142348	1.38442	0.591826	gene-Oar014478;gene-Oar014479;gene-Oar014480	Pitpnb;-;TTC28
Chr2	42300001	42400000	42350000	0.133517	1.48537	0.592543	gene-Oar002357;gene-Oar002358	SLC25A37;SLC25A37
Chr15	6390001	6490000	6440000	0.0960541	1.43074	0.59283	gene-Oar011460	MMP13
Chr18	32920001	33020000	32970000	0.115991	1.44158	0.593809	gene-Oar014841;gene-Oar014842	TARSL2;TM2D3
Chr17	43180001	43280000	43230000	0.1055	1.38985	0.598312	gene-Oar014202	RXFP1
Chr20	47480001	47580000	47530000	0.108965	1.31627	0.598517	--	--
Chr13	65900001	66000000	65950000	0.108054	1.40037	0.599449	gene-Oar012818	Raly
Chr6	87640001	87740000	87690000	0.193989	1.56165	0.600462	gene-Oar007819;gene-Oar007820;gene-Oar007821	KIT;KIT;-
Chr2	42360001	42460000	42410000	0.0879658	1.41205	0.600698	gene-Oar002359	ENTPD4
Chr8	83020001	83120000	83070000	0.123487	1.30555	0.601289	gene-Oar010904;gene-Oar010905	BCCIP;SCAF8
Chr19	57660001	57760000	57710000	0.0876481	1.31922	0.602329	gene-Oar016706	ATG7
Chr2	11660001	11760000	11710000	0.0992799	1.27882	0.603616	--	--
Chr15	51820001	51920000	51870000	0.120647	1.33284	0.603811	gene-Oar011961;gene-Oar011962;gene-Oar011963;gene-Oar011964;gene-Oar011965;gene-Oar011966;gene-Oar011967;gene-Oar011968	SSU72;SSU72;SSU72;SSU72;SSU72;SSU72;SSU72;OR52P1P
Chr17	30420001	30520000	30470000	0.18353	1.40046	0.606116	gene-Oar014161;gene-Oar014162	C4orf33;SCLT1
Chr3	69010001	69110000	69060000	0.137053	1.44908	0.606582	--	--
Chr2	141450001	141550000	141500000	0.101822	1.55347	0.607866	--	--
Chr20	19090001	19190000	19140000	0.130927	1.36575	0.610065	--	--
Chr15	56390001	56490000	56440000	0.100478	1.35451	0.610565	gene-Oar012040;gene-Oar012041	UVRAG;WNT11
Chr22	38640001	38740000	38690000	0.124511	1.33662	0.610974	gene-Oar019111	GFRA1
Chr10	31170001	31270000	31220000	0.0990785	1.45287	0.612361	gene-Oar011142	-
Chr24	13530001	13630000	13580000	0.0994171	1.33653	0.613188	gene-Oar020038;gene-Oar020039	-;Litaf
Chr1	139220001	139320000	139270000	0.123519	1.29435	0.615856	--	--
Chr26	27080001	27180000	27130000	0.133003	1.27519	0.61597	--	--
Chr3	219440001	219540000	219490000	0.112099	1.76548	0.618208	gene-Oar005513;gene-Oar005514;gene-Oar005515;gene-Oar005516	Pla2g6;MAFF;TMEM184B;CSNK1E
Chr15	68750001	68850000	68800000	0.111785	1.28406	0.618382	gene-Oar012125	-
Chr2	42320001	42420000	42370000	0.118251	1.45885	0.618639	gene-Oar002358	SLC25A37
Chr10	23080001	23180000	23130000	0.0965239	1.51089	0.619346	--	--
Chr24	13520001	13620000	13570000	0.0971276	1.37592	0.6204	gene-Oar020038;gene-Oar020039	-;Litaf
Chr1	139240001	139340000	139290000	0.109607	1.26895	0.622626	--	--
Chr22	27190001	27290000	27240000	0.129742	1.42255	0.623999	gene-Oar019072;gene-Oar019073	ITPRIP;Cfap58
Chr10	46000001	46100000	46050000	0.0907562	1.32189	0.624859	--	--
Chr3	219270001	219370000	219320000	0.0990537	1.55779	0.626783	gene-Oar005510;gene-Oar005511;gene-Oar005512	PICK1;SLC16A8;BAIAP2L2
Chr2	42350001	42450000	42400000	0.0957144	1.44959	0.62838	gene-Oar002359	ENTPD4
Chr2	25610001	25710000	25660000	0.0937256	1.29701	0.632819	--	--
Chr1	139230001	139330000	139280000	0.109847	1.26869	0.634491	--	--
Chr10	45010001	45110000	45060000	0.131331	1.63682	0.635054	--	--
Chr4	117380001	117480000	117430000	0.114484	1.37246	0.636145	gene-Oar007406;gene-Oar007407;gene-Oar007408;gene-Oar007409;gene-Oar007410;gene-Oar007411;gene-Oar007412;gene-Oar007413	Kcnh2;NOS3;ATG9B;ATG9B;ABCB8;ASIC3;CDK5;SLC4A2
Chr1	248450001	248550000	248500000	0.0863089	1.28321	0.636238	--	--
Chr1	150730001	150830000	150780000	0.0885471	1.41436	0.636459	--	--
Chr4	10450001	10550000	10500000	0.0990945	1.33394	0.636791	--	--
Chr15	68760001	68860000	68810000	0.0991134	1.39341	0.6382	gene-Oar012125	-
Chr3	40230001	40330000	40280000	0.099004	1.39707	0.639661	--	--
Chr20	19080001	19180000	19130000	0.132218	1.36978	0.640006	--	--
Chr2	154640001	154740000	154690000	0.126446	1.28489	0.641072	gene-Oar003046;gene-Oar003047	RBMS1;ITGB6
Chr1	103610001	103710000	103660000	0.18017	1.4977	0.641119	gene-Oar000878;gene-Oar000879	PSMB4;-
Chr3	200600001	200700000	200650000	0.154216	1.28552	0.641367	--	--
Chr8	16420001	16520000	16470000	0.0856092	1.43338	0.641674	gene-Oar010570;gene-Oar010571	HDDC2;RNF217
Chr8	71040001	71140000	71090000	0.108126	1.41076	0.642742	gene-Oar010839	-
Chr17	30370001	30470000	30420000	0.132924	1.34602	0.642801	gene-Oar014161;gene-Oar014162	C4orf33;SCLT1
Chr19	57670001	57770000	57720000	0.0888517	1.30153	0.643554	gene-Oar016706	ATG7
Chr15	19980001	20080000	20030000	0.0895081	1.35875	0.644586	--	--
Chr18	33770001	33870000	33820000	0.141295	1.36089	0.644799	gene-Oar014847	CHRNA7
Chr11	12720001	12820000	12770000	0.0856751	1.28546	0.646372	gene-Oar016985;gene-Oar016986;gene-Oar016987;gene-Oar016988;gene-Oar016989;gene-Oar016990;gene-Oar016991;gene-Oar016992	Mafg;PYCR1;MYADML2;-;Aspscr1;CENPX;LRRC45;DCXR
Chr2	25620001	25720000	25670000	0.0939196	1.28631	0.647351	--	--
Chr7	15230001	15330000	15280000	0.144406	1.36768	0.647392	--	--
Chr17	43170001	43270000	43220000	0.104508	1.3787	0.647723	gene-Oar014202	RXFP1
Chr21	40950001	41050000	41000000	0.11131	1.33808	0.648167	gene-Oar019484;gene-Oar019485;gene-Oar019486;gene-Oar019487	TMEM138;CPSF7;-;PPP1R32
Chr15	68740001	68840000	68790000	0.106268	1.30405	0.649641	gene-Oar012125	-
Chr25	38270001	38370000	38320000	0.0883458	1.27853	0.651194	--	--
Chr1	76080001	76180000	76130000	0.115762	1.34982	0.653298	--	--
Chr2	157720001	157820000	157770000	0.120802	1.4936	0.653612	--	--
Chr8	82970001	83070000	83020000	0.106692	1.33	0.653738	gene-Oar010903	NPM1
Chr8	16450001	16550000	16500000	0.0902943	1.43313	0.656062	gene-Oar010570;gene-Oar010571	HDDC2;RNF217
Chr21	10180001	10280000	10230000	0.115808	1.30005	0.65608	gene-Oar019292;gene-Oar019293;gene-Oar019294;gene-Oar019295;gene-Oar019296	SYTL2;CCDC89;CREBZF;TMEM126A;TMEM126B
Chr20	8370001	8470000	8420000	0.123574	1.56954	0.656325	gene-Oar018301;gene-Oar018302;gene-Oar018303;gene-Oar018304	GRM4;GRM4;Grm4;GRM4
Chr6	4700001	4800000	4750000	0.0923145	1.30605	0.656343	--	--
Chr4	12140001	12240000	12190000	0.104153	1.39265	0.656513	gene-Oar006802	-
Chr12	42510001	42610000	42560000	0.134879	1.54598	0.656823	gene-Oar013296;gene-Oar013297	UBIAD1;Mtor
Chr3	200630001	200730000	200680000	0.139753	1.49238	0.656998	--	--
Chr1	36750001	36850000	36800000	0.109655	1.32536	0.658226	gene-Oar000427	NFIA
Chr20	2830001	2930000	2880000	0.102605	1.2625	0.658792	gene-Oar018236	Prim2
Chr6	99670001	99770000	99720000	0.106914	1.46803	0.65954	gene-Oar007909	-
Chr5	97670001	97770000	97720000	0.223496	1.32531	0.659744	gene-Oar009125	ELL2
Chr2	126350001	126450000	126400000	0.115569	1.40803	0.659888	--	--
Chr2	141410001	141510000	141460000	0.096506	1.40727	0.660245	--	--
Chr4	80220001	80320000	80270000	0.123192	1.32818	0.660463	gene-Oar007153	NUDCD3
Chr19	22760001	22860000	22810000	0.12546	1.42543	0.66056	--	--
Chr16	67420001	67520000	67470000	0.11931	1.33268	0.660908	--	--
Chr3	7600001	7700000	7650000	0.0914695	1.41448	0.661946	gene-Oar003893;gene-Oar003894;gene-Oar003895;gene-Oar003896;gene-Oar003897;gene-Oar003898	KYAT1;SPOUT1;ENDOG;TBC1D13;ZER1;PKN3
Chr4	117390001	117490000	117440000	0.113801	1.30368	0.664853	gene-Oar007406;gene-Oar007407;gene-Oar007408;gene-Oar007409;gene-Oar007410;gene-Oar007411;gene-Oar007412;gene-Oar007413;gene-Oar007414	Kcnh2;NOS3;ATG9B;ATG9B;ABCB8;ASIC3;CDK5;SLC4A2;FASTK
Chr8	82980001	83080000	83030000	0.111906	1.33546	0.665254	gene-Oar010903	NPM1
Chr10	44450001	44550000	44500000	0.0892798	1.33584	0.666518	--	--
Chr6	87630001	87730000	87680000	0.22785	1.44185	0.667144	gene-Oar007819;gene-Oar007820;gene-Oar007821	KIT;KIT;-
Chr2	141440001	141540000	141490000	0.1214	1.583	0.667659	--	--
Chr1	36760001	36860000	36810000	0.114306	1.34475	0.668826	gene-Oar000427	NFIA
Chr1	103590001	103690000	103640000	0.185677	1.48381	0.668897	gene-Oar000877;gene-Oar000878;gene-Oar000879	SELENBP1;PSMB4;-
Chr19	3000001	3100000	3050000	0.0864346	1.39981	0.669189	--	--
Chr2	42330001	42430000	42380000	0.103619	1.41401	0.669251	gene-Oar002358	SLC25A37
[truncated: 499 more rows]
